# Supplementary material for: Single mutation makes Escherichia coli an insect mutualist
Source: Nat Microbiol. 2022 Aug 4;7(8):1141–50. doi: 10.1038/s41564-022-01179-9 (PMC9352592; doi:10.1038/s41564-022-01179-9)
Supplement: Supplementary file 1 — Supplementary Tables 1–4. [file 41564_2022_1179_MOESM1_ESM.xlsx]

## Sheet: SuppTable1
Supplementary Table 1 | Basic statistics of RNA sequencing libraries.
Line	Name	Generation	Sex	Chemistry	# Total reads	# QC-passed reads	% QC passed reads	# mapped reads in pairs	% mapped in pairs	DRA run accession
CmL05	CmL05G02F1	2	Female	Agilent	102134434	89012936	87.1527	19911872	19.4957	DRR088499
	CmL05G03F1	3	Female	Agilent	112431256	98238826	87.3768	14608010	12.9928	DRR088500
	CmL05G04F1	4	Female	Agilent	75969328	64438306	84.8215	13762608	18.116	DRR088501
	CmL05G05F1	5	Female	TruSeq RNA	23075414	16874384	73.1271	2175076	9.42595	DRR330401
	CmL05G05F2	5	Female	TruSeq RNA	32234692	23257106	72.1493	4391096	13.6223	DRR330402
	CmL05G05F3	5	Female	Agilent	95649140	81652386	85.3666	13637922	14.2583	DRR088502
	CmL05G07F1	7	Female	Agilent	74173352	62227180	83.8943	9223414	12.4349	DRR088509
	CmL05G07F2	7	Female	TruSeq RNA	34061594	23977698	70.3951	2522820	7.40664	DRR330403
	CmL05G07F3	7	Female	TruSeq RNA	21480538	15872320	73.8916	991670	4.6166	DRR330404
	CmL05G08F1	8	Female	Agilent	50133594	41435052	82.6493	7111134	14.1844	DRR088503
	CmL05G09F1	9	Female	Agilent	63539958	51784816	81.4996	4947632	7.78665	DRR088504
	CmL05G10F1	10	Female	Agilent	70586288	58409230	82.7487	8556962	12.1227	DRR088505
	CmL05G12F1	12	Female	Agilent	83621084	69406872	83.0016	9870134	11.8034	DRR088506
	CmL05G13F1	13	Female	Agilent	97038184	80314178	82.7655	14155834	14.5879	DRR088507
	CmL05G14F1	14	Female	Agilent	82819740	69311102	83.6891	14364100	17.3438	DRR088508
	CmL05G14F2	14	Female	TruSeq RNA	24895948	18049438	72.4995	1712660	6.87927	DRR330405
GmL02	GmL02G02F1	2	Female	Agilent	95205762	82525126	86.6808	1648420	1.73143	DRR088471
	GmL02G02M1	2	Male	Agilent	98873148	83389638	84.34	17586624	17.7871	DRR088511
	GmL02G04F1	4	Female	Agilent	77671996	68079284	87.6497	13312764	17.1397	DRR088472
	GmL02G05F1	5	Female	Agilent	54685848	48030740	87.8303	12910264	23.6081	DRR088473
	GmL02G05F2	5	Female	TruSeq RNA	20435742	15208592	74.4215	1149336	5.62415	DRR330406
	GmL02G05F3	5	Female	TruSeq RNA	26854284	19319944	71.9436	4301086	16.0164	DRR330407
	GmL02G07F1	7	Female	Agilent	107162890	94855394	88.5152	17732210	16.547	DRR088474
	GmL02G08F1	8	Female	Agilent	44415606	39612300	89.1855	9660932	21.7512	DRR088475
	GmL02G09F1	9	Female	Agilent	94738014	83472040	88.1083	18446100	19.4706	DRR088476
	GmL02G11F1	11	Female	Agilent	134095334	119691330	89.2584	36964038	27.5655	DRR088477
	GmL02G11F2	11	Female	TruSeq RNA	31159724	22169908	71.1492	4200506	13.4806	DRR330408
	GmL02G11F3	11	Female	TruSeq RNA	22049424	16555868	75.0853	2770518	12.565	DRR330409
GmL04	GmL04G03F1	3	Female	Agilent	118317546	105510448	89.1757	35564018	30.0581	DRR088478
	GmL04G04F1	4	Female	Agilent	151572690	134879818	88.9869	31928792	21.065	DRR088479
	GmL04G05F1	5	Female	Agilent	93332568	81795414	87.6387	16472032	17.6488	DRR088480
	GmL04G07F1	7	Female	Agilent	54512728	47326860	86.818	14097028	25.8601	DRR088481
	GmL04G08F1	8	Female	TruSeq RNA	25645212	18508148	72.17	2305228	8.98892	DRR330410
	GmL04G08F2	8	Female	TruSeq RNA	23390280	16196748	69.2456	1667542	7.12921	DRR330411
	GmL04G08F3	8	Female	Agilent	131902770	112909458	85.6005	25097420	19.0272	DRR088482
	GmL04G11F1	11	Female	Agilent	38642188	33911550	87.7578	10785038	27.91	DRR088483
	GmL04G13F1	13	Female	Agilent	64058940	55862124	87.2043	20103572	31.3829	DRR088484
	GmL04G13F2	13	Female	TruSeq RNA	18056622	13051242	72.2795	1352880	7.49243	DRR330412
	GmL04G13F3	13	Female	TruSeq RNA	21742696	15169148	69.7666	2290500	10.5346	DRR330413
	GmL04G14F1	14	Female	Agilent	103201778	91028518	88.2044	20815470	20.1697	DRR088485
GmL07	GmL07G02F1	2	Female	Agilent	30035054	26084930	86.8483	2929436	9.75339	DRR088486
	GmL07G02F2	2	Female	TruSeq RNA	16480572	10336426	62.7189	2173360	13.1874	DRR330414
	GmL07G02F3	2	Female	TruSeq RNA	18974446	13024418	68.6419	2323248	12.2441	DRR330415
	GmL07G03F1	3	Female	Agilent	75979478	65697030	86.4668	14445554	19.0124	DRR088487
	GmL07G06F1	6	Female	Agilent	72800456	63200882	86.8139	10236886	14.0616	DRR088488
	GmL07G07F1	7	Female	Agilent	101915490	87524620	85.8796	15612842	15.3194	DRR088489
	GmL07G08F1	8	Female	Agilent	89905098	71687660	79.737	10127764	11.2649	DRR088490
	GmL07G08F2	8	Female	TruSeq RNA	34261236	24989806	72.939	5237900	15.2881	DRR330416
	GmL07G08F3	8	Female	TruSeq RNA	22662006	15648660	69.0524	1914256	8.44698	DRR330417
	GmL07G09F1	9	Female	Agilent	93916132	78606274	83.6984	15027234	16.0007	DRR088491
	GmL07G11F1	11	Female	Agilent	107943344	94052424	87.1313	15198316	14.0799	DRR088492
	GmL07G12F1	12	Female	Agilent	86329300	73898108	85.6003	9621630	11.1453	DRR088493
	GmL07G12F2	12	Female	TruSeq RNA	20548238	14183072	69.0233	1293452	6.29471	DRR330418
	GmL07G12F3	12	Female	TruSeq RNA	28122626	18826300	66.9436	1790546	6.36692	DRR330419
Control	G01F1	1	Female	Agilent	135874430	114633264	84.3671	19456262	14.3193	DRR088494
	G01M1	1	Male	TruSeq RNA	24765602	16998426	68.6372	3888688	15.702	DRR330420
	G01F2	1	Female	Agilent	65358064	56400044	86.2939	11369590	17.3958	DRR088495
	G01M2	1	Male	TruSeq RNA	35468558	25503548	71.9047	3818512	10.7659	DRR330421
	G01F3	1	Female	Agilent	85596298	71416398	83.434	15074110	17.6107	DRR088496
	G01F4	1	Female	Agilent	83754650	73803274	88.1184	20495810	24.4713	DRR088497
	G01F5	1	Female	Agilent	110375732	96451074	87.3843	21382314	19.3723	DRR088498
	G01M3	1	Male	TruSeq RNA	24637652	15104038	61.3047	2619754	10.6331	DRR330422
	Mean				6.55044e+07	5.50225e+07	80.4675	1.08249e+07	14.8446

## Sheet: SuppTable2
Supplementary Table 2 | Basic statistics of DNA sequencing libraries.
Name	Line	Generation	Sex	# Total reads	# QC-Passed reads	% QC-passed reads	# mapped reads in pairs	% mapped reads in pairs	DRA run accession
CmL05G02F1	CmL05	2	Female	2863042	2849314	0.995205	2437270	0.851287	DRR088551
CmL05G03F1	CmL05	3	Female	3330986	3311772	0.994232	3053652	0.916741	DRR088552
CmL05G04F1	CmL05	4	Female	2645276	2629966	0.994212	2396426	0.905927	DRR088553
CmL05G05F3	CmL05	5	Female	2743450	2729248	0.994823	2410852	0.878767	DRR088554
CmL05G07F1	CmL05	7	Female	2695404	2677988	0.993539	2301220	0.853757	DRR088561
CmL05G08F1	CmL05	8	Female	3811526	3789320	0.994174	3342850	0.877037	DRR088555
CmL05G09F1	CmL05	9	Female	2368542	2357414	0.995302	2148998	0.907308	DRR088556
CmL05G10F1	CmL05	10	Female	3123952	3106492	0.994411	2808434	0.899	DRR088557
CmL05G12F1	CmL05	12	Female	2160654	2147212	0.993779	1893962	0.876569	DRR088558
CmL05G13F1	CmL05	13	Female	2779726	2759272	0.992642	2390274	0.859896	DRR088559
CmL05G14F1	CmL05	14	Female	2884738	2861194	0.991838	2520012	0.873567	DRR088560
GmL02G02F1	GmL02	2	Female	2347492	2314992	0.986155	1359300	0.579044	DRR088523
GmL02G04F1	GmL02	4	Female	2345864	2331684	0.993955	2132288	0.908956	DRR088524
GmL02G05F1	GmL02	5	Female	2672118	2654498	0.993406	2409240	0.901622	DRR088525
GmL02G07F1	GmL02	7	Female	2491832	2473166	0.992509	2214726	0.888794	DRR088526
GmL02G08F1	GmL02	8	Female	2914602	2897086	0.99399	2618626	0.898451	DRR088527
GmL02G09F1	GmL02	9	Female	2182562	2162542	0.990827	1858550	0.851545	DRR088528
GmL02G11F1	GmL02	11	Female	2359616	2342832	0.992887	2070030	0.877274	DRR088529
GmL04G03F1	GmL04	3	Female	2826280	2800110	0.99074	2404310	0.850698	DRR088530
GmL04G04F1	GmL04	4	Female	3012158	2967056	0.985027	2364756	0.78507	DRR088531
GmL04G05F1	GmL04	5	Female	2178746	2155260	0.98922	1643832	0.754485	DRR088532
GmL04G07F1	GmL04	7	Female	3251336	3230510	0.993595	2956202	0.909227	DRR088533
GmL04G08F3	GmL04	8	Female	2265820	2248572	0.992388	2038200	0.899542	DRR088534
GmL04G11F1	GmL04	11	Female	2513804	2494804	0.992442	2237370	0.890034	DRR088535
GmL04G13F1	GmL04	13	Female	2705358	2677062	0.989541	2176244	0.80442	DRR088536
GmL04G14F1	GmL04	14	Female	2748184	2730016	0.993389	2458836	0.894713	DRR088537
GmL07G02F1	GmL07	2	Female	2514976	2496002	0.992456	2204226	0.87644	DRR088538
GmL07G03F1	GmL07	3	Female	2896588	2879432	0.994077	2587160	0.893175	DRR088539
GmL07G06F1	GmL07	6	Female	3584280	3554890	0.9918	3143066	0.876903	DRR088540
GmL07G07F1	GmL07	7	Female	2789720	2770002	0.992932	2447878	0.877464	DRR088541
GmL07G08F1	GmL07	8	Female	3060004	3037246	0.992563	2717120	0.887947	DRR088542
GmL07G09F1	GmL07	9	Female	2675538	2658966	0.993806	2322280	0.867967	DRR088543
GmL07G11F1	GmL07	11	Female	2774164	2756256	0.993545	2496630	0.899958	DRR088544
GmL07G12F1	GmL07	12	Female	2779116	2758076	0.992429	2414694	0.868871	DRR088545
G01F1	Control	1	Female	2551758	2529786	0.991389	2118222	0.830103	DRR088546
G01F2	Control	1	Female	2387984	2374868	0.994508	2197430	0.920203	DRR088547
G01F3	Control	1	Female	2119902	2107602	0.994198	1908632	0.90034	DRR088548
G01F4	Control	1	Female	2770952	2754224	0.993963	2574462	0.929089	DRR088549
G01F5	Control	1	Female	2816156	2799210	0.993983	2496626	0.886537	DRR088550
All				105944206	105175942	0.992748	92274886	0.870976

## Sheet: SuppTable3
Supplementary Table 3 | Large structural changes in the genomes of the evolutionary E. coli lines.
Line	Type	Position*	Length*	Generations in which the structural change was observed	Notes
GmL02	Duplication	3,756,862-3,758,151	1289	From G4	Duplication of the middle part of rhsA gene likely coding the repetitive sequence
GmL04	Deletion	388,585-398,123	9538	G1 and 14	IS3B at one border (387,165-388,422). 10 CDSs
GmL07	Deletion	1,191,408-1,207,098	15690	From G6	Overlapping with the cryptic prophage e14 23 CDSs
GmL07	Deletion	2,096,472-2,103,771	7299	From G6	IS5I is located at one border (209,523-2,096,424) 7 CDSs
CmL05	Deletion	671,818-683,618	11800	From G13	IS5D at one border (683,307-684,501) 11 CDSs
CmL05	Duplication	2,724,939-3,416,594	691655	G7 only	Flankded by 2 rRNA operons 645 CDSs, 14 tRNAs and 4 ISs
CmL05	Duplication	4,034,242-4,156,210	121968	G9 and G12-	Flanked by 2 rRNA operons 108 CDSs
*Position and length were estimated based on the read depth variations.

## Sheet: SuppTable4
Supplementary Table 4 | E. coli strains and mutants used in this study.
Name	Description	Reference
BW25113	Obtained from National Bio Resource Project (NBRP)	37
∆intS	The intS gene was replaced with kanamycin resistance gene.	This study
∆mutS	The mutS gene was removed from ∆intS.	This study
∆cyaA	Obtained from Keio single-gene knock-out mutant library via NBRP	32
crp221T>C	A nonsynonymous single nucleotide substitution was introduced in the crp gene	This study
crp-rev (crp221C>T)	The revertant mutant of crp221T>C	This study
CmL05G13a	An E. coli clone isolated from the glycerol stock of CmL05G13.	This study
GmL07G12a	An E. coli clone isolated from the glycerol stock of GmL07G12.	This study
EPI300	Obtained from Epicentre	N.A.
DH5α	Common laboratory strain	N.A.
JM109	Common laboratory strain	N.A.
BL21	Common laboratory strain	N.A.
