# Supplementary material for: Single mutation makes Escherichia coli an insect mutualist
Source: Nat Microbiol. 2022 Aug 4;7(8):1141–50. doi: 10.1038/s41564-022-01179-9 (PMC9352592; doi:10.1038/s41564-022-01179-9)
Supplement: Source Data Fig. 1 — Numeric source data for Fig. 1e,l. [file 41564_2022_1179_MOESM7_ESM.xlsx]

## Sheet: Note
Sheet Name	Description	Notes
Fig1e	Numeric source data for Fig1e	Adult emergence rates of newborn nymphs inoculated with normal symbiont (Sym, Pantoea sp. A), no bacteria (Apo, apo-symbiotic), and E. coli. A, id. B, type of bacteria (BW25113 = E.coli, SymA = the original symbiont Type A, apo = symbiont-free); C, emergence rate.
Fig1l	Numeric source data for Fig1l	Bacterial titers in symbiont-inoculated and E. coli-inoculated nymphs one day after second instar molt in terms of groEL and nptII gene copies per insect, respectively. Columns A, id. B, type of bacteria (a = the original symbiont Type A, e = E. coli. C, the copy numbers of groE gene per insect. D, the copy numbers of kmR gene per insect.

## Sheet: Fig1e
id	Strain	EmergenceRate
1	BW25113	0.047619
2	BW25113	0.142857
3	BW25113	0.047619
4	BW25113	0.0238095
5	BW25113	0.0952381
6	BW25113	0.107143
7	BW25113	0.0714286
8	BW25113	0.0238095
9	BW25113	0.0833333
10	BW25113	0.119048
11	BW25113	0.0833333
12	BW25113	0.0357143
13	BW25113	0.119048
14	BW25113	0.0595238
15	BW25113	0.0357143
16	BW25113	0.047619
17	BW25113	0.0357143
18	BW25113	0.130952
19	BW25113	0.0595238
20	BW25113	0.047619
21	BW25113	0
22	BW25113	0.047619
23	BW25113	0.0833333
24	BW25113	0.119048
25	BW25113	0.0714286
26	BW25113	0.0833333
27	BW25113	0.0714286
28	SymA	0.857143
29	SymA	1
30	SymA	0.785714
31	SymA	0.642857
32	SymA	1
33	SymA	1
34	SymA	0.714286
35	SymA	0.928571
36	SymA	0.5
37	SymA	1
38	SymA	0.785714
39	apo	0
40	apo	0
41	apo	0
42	apo	0
43	apo	0
44	apo	0
45	apo	0
46	apo	0
47	apo	0
48	apo	0
49	apo	0
50	apo	0

## Sheet: Fig1l
id	sym	gro	tn5
1	a	102512	NA
2	a	122962	NA
3	a	415625	NA
4	a	95637	NA
5	a	61750	NA
6	a	377750	NA
7	a	147125	NA
8	a	920125	NA
9	a	361125	NA
10	a	227250	NA
11	a	303000	NA
12	a	255875	NA
13	a	129375	NA
14	a	908625	NA
15	a	260250	NA
16	a	624125	NA
17	a	121937	NA
18	a	67475	NA
19	a	185375	NA
20	a	197625	NA
21	a	473875	NA
22	a	190750	NA
23	a	258500	NA
24	a	540375	NA
25	a	68225	NA
26	a	1303750	NA
27	a	1248250	NA
28	a	327625	NA
29	a	170750	NA
30	a	859500	NA
31	a	1456250	NA
32	a	606625	NA
33	a	1045250	NA
34	a	917000	NA
35	a	685750	NA
36	a	2170000	NA
37	a	1153375	NA
38	a	1037250	NA
39	a	725000	NA
40	a	657125	NA
41	a	1176625	NA
42	a	396125	NA
43	a	97962	NA
44	a	128375	NA
45	a	276250	NA
46	a	41587	NA
47	a	692875	NA
48	a	1143125	NA
49	a	607375	NA
50	a	142875	NA
51	a	1296250	NA
52	a	173875	NA
53	a	433250	NA
54	a	313125	NA
55	a	578000	NA
56	a	2311250	NA
57	a	1197000	NA
58	a	938375	NA
59	a	1936250	NA
60	a	611375	NA
61	a	2213750	NA
62	a	1425000	NA
63	a	694000	NA
64	a	1543750	NA
65	a	385500	NA
66	a	2555000	NA
67	a	675750	NA
68	a	2423750	NA
69	a	2406250	NA
70	a	3041250	NA
71	a	465250	NA
72	a	2986250	NA
73	a	316125	NA
74	a	217875	NA
75	a	132750	NA
76	a	114025	NA
77	a	88900	NA
78	a	201875	NA
79	a	204875	NA
80	a	161750	NA
81	a	242375	NA
82	a	166375	NA
83	a	327875	NA
84	a	417125	NA
85	a	134625	NA
86	a	298500	NA
87	a	148125	NA
88	a	155750	NA
89	a	93150	NA
90	a	136750	NA
91	a	107925	NA
92	a	338625	NA
93	a	207375	NA
94	a	421500	NA
95	e	NA	3200
96	e	NA	680000
97	e	NA	203000
98	e	NA	7550000
99	e	NA	7140000
100	e	NA	62100
101	e	NA	35300
102	e	NA	388000
103	e	NA	17300000
104	e	NA	41800000
105	e	NA	905000
106	e	NA	22200000
107	e	NA	346000
108	e	NA	20700000
109	e	NA	16600000
110	e	NA	7130000
111	e	NA	13400000
112	e	NA	19400000
113	e	NA	4770
114	e	NA	11400000
115	e	NA	20300000
116	e	NA	11300000
117	e	NA	16700000
118	e	NA	26300000
119	e	NA	10700000
120	e	NA	10100000
121	e	NA	10100000
122	e	NA	41000
123	e	NA	28600000
124	e	NA	10400
125	e	NA	25900
126	e	NA	173000
127	e	NA	10100000
128	e	NA	16100000
129	e	NA	10000
130	e	NA	15400000
131	e	NA	2640
132	e	NA	3980000
133	e	NA	16700000
134	e	NA	21500000
135	e	NA	14200000
136	e	NA	14400000
137	e	NA	4650
138	e	NA	11100000
139	e	NA	10600000
140	e	NA	6500000
141	e	NA	3330
142	e	NA	21100000
143	e	NA	30600000
144	e	NA	36300000
145	e	NA	16400000
146	e	NA	22400000
147	e	NA	16400000
148	e	NA	5850000
149	e	NA	22400000
150	e	NA	26600000
151	e	NA	37300000
152	e	NA	3570
153	e	NA	7880000
154	e	NA	32400
155	e	NA	8710000
156	e	NA	1730
157	e	NA	40100000
158	e	NA	9540000
159	e	NA	27500000
160	e	NA	3170
161	e	NA	2530
162	e	NA	15400000
163	e	NA	15400000
164	e	NA	1930
165	e	NA	25700000
166	e	NA	8060000
167	e	NA	12800000
168	e	NA	13500000
169	e	NA	30400000
170	e	NA	10500000
171	e	NA	27400000
172	e	NA	15700000
173	e	NA	24100000
174	e	NA	32800000
175	e	NA	30300000
176	e	NA	42700000
177	e	NA	37400000
178	e	NA	31500000
179	e	NA	38300000
180	e	NA	30700000
181	e	NA	37100000
182	e	NA	47200000
183	e	NA	32100000
184	e	NA	29700000
185	e	NA	19200000
186	e	NA	31900000
187	e	NA	10400000
188	e	NA	1860
189	e	NA	17100000
190	e	NA	30300000
191	e	NA	27700000
192	e	NA	29800000
193	e	NA	26400000
194	e	NA	8930000
195	e	NA	31000000
196	e	NA	16600000
197	e	NA	19700000
198	e	NA	20500000
199	e	NA	22500000
200	e	NA	33500000
201	e	NA	45800000
202	e	NA	32100000
203	e	NA	22100000
204	e	NA	19900000
205	e	NA	24500000
206	e	NA	17000000
207	e	NA	21000000
208	e	NA	17200000
209	e	NA	17200000
210	e	NA	29500000
211	e	NA	30300000
212	e	NA	45000000
213	e	NA	7590000
214	e	NA	44100000
215	e	NA	22800000
