# Supplementary material for: Single mutation makes Escherichia coli an insect mutualist
Source: Nat Microbiol. 2022 Aug 4;7(8):1141–50. doi: 10.1038/s41564-022-01179-9 (PMC9352592; doi:10.1038/s41564-022-01179-9)
Supplement: Source Data Fig. 3 — Numeric source data for Fig. 3a,b,d,e. [file 41564_2022_1179_MOESM8_ESM.xlsx]

## Sheet: Note
File Name	Description	Notes
Fig3a	Numeric source data for Fig3a	Adult emergence rates and body color data of evolutionary E. coli lines subjected to host's body color selection. A, id. B, line names. C, generations. D, emergence rates. E, body color data in terms of hue angles. NA = no data.
Fig3b	Numeric source data for Fig3b	Adult emergence rates and days to the first adult emergence of evolutionary E. coli lines subjected to host's growth speed selection. A, id. B, line names. C, generations. D, days to the first adult emergence. E, emergence rates. NA = no data.
Fig3d	Numeric source data for Fig3d	Adult emergence rates of P. stali infected with the representative E. coli lines, CmL05, GmL07, GmL02 and GmL04, in the original evolutionary experiments. A, id. B, line names. C, generations. D, emergence rates. E, comments. NA = no data.
Fig3e	Numeric source data for Fig3e	Adult emergence rates of P. stali infected with the representative E. coli lines, CmL05, GmL07, GmL02 and GmL04, in the confirmation experiments using frozen E. coli stocks. A, id. B, line names. C, generations. D, emergence rates. E, comments. F, mean emergence rates of three biological replicates infected with the same glycerol stocks. NA = no data.

## Sheet: Fig3a
id	Line	Generation	Emergence	Hue
1	CmL01	1	0.015748	97.4317
2	CmL01	2	0.0571429	97.5718
3	CmL01	3	0.0319149	NA
4	CmL01	4	0.111111	97.9306
5	CmL01	5	0.0606061	97.2744
6	CmL01	6	0.0689655	99.8717
7	CmL01	7	0.0266667	93.0841
8	CmL01	8	0.0232558	91.1251
9	CmL01	9	NA	NA
10	CmL01	10	NA	NA
11	CmL01	11	NA	NA
12	CmL01	12	NA	NA
13	CmL01	13	NA	NA
14	CmL01	14	NA	NA
15	CmL02	1	0.0373832	97.3567
16	CmL02	2	0.0116279	89.1752
17	CmL02	3	0.0235294	85.3045
18	CmL02	4	0.0481928	94.5164
19	CmL02	5	0.0322581	90.3663
20	CmL02	6	0.0333333	94.2416
21	CmL02	7	0	NA
22	CmL02	8	NA	NA
23	CmL02	9	NA	NA
24	CmL02	10	NA	NA
25	CmL02	11	NA	NA
26	CmL02	12	NA	NA
27	CmL02	13	NA	NA
28	CmL02	14	NA	NA
29	CmL03	1	0.025	100.507
30	CmL03	2	0.0555556	97.143
31	CmL03	3	0.0425532	97.0953
32	CmL03	4	0.0930233	103.726
33	CmL03	5	0.114583	106.441
34	CmL03	6	0.0392157	95.6115
35	CmL03	7	0.0117647	85.2684
36	CmL03	8	NA	NA
37	CmL03	9	NA	NA
38	CmL03	10	NA	NA
39	CmL03	11	NA	NA
40	CmL03	12	NA	NA
41	CmL03	13	NA	NA
42	CmL03	14	NA	NA
43	CmL04	1	0	NA
44	CmL04	2	NA	NA
45	CmL04	3	NA	NA
46	CmL04	4	NA	NA
47	CmL04	5	NA	NA
48	CmL04	6	NA	NA
49	CmL04	7	NA	NA
50	CmL04	8	NA	NA
51	CmL04	9	NA	NA
52	CmL04	10	NA	NA
53	CmL04	11	NA	NA
54	CmL04	12	NA	NA
55	CmL04	13	NA	NA
56	CmL04	14	NA	NA
57	CmL05	1	0.145455	98.4991
58	CmL05	2	0.0909091	102.02
59	CmL05	3	0.15625	102.918
60	CmL05	4	0.107527	97.801
61	CmL05	5	0.121951	109.715
62	CmL05	6	0.0744681	124.068
63	CmL05	7	0.72093	122.186
64	CmL05	8	0.0357143	96.5997
65	CmL05	9	0.674699	110.51
66	CmL05	10	0.875	114.85
67	CmL05	11	0.0344828	103.456
68	CmL05	12	0.674419	108.599
69	CmL05	13	0.939024	130.45
70	CmL05	14	0.8	120.513
71	CmL06	1	0.097561	101.253
72	CmL06	2	0.0595238	100.855
73	CmL06	3	0.0340909	117.578
74	CmL06	4	0.137931	111.331
75	CmL06	5	0.30303	95.9735
76	CmL06	6	0.142857	96.0705
77	CmL06	7	0.0348837	91.2453
78	CmL06	8	0.0222222	NA
79	CmL06	9	NA	NA
80	CmL06	10	NA	NA
81	CmL06	11	NA	NA
82	CmL06	12	NA	NA
83	CmL06	13	NA	NA
84	CmL06	14	NA	NA
85	CmL07	1	0.0900901	95.1953
86	CmL07	2	0.0111111	97.106
87	CmL07	3	0.0108696	NA
88	CmL07	4	0	NA
89	CmL07	5	NA	NA
90	CmL07	6	NA	NA
91	CmL07	7	NA	NA
92	CmL07	8	NA	NA
93	CmL07	9	NA	NA
94	CmL07	10	NA	NA
95	CmL07	11	NA	NA
96	CmL07	12	NA	NA
97	CmL07	13	NA	NA
98	CmL07	14	NA	NA
99	CmL08	1	0.122951	91.9753
100	CmL08	2	0.0736842	97.2247
101	CmL08	3	0	NA
102	CmL08	4	NA	NA
103	CmL08	5	NA	NA
104	CmL08	6	NA	NA
105	CmL08	7	NA	NA
106	CmL08	8	NA	NA
107	CmL08	9	NA	NA
108	CmL08	10	NA	NA
109	CmL08	11	NA	NA
110	CmL08	12	NA	NA
111	CmL08	13	NA	NA
112	CmL08	14	NA	NA
113	CmL09	1	0.0714286	96.6226
114	CmL09	2	0.025641	105.311
115	CmL09	3	0.0319149	NA
116	CmL09	4	0.043956	108.015
117	CmL09	5	0.0652174	104.874
118	CmL09	6	0.084507	92.6047
119	CmL09	7	0.0123457	NA
120	CmL09	8	0.0232558	NA
121	CmL09	9	NA	NA
122	CmL09	10	NA	NA
123	CmL09	11	NA	NA
124	CmL09	12	NA	NA
125	CmL09	13	NA	NA
126	CmL09	14	NA	NA
127	CmL10	1	0	NA
128	CmL10	2	NA	NA
129	CmL10	3	NA	NA
130	CmL10	4	NA	NA
131	CmL10	5	NA	NA
132	CmL10	6	NA	NA
133	CmL10	7	NA	NA
134	CmL10	8	NA	NA
135	CmL10	9	NA	NA
136	CmL10	10	NA	NA
137	CmL10	11	NA	NA
138	CmL10	12	NA	NA
139	CmL10	13	NA	NA
140	CmL10	14	NA	NA
141	CmL11	1	0.145455	92.9435
142	CmL11	2	0.0326087	94.7252
143	CmL11	3	0.1	104.573
144	CmL11	4	0.0240964	NA
145	CmL11	5	NA	NA
146	CmL11	6	NA	NA
147	CmL11	7	NA	NA
148	CmL11	8	NA	NA
149	CmL11	9	NA	NA
150	CmL11	10	NA	NA
151	CmL11	11	NA	NA
152	CmL11	12	NA	NA
153	CmL11	13	NA	NA
154	CmL11	14	NA	NA
155	CmL12	1	0	NA
156	CmL12	2	NA	NA
157	CmL12	3	NA	NA
158	CmL12	4	NA	NA
159	CmL12	5	NA	NA
160	CmL12	6	NA	NA
161	CmL12	7	NA	NA
162	CmL12	8	NA	NA
163	CmL12	9	NA	NA
164	CmL12	10	NA	NA
165	CmL12	11	NA	NA
166	CmL12	12	NA	NA
167	CmL12	13	NA	NA
168	CmL12	14	NA	NA
169	CiL01	1	0.0114943	96.922
170	CiL01	2	0.010101	92.0861
171	CiL01	3	0.0618557	104.189
172	CiL01	4	0.0823529	99.9644
173	CiL01	5	0.113636	89.6418
174	CiL01	6	0.021978	98.884
175	CiL01	7	0.0135135	NA
176	CiL01	8	0.0365854	87.0203
177	CiL01	9	NA	NA
178	CiL01	10	NA	NA
179	CiL01	11	NA	NA
180	CiL01	12	NA	NA
181	CiL01	13	NA	NA
182	CiL01	14	NA	NA
183	CiL02	1	0.047619	96.922
184	CiL02	2	0.0595238	98.6677
185	CiL02	3	0.0210526	90.5978
186	CiL02	4	0.0238095	98.7998
187	CiL02	5	0.258427	101.845
188	CiL02	6	0.0238095	94.6038
189	CiL02	7	0	NA
190	CiL02	8	NA	NA
191	CiL02	9	NA	NA
192	CiL02	10	NA	NA
193	CiL02	11	NA	NA
194	CiL02	12	NA	NA
195	CiL02	13	NA	NA
196	CiL02	14	NA	NA
197	CiL03	1	0.0232558	96.0241
198	CiL03	2	0.0121951	98.2603
199	CiL03	3	0.0638298	100.276
200	CiL03	4	0.0574713	95.0737
201	CiL03	5	0.137931	97.1432
202	CiL03	6	0.0117647	94.8142
203	CiL03	7	0.0135135	NA
204	CiL03	8	0	NA
205	CiL03	9	NA	NA
206	CiL03	10	NA	NA
207	CiL03	11	NA	NA
208	CiL03	12	NA	NA
209	CiL03	13	NA	NA
210	CiL03	14	NA	NA
211	CiL04	1	0	NA
212	CiL04	2	NA	NA
213	CiL04	3	NA	NA
214	CiL04	4	NA	NA
215	CiL04	5	NA	NA
216	CiL04	6	NA	NA
217	CiL04	7	NA	NA
218	CiL04	8	NA	NA
219	CiL04	9	NA	NA
220	CiL04	10	NA	NA
221	CiL04	11	NA	NA
222	CiL04	12	NA	NA
223	CiL04	13	NA	NA
224	CiL04	14	NA	NA
225	CiL05	1	0.0595238	107.65
226	CiL05	2	0.0987654	99.4659
227	CiL05	3	0.0357143	NA
228	CiL05	4	NA	NA
229	CiL05	5	NA	NA
230	CiL05	6	NA	NA
231	CiL05	7	NA	NA
232	CiL05	8	NA	NA
233	CiL05	9	NA	NA
234	CiL05	10	NA	NA
235	CiL05	11	NA	NA
236	CiL05	12	NA	NA
237	CiL05	13	NA	NA
238	CiL05	14	NA	NA
239	CiL06	1	0.0735294	97.9452
240	CiL06	2	0.047619	94.7116
241	CiL06	3	0.0416667	95.785
242	CiL06	4	0.0416667	95.1267
243	CiL06	5	0.0348837	98.9409
244	CiL06	6	0.0121951	NA
245	CiL06	7	NA	NA
246	CiL06	8	NA	NA
247	CiL06	9	NA	NA
248	CiL06	10	NA	NA
249	CiL06	11	NA	NA
250	CiL06	12	NA	NA
251	CiL06	13	NA	NA
252	CiL06	14	NA	NA
253	CiL07	1	0	NA
254	CiL07	2	NA	NA
255	CiL07	3	NA	NA
256	CiL07	4	NA	NA
257	CiL07	5	NA	NA
258	CiL07	6	NA	NA
259	CiL07	7	NA	NA
260	CiL07	8	NA	NA
261	CiL07	9	NA	NA
262	CiL07	10	NA	NA
263	CiL07	11	NA	NA
264	CiL07	12	NA	NA
265	CiL07	13	NA	NA
266	CiL07	14	NA	NA
267	CiL08	1	0	NA
268	CiL08	2	NA	NA
269	CiL08	3	NA	NA
270	CiL08	4	NA	NA
271	CiL08	5	NA	NA
272	CiL08	6	NA	NA
273	CiL08	7	NA	NA
274	CiL08	8	NA	NA
275	CiL08	9	NA	NA
276	CiL08	10	NA	NA
277	CiL08	11	NA	NA
278	CiL08	12	NA	NA
279	CiL08	13	NA	NA
280	CiL08	14	NA	NA
281	CiL09	1	0.05	97.6168
282	CiL09	2	0	NA
283	CiL09	3	NA	NA
284	CiL09	4	NA	NA
285	CiL09	5	NA	NA
286	CiL09	6	NA	NA
287	CiL09	7	NA	NA
288	CiL09	8	NA	NA
289	CiL09	9	NA	NA
290	CiL09	10	NA	NA
291	CiL09	11	NA	NA
292	CiL09	12	NA	NA
293	CiL09	13	NA	NA
294	CiL09	14	NA	NA
295	CiL10	1	0	NA
296	CiL10	2	NA	NA
297	CiL10	3	NA	NA
298	CiL10	4	NA	NA
299	CiL10	5	NA	NA
300	CiL10	6	NA	NA
301	CiL10	7	NA	NA
302	CiL10	8	NA	NA
303	CiL10	9	NA	NA
304	CiL10	10	NA	NA
305	CiL10	11	NA	NA
306	CiL10	12	NA	NA
307	CiL10	13	NA	NA
308	CiL10	14	NA	NA
309	CiL11	1	0	NA
310	CiL11	2	NA	NA
311	CiL11	3	NA	NA
312	CiL11	4	NA	NA
313	CiL11	5	NA	NA
314	CiL11	6	NA	NA
315	CiL11	7	NA	NA
316	CiL11	8	NA	NA
317	CiL11	9	NA	NA
318	CiL11	10	NA	NA
319	CiL11	11	NA	NA
320	CiL11	12	NA	NA
321	CiL11	13	NA	NA
322	CiL11	14	NA	NA

## Sheet: Fig3b
id	Line	Generation	NymphalPeriod	Emergence
1	GmL01	1	34	0.0119048
2	GmL01	2	33	0.0105263
3	GmL01	3	37	0.010989
4	GmL01	4	35	0.025641
5	GmL01	5	30	0.060241
6	GmL01	6	27	0.0487805
7	GmL01	7	29	0.1125
8	GmL01	8	25	0.037037
9	GmL01	9	29	0.0681818
10	GmL01	10	NA	0
11	GmL01	11	NA	NA
12	GmL01	12	NA	NA
13	GmL01	13	NA	NA
14	GmL01	14	NA	NA
15	GmL02	1	33	0.097561
16	GmL02	2	37	0.08
17	GmL02	3	34	0.0126582
18	GmL02	4	28	0.04
19	GmL02	5	28	0.0792079
20	GmL02	6	29	0.05
21	GmL02	7	26	0.0898876
22	GmL02	8	27	0.0243902
23	GmL02	9	30	0.0361446
24	GmL02	10	28	0.0108696
25	GmL02	11	29	0.0357143
26	GmL02	12	37	0.0253165
27	GmL02	13	NA	NA
28	GmL02	14	NA	NA
29	GmL03	1	NA	0
30	GmL03	2	NA	NA
31	GmL03	3	NA	NA
32	GmL03	4	NA	NA
33	GmL03	5	NA	NA
34	GmL03	6	NA	NA
35	GmL03	7	NA	NA
36	GmL03	8	NA	NA
37	GmL03	9	NA	NA
38	GmL03	10	NA	NA
39	GmL03	11	NA	NA
40	GmL03	12	NA	NA
41	GmL03	13	NA	NA
42	GmL03	14	NA	NA
43	GmL04	1	32	0.0470588
44	GmL04	2	29	0.0285714
45	GmL04	3	33	0.0215054
46	GmL04	4	26	0.139535
47	GmL04	5	27	0.0967742
48	GmL04	6	40	0.0547945
49	GmL04	7	26	0.0740741
50	GmL04	8	30	0.0941176
51	GmL04	9	33	0.0240964
52	GmL04	10	30	0.0740741
53	GmL04	11	29	0.0238095
54	GmL04	12	34	0.0481928
55	GmL04	13	33	0.0444444
56	GmL04	14	NA	0
57	GmL05	1	37	0.047619
58	GmL05	2	29	0.0675676
59	GmL05	3	28	0.0229885
60	GmL05	4	27	0.0714286
61	GmL05	5	26	0.107143
62	GmL05	6	29	0.267442
63	GmL05	7	41	0.0243902
64	GmL05	8	27	0.0123457
65	GmL05	9	33	0.0123457
66	GmL05	10	NA	0.0123457
67	GmL05	11	NA	NA
68	GmL05	12	NA	NA
69	GmL05	13	NA	NA
70	GmL05	14	NA	NA
71	GmL06	1	35	0.0119048
72	GmL06	2	29	0.0487805
73	GmL06	3	37	0.0114943
74	GmL06	4	NA	0
75	GmL06	5	NA	NA
76	GmL06	6	NA	NA
77	GmL06	7	NA	NA
78	GmL06	8	NA	NA
79	GmL06	9	NA	NA
80	GmL06	10	NA	NA
81	GmL06	11	NA	NA
82	GmL06	12	NA	NA
83	GmL06	13	NA	NA
84	GmL06	14	NA	NA
85	GmL07	1	43	0.0337079
86	GmL07	2	28	0.42268
87	GmL07	3	33	0.588889
88	GmL07	4	35	0.0104167
89	GmL07	5	29	0.433735
90	GmL07	6	47	0.0120482
91	GmL07	7	27	0.548387
92	GmL07	8	27	0.833333
93	GmL07	9	26	0.634146
94	GmL07	10	28	0.545455
95	GmL07	11	33	0.518987
96	GmL07	12	25	0.4
97	GmL07	13	27	0.411765
98	GmL07	14	30	0.369048
99	GiL01	1	33	0.0119048
100	GiL01	2	31	0.0266667
101	GiL01	3	32	0.0574713
102	GiL01	4	33	0.0659341
103	GiL01	5	29	0.0217391
104	GiL01	6	34	0.0465116
105	GiL01	7	29	0.101124
106	GiL01	8	32	0.0235294
107	GiL01	9	30	0.0581395
108	GiL01	10	NA	0
109	GiL01	11	NA	NA
110	GiL01	12	NA	NA
111	GiL01	13	NA	NA
112	GiL01	14	NA	NA
113	GiL02	1	33	0.0119048
114	GiL02	2	30	0.0108696
115	GiL02	3	42	0.0128205
116	GiL02	4	NA	0
117	GiL02	5	NA	NA
118	GiL02	6	NA	NA
119	GiL02	7	NA	NA
120	GiL02	8	NA	NA
121	GiL02	9	NA	NA
122	GiL02	10	NA	NA
123	GiL02	11	NA	NA
124	GiL02	12	NA	NA
125	GiL02	13	NA	NA
126	GiL02	14	NA	NA
127	GiL03	1	36	0.0119048
128	GiL03	2	36	0.0119048
129	GiL03	3	33	0.025641
130	GiL03	4	47	0.0106383
131	GiL03	5	NA	0
132	GiL03	6	NA	NA
133	GiL03	7	NA	NA
134	GiL03	8	NA	NA
135	GiL03	9	NA	NA
136	GiL03	10	NA	NA
137	GiL03	11	NA	NA
138	GiL03	12	NA	NA
139	GiL03	13	NA	NA
140	GiL03	14	NA	NA
141	GiL04	1	34	0.0119048
142	GiL04	2	NA	0
143	GiL04	3	NA	NA
144	GiL04	4	NA	NA
145	GiL04	5	NA	NA
146	GiL04	6	NA	NA
147	GiL04	7	NA	NA
148	GiL04	8	NA	NA
149	GiL04	9	NA	NA
150	GiL04	10	NA	NA
151	GiL04	11	NA	NA
152	GiL04	12	NA	NA
153	GiL04	13	NA	NA
154	GiL04	14	NA	NA
155	GiL05	1	30	0.0119048
156	GiL05	2	NA	0
157	GiL05	3	NA	NA
158	GiL05	4	NA	NA
159	GiL05	5	NA	NA
160	GiL05	6	NA	NA
161	GiL05	7	NA	NA
162	GiL05	8	NA	NA
163	GiL05	9	NA	NA
164	GiL05	10	NA	NA
165	GiL05	11	NA	NA
166	GiL05	12	NA	NA
167	GiL05	13	NA	NA
168	GiL05	14	NA	NA
169	GiL06	1	34	0.0119048
170	GiL06	2	36	0.0229885
171	GiL06	3	30	0.0357143
172	GiL06	4	42	0.0266667
173	GiL06	5	32	0.0229885
174	GiL06	6	116	0.0574713
175	GiL06	7	394	0.011236
176	GiL06	8	29	0.0235294
177	GiL06	9	29	0.0909091
178	GiL06	10	NA	0.0128205
179	GiL06	11	NA	NA
180	GiL06	12	NA	NA
181	GiL06	13	NA	NA
182	GiL06	14	NA	NA
183	GiL07	1	30	0.0119048
184	GiL07	2	33	0.0125
185	GiL07	3	28	0.012987
186	GiL07	4	28	0.0898876
187	GiL07	5	33	0.0786517
188	GiL07	6	40	0.0449438
189	GiL07	7	31	0.0612245
190	GiL07	8	30	0.0493827
191	GiL07	9	32	0.0243902
192	GiL07	10	NA	0
193	GiL07	11	NA	NA
194	GiL07	12	NA	NA
195	GiL07	13	NA	NA
196	GiL07	14	NA	NA

## Sheet: Fig3d
id	Line	Generation	EmergenceRate	Comments
1	CmL05	1	0.145455	NA
2	CmL05	2	0.0909091	NA
3	CmL05	3	0.15625	NA
4	CmL05	4	0.107527	NA
5	CmL05	5	0.121951	NA
6	CmL05	6	0.0744681	NA
7	CmL05	7	0	NA
8	CmL05	7	0.72093	FromGlycerolStock
9	CmL05	8	0.0357143	NA
10	CmL05	9	0.674699	NA
11	CmL05	10	0.875	NA
12	CmL05	11	0.0344828	NA
13	CmL05	12	0	NA
14	CmL05	12	0.674419	FromGlycerolStock
15	CmL05	13	0.939024	NA
16	CmL05	14	0.8	NA
17	GmL02	1	0.097561	NA
18	GmL02	2	0.08	NA
19	GmL02	3	0.0126582	NA
20	GmL02	4	0.04	NA
21	GmL02	5	0.0792079	NA
22	GmL02	6	0	NA
23	GmL02	6	0.05	FromGlycerolStock
24	GmL02	7	0.0898876	NA
25	GmL02	8	0.0243902	NA
26	GmL02	9	0.0361446	NA
27	GmL02	10	0	NA
28	GmL02	10	0.0108696	FromGlycerolStock
29	GmL02	11	0.0357143	NA
30	GmL02	12	0.0253165	NA
31	GmL04	1	0.0470588	NA
32	GmL04	2	0	NA
33	GmL04	2	0.0285714	FromGlycerolStock
34	GmL04	3	0.0215054	NA
35	GmL04	4	0.139535	NA
36	GmL04	5	0.0967742	NA
37	GmL04	6	0.0547945	NA
38	GmL04	7	0.0740741	NA
39	GmL04	8	0.0941176	NA
40	GmL04	9	0.0357143	NA
41	GmL04	9	0.0240964	FromGlycerolStock
42	GmL04	10	0.0740741	NA
43	GmL04	11	0.0238095	NA
44	GmL04	12	0	NA
45	GmL04	12	0.0481928	FromGlycerolStock
46	GmL04	13	0.0444444	NA
47	GmL04	14	0	NA
48	GmL07	1	0.0337079	NA
49	GmL07	2	0.42268	NA
50	GmL07	3	0.588889	NA
51	GmL07	4	0.0104167	NA
52	GmL07	5	0	NA
53	GmL07	5	0.433735	FromGlycerolStock
54	GmL07	6	0.0120482	NA
55	GmL07	7	0.548387	NA
56	GmL07	8	0.833333	NA
57	GmL07	9	0.634146	NA
58	GmL07	10	0	NA
59	GmL07	10	0.545455	FromGlycerolStock
60	GmL07	11	0.518987	NA
61	GmL07	12	0.4	NA
62	GmL07	13	0.411765	NA
63	GmL07	14	0.369048	NA

## Sheet: Fig3e
id	Line	Generation	NymphsHatched	EmergenceRate	MeanEmergenceRate
1	CmL05	2	80	0.075	0.0419872
2	CmL05	2	78	0.0384615	NA
3	CmL05	2	80	0.0125	NA
4	CmL05	3	85	0.0117647	0.0240019
5	CmL05	3	81	0	NA
6	CmL05	3	83	0.060241	NA
7	CmL05	4	79	0.0379747	0.0920233
8	CmL05	4	84	0.0714286	NA
9	CmL05	4	84	0.166667	NA
10	CmL05	5	79	0.0253165	0.0700352
11	CmL05	5	83	0.0722892	NA
12	CmL05	5	80	0.1125	NA
13	CmL05	6	89	0	0.00396825
14	CmL05	6	84	0.0119048	NA
15	CmL05	6	85	0	NA
16	CmL05	7	86	0.674419	0.672475
17	CmL05	7	82	0.634146	NA
18	CmL05	7	79	0.708861	NA
19	CmL05	8	82	0.463415	0.467964
20	CmL05	8	84	0.27381	NA
21	CmL05	8	81	0.666667	NA
22	CmL05	9	83	0.578313	0.457728
23	CmL05	9	78	0.794872	NA
24	CmL05	9	82	0	NA
25	CmL05	10	83	0.144578	0.454869
26	CmL05	10	76	0.539474	NA
27	CmL05	10	72	0.680556	NA
28	CmL05	12	84	0.47619	0.578298
29	CmL05	12	80	0.5625	NA
30	CmL05	12	79	0.696203	NA
31	CmL05	13	81	0.037037	0.279361
32	CmL05	13	83	0.445783	NA
33	CmL05	13	76	0.355263	NA
34	CmL05	14	86	0.697674	0.458652
35	CmL05	14	84	0.190476	NA
36	CmL05	14	82	0.487805	NA
37	GmL02	2	64	0.046875	0.015625
38	GmL02	2	61	0	NA
39	GmL02	2	63	0	NA
40	GmL02	4	77	0.012987	0.0339135
41	GmL02	4	72	0.0277778	NA
42	GmL02	4	82	0.0609756	NA
43	GmL02	5	82	0	0.0463608
44	GmL02	5	79	0.126582	NA
45	GmL02	5	80	0.0125	NA
46	GmL02	7	80	0.0375	0.0490079
47	GmL02	7	84	0.0595238	NA
48	GmL02	7	80	0.05	NA
49	GmL02	8	67	0	0.00913928
50	GmL02	8	75	0.0133333	NA
51	GmL02	8	71	0.0140845	NA
52	GmL02	9	80	0.0125	0.0176802
53	GmL02	9	75	0	NA
54	GmL02	9	74	0.0405405	NA
55	GmL02	11	86	0.0930233	0.0518411
56	GmL02	11	80	0.0625	NA
57	GmL02	11	82	0	NA
58	GmL02	12	80	0.0125	0.00914179
59	GmL02	12	81	0	NA
60	GmL02	12	67	0.0149254	NA
61	GmL04	3	83	0	0.0164609
62	GmL04	3	81	0.037037	NA
63	GmL04	3	81	0.0123457	NA
64	GmL04	4	84	0	0.0241943
65	GmL04	4	82	0.0243902	NA
66	GmL04	4	83	0.0481928	NA
67	GmL04	5	65	0.0769231	0.0297061
68	GmL04	5	83	0	NA
69	GmL04	5	82	0.0121951	NA
70	GmL04	6	78	0.0128205	0.00877801
71	GmL04	6	75	0	NA
72	GmL04	6	74	0.0135135	NA
73	GmL04	7	79	0.0379747	0.0285378
74	GmL04	7	87	0.0114943	NA
75	GmL04	7	83	0.0361446	NA
76	GmL04	8	79	0	0.025641
77	GmL04	8	82	0	NA
78	GmL04	8	78	0.0769231	NA
79	GmL04	10	79	0.0506329	0.0208937
80	GmL04	10	83	0.0120482	NA
81	GmL04	10	79	0	NA
82	GmL04	11	77	0.103896	0.110157
83	GmL04	11	93	0.107527	NA
84	GmL04	11	84	0.119048	NA
85	GmL04	13	80	0.0875	0.0505968
86	GmL04	13	79	0.0379747	NA
87	GmL04	13	76	0.0263158	NA
88	GmL04	14	68	0.0147059	0.0262695
89	GmL04	14	78	0.0641026	NA
90	GmL04	14	82	0	NA
91	GmL07	2	84	0.190476	0.190476
92	GmL07	2	84	0.380952	NA
93	GmL07	2	74	0	NA
94	GmL07	3	73	0.0547945	0.257555
95	GmL07	3	83	0.301205	NA
96	GmL07	3	84	0.416667	NA
97	GmL07	4	82	0	0
98	GmL07	4	81	0	NA
99	GmL07	4	84	0	NA
100	GmL07	6	83	0.710843	0.342058
101	GmL07	6	84	0.0714286	NA
102	GmL07	6	82	0.243902	NA
103	GmL07	7	79	0.202532	0.319694
104	GmL07	7	79	0.151899	NA
105	GmL07	7	86	0.604651	NA
106	GmL07	8	80	0.2125	0.130357
107	GmL07	8	84	0.107143	NA
108	GmL07	8	84	0.0714286	NA
109	GmL07	9	76	0.644737	0.348381
110	GmL07	9	84	0.0833333	NA
111	GmL07	9	82	0.317073	NA
112	GmL07	11	83	0.120482	0.416446
113	GmL07	11	83	0.433735	NA
114	GmL07	11	82	0.695122	NA
115	GmL07	12	80	0.5375	0.492759
116	GmL07	12	84	0.535714	NA
117	GmL07	12	79	0.405063	NA
118	dmutS	c	79	0.0379747	0.0318748
119	dmutS	c	82	0.0365854	NA
120	dmutS	c	76	0.0394737	NA
121	dmutS	c	83	0	NA
122	dmutS	c	81	0.037037	NA
123	dmutS	c	81	0.135802	NA
124	dmutS	c	80	0	NA
125	dmutS	c	81	0	NA
126	dmutS	c	83	0	NA
127	SymA	c	77	0.324675	0.412716
128	SymA	c	81	0.444444	NA
129	SymA	c	85	0.211765	NA
130	SymA	c	81	0.382716	NA
131	SymA	c	82	0.146341	NA
132	SymA	c	80	0.5625	NA
133	SymA	c	85	0.364706	NA
134	SymA	c	82	0.646341	NA
135	SymA	c	84	0.630952	NA
136	water	c	82	0	0
137	water	c	77	0	NA
138	water	c	89	0	NA
139	water	c	82	0	NA
140	water	c	82	0	NA
141	water	c	81	0	NA
142	water	c	79	0	NA
143	water	c	80	0	NA
144	water	c	81	0	NA
