# Supplementary material for: Single mutation makes Escherichia coli an insect mutualist
Source: Nat Microbiol. 2022 Aug 4;7(8):1141–50. doi: 10.1038/s41564-022-01179-9 (PMC9352592; doi:10.1038/s41564-022-01179-9)
Supplement: Source Data Fig. 4 — Numeric source data for Fig. 4a,c,e,g,h and statistical source data for Fig. 4. [file 41564_2022_1179_MOESM9_ESM.xlsx]

## Sheet: Sheet1
Sheet Name	Description	Notes
Fig4a	Numeric source data for Fig4a	OD600 values the cultures of E. coli strains. A, ids. B, times (hours). C, E. coli strain names. D. biological replicate groups. E, OD values at 600 nm.
Fig4c	Numeric source data for Fig4c	Quantification of cell size in terms of major axis length. A, ids. B, E. coli strain names. C, cell sizes in terms of major axis.
Fig4e	Numeric source data for Fig4e	Quantification of bacterial motility in terms of number of swimming cells per 100 cells observed. A, ids. B, E. coli strain names. C, swimming ratios.
fig4g	Numeric source data for fig4g	Frequency of the microchannels in which E. coli cells exhibited characteristic cell shape and growth mode. A, ids. B, E. coli strain names. C, cell shape and growth mode. D, frequencies. E, standard errors of frequencies.
Fig4h	Numeric source data for Fig4h	Bacterial titers in adult females 35 days after emergence in terms of ntpII gene copies per insect. A, ids. B, E. coli strain names. C, sex of the insect individuals. D, copy numbers of nptII gene per insects.
Fig4_statisitical_analyses	Statistical source data for Fig.4	The numbers of biological replicates and exact P-values of Fig. 4.

## Sheet: Fig4a
id	hr	strain	rep	ODat600nm
1	0	CmL05G13	1	0.005
2	1	CmL05G13	1	0.009
3	2	CmL05G13	1	0.013
4	3	CmL05G13	1	0.019
5	4	CmL05G13	1	0.029
6	5	CmL05G13	1	0.043
7	6	CmL05G13	1	0.06
8	7	CmL05G13	1	0.088
9	8	CmL05G13	1	0.127
10	9	CmL05G13	1	0.183
11	10	CmL05G13	1	0.249
12	11	CmL05G13	1	0.333
13	12	CmL05G13	1	0.436
14	13	CmL05G13	1	0.54
15	0	CmL05G13	2	0.004
16	1	CmL05G13	2	0.007
17	2	CmL05G13	2	0.011
18	3	CmL05G13	2	0.015
19	4	CmL05G13	2	0.024
20	5	CmL05G13	2	0.037
21	6	CmL05G13	2	0.056
22	7	CmL05G13	2	0.085
23	8	CmL05G13	2	0.122
24	9	CmL05G13	2	0.182
25	10	CmL05G13	2	0.252
26	11	CmL05G13	2	0.394
27	12	CmL05G13	2	0.576
28	13	CmL05G13	2	0.704
29	0	CmL05G13	3	0.004
30	1	CmL05G13	3	0.008
31	2	CmL05G13	3	0.012
32	3	CmL05G13	3	0.017
33	4	CmL05G13	3	0.027
34	5	CmL05G13	3	0.04
35	6	CmL05G13	3	0.059
36	7	CmL05G13	3	0.082
37	8	CmL05G13	3	0.122
38	9	CmL05G13	3	0.175
39	10	CmL05G13	3	0.234
40	11	CmL05G13	3	0.325
41	12	CmL05G13	3	0.436
42	13	CmL05G13	3	0.532
43	0	GmL07G12	1	0.005
44	1	GmL07G12	1	0.009
45	2	GmL07G12	1	0.013
46	3	GmL07G12	1	0.02
47	4	GmL07G12	1	0.032
48	5	GmL07G12	1	0.051
49	6	GmL07G12	1	0.081
50	7	GmL07G12	1	0.126
51	8	GmL07G12	1	0.183
52	9	GmL07G12	1	0.271
53	10	GmL07G12	1	0.373
54	11	GmL07G12	1	0.468
55	12	GmL07G12	1	0.576
56	13	GmL07G12	1	0.72
57	0	GmL07G12	2	0.004
58	1	GmL07G12	2	0.007
59	2	GmL07G12	2	0.011
60	3	GmL07G12	2	0.016
61	4	GmL07G12	2	0.028
62	5	GmL07G12	2	0.047
63	6	GmL07G12	2	0.081
64	7	GmL07G12	2	0.13
65	8	GmL07G12	2	0.188
66	9	GmL07G12	2	0.28
67	10	GmL07G12	2	0.374
68	11	GmL07G12	2	0.504
69	12	GmL07G12	2	0.652
70	13	GmL07G12	2	0.908
71	0	GmL07G12	3	0.005
72	1	GmL07G12	3	0.009
73	2	GmL07G12	3	0.013
74	3	GmL07G12	3	0.022
75	4	GmL07G12	3	0.036
76	5	GmL07G12	3	0.056
77	6	GmL07G12	3	0.092
78	7	GmL07G12	3	0.133
79	8	GmL07G12	3	0.199
80	9	GmL07G12	3	0.297
81	10	GmL07G12	3	0.398
82	11	GmL07G12	3	0.496
83	12	GmL07G12	3	0.604
84	13	GmL07G12	3	0.748
85	0	dintS	1	0.005
86	1	dintS	1	0.011
87	2	dintS	1	0.019
88	3	dintS	1	0.038
89	4	dintS	1	0.075
90	5	dintS	1	0.157
91	6	dintS	1	0.301
92	7	dintS	1	0.554
93	8	dintS	1	0.992
94	9	dintS	1	1.404
95	10	dintS	1	1.732
96	11	dintS	1	2.16
97	12	dintS	1	2.648
98	13	dintS	1	3.12
99	0	dintS	2	0.004
100	1	dintS	2	0.008
101	2	dintS	2	0.015
102	3	dintS	2	0.031
103	4	dintS	2	0.071
104	5	dintS	2	0.144
105	6	dintS	2	0.279
106	7	dintS	2	0.534
107	8	dintS	2	0.96
108	9	dintS	2	1.276
109	10	dintS	2	1.688
110	11	dintS	2	2.072
111	12	dintS	2	2.544
112	13	dintS	2	3.008
113	0	dintS	3	0.005
114	1	dintS	3	0.01
115	2	dintS	3	0.019
116	3	dintS	3	0.038
117	4	dintS	3	0.081
118	5	dintS	3	0.161
119	6	dintS	3	0.329
120	7	dintS	3	0.535
121	8	dintS	3	1.016
122	9	dintS	3	1.376
123	10	dintS	3	1.74
124	11	dintS	3	2.152
125	12	dintS	3	2.632
126	13	dintS	3	3.048
127	0	dmutS	1	0.005
128	1	dmutS	1	0.01
129	2	dmutS	1	0.019
130	3	dmutS	1	0.036
131	4	dmutS	1	0.073
132	5	dmutS	1	0.152
133	6	dmutS	1	0.289
134	7	dmutS	1	0.528
135	8	dmutS	1	0.96
136	9	dmutS	1	1.332
137	10	dmutS	1	1.712
138	11	dmutS	1	2.144
139	12	dmutS	1	2.664
140	13	dmutS	1	3.096
141	0	dmutS	2	0.004
142	1	dmutS	2	0.008
143	2	dmutS	2	0.015
144	3	dmutS	2	0.033
145	4	dmutS	2	0.074
146	5	dmutS	2	0.149
147	6	dmutS	2	0.285
148	7	dmutS	2	0.547
149	8	dmutS	2	0.984
150	9	dmutS	2	1.3
151	10	dmutS	2	1.696
152	11	dmutS	2	2.144
153	12	dmutS	2	2.664
154	13	dmutS	2	3.048
155	0	dmutS	3	0.005
156	1	dmutS	3	0.01
157	2	dmutS	3	0.019
158	3	dmutS	3	0.037
159	4	dmutS	3	0.078
160	5	dmutS	3	0.155
161	6	dmutS	3	0.299
162	7	dmutS	3	0.522
163	8	dmutS	3	0.984
164	9	dmutS	3	1.364
165	10	dmutS	3	1.756
166	11	dmutS	3	2.248
167	12	dmutS	3	2.744
168	13	dmutS	3	3.112

## Sheet: Fig4c
id	strain	size
1	BW25113	3.67
2	BW25113	4.18
3	BW25113	3.84
4	BW25113	3.79
5	BW25113	3.64
6	BW25113	4.3
7	BW25113	3.88
8	BW25113	3.77
9	BW25113	4.06
10	BW25113	2.92
11	BW25113	6.41
12	BW25113	4.55
13	BW25113	3.96
14	BW25113	4.33
15	BW25113	3.5
16	BW25113	3.51
17	BW25113	4.45
18	BW25113	3.86
19	BW25113	3.48
20	BW25113	3.63
21	BW25113	5.46
22	BW25113	6.03
23	BW25113	4.38
24	BW25113	4.8
25	BW25113	5.22
26	BW25113	4.62
27	BW25113	3.35
28	BW25113	4.23
29	BW25113	3.17
30	BW25113	4.91
31	BW25113	4.46
32	BW25113	4.65
33	BW25113	4.77
34	BW25113	6.2
35	BW25113	4.73
36	BW25113	4.96
37	BW25113	3.27
38	BW25113	4.73
39	BW25113	3.71
40	BW25113	5.22
41	BW25113	2.9
42	BW25113	3
43	BW25113	3.21
44	BW25113	5.17
45	BW25113	4.56
46	BW25113	3.35
47	BW25113	2.94
48	BW25113	3.02
49	BW25113	4.76
50	BW25113	3.49
51	BW25113	3.56
52	BW25113	4.06
53	BW25113	4.96
54	BW25113	4.5
55	BW25113	3.28
56	BW25113	3.41
57	BW25113	4.42
58	BW25113	4.46
59	BW25113	3.71
60	BW25113	4.66
61	BW25113	3.31
62	BW25113	2.72
63	BW25113	2.82
64	BW25113	3.35
65	BW25113	3.59
66	BW25113	3.52
67	BW25113	4.56
68	BW25113	3.48
69	BW25113	3.22
70	BW25113	3.69
71	BW25113	4.25
72	BW25113	3.27
73	BW25113	4.67
74	BW25113	4.47
75	BW25113	4
76	BW25113	3.66
77	BW25113	2.81
78	BW25113	3.37
79	BW25113	4.86
80	BW25113	3.17
81	BW25113	2.93
82	BW25113	3.39
83	BW25113	3.82
84	BW25113	2.23
85	BW25113	3.62
86	BW25113	4.8
87	BW25113	3.95
88	BW25113	3.63
89	BW25113	3.25
90	BW25113	6.55
91	BW25113	5.36
92	BW25113	4.4
93	BW25113	3.44
94	BW25113	4.35
95	BW25113	3.22
96	BW25113	5.25
97	BW25113	3.8
98	BW25113	4.32
99	BW25113	3.91
100	BW25113	3.28
101	BW25113	3.45
102	BW25113	3.9
103	BW25113	3.92
104	BW25113	3.32
105	BW25113	3.36
106	BW25113	3.16
107	BW25113	3.57
108	BW25113	3.93
109	BW25113	3.63
110	BW25113	4.04
111	BW25113	4.93
112	BW25113	4.92
113	BW25113	3.93
114	BW25113	3.58
115	BW25113	3.82
116	BW25113	3.29
117	BW25113	5
118	BW25113	3.52
119	BW25113	4.82
120	BW25113	3.68
121	BW25113	4.47
122	BW25113	4.39
123	BW25113	4.13
124	BW25113	4.2
125	BW25113	3.59
126	BW25113	3.94
127	BW25113	3.64
128	BW25113	3.08
129	BW25113	4.96
130	BW25113	4.8
131	BW25113	3.26
132	BW25113	4.59
133	BW25113	2.5
134	BW25113	5.4
135	BW25113	4.98
136	BW25113	5.79
137	BW25113	3.83
138	BW25113	5.08
139	BW25113	4.72
140	BW25113	4.89
141	BW25113	4.53
142	BW25113	4.63
143	BW25113	3.33
144	BW25113	3.69
145	BW25113	4.78
146	BW25113	4.83
147	BW25113	3.32
148	BW25113	3.02
149	BW25113	2.87
150	BW25113	3.77
151	BW25113	3.98
152	BW25113	5.25
153	BW25113	3.61
154	BW25113	3.21
155	BW25113	3.6
156	BW25113	4.35
157	BW25113	3.38
158	BW25113	2.91
159	BW25113	3.18
160	BW25113	3.4
161	BW25113	3.57
162	BW25113	3.02
163	BW25113	3.65
164	BW25113	3.66
165	BW25113	2.89
166	BW25113	3.1
167	BW25113	2.93
168	BW25113	4.47
169	BW25113	3.71
170	BW25113	4.39
171	BW25113	3.67
172	BW25113	4.44
173	BW25113	3.29
174	BW25113	3.81
175	BW25113	5.63
176	BW25113	3.34
177	BW25113	4.96
178	BW25113	5.05
179	BW25113	4.41
180	BW25113	4.06
181	BW25113	3.2
182	BW25113	3.37
183	BW25113	5.41
184	BW25113	4.22
185	BW25113	4.14
186	BW25113	3.25
187	BW25113	3.57
188	BW25113	4.22
189	BW25113	3.96
190	BW25113	3.48
191	BW25113	4.14
192	BW25113	4.51
193	BW25113	3.2
194	BW25113	3.13
195	BW25113	3.76
196	BW25113	3.81
197	BW25113	4.1
198	BW25113	2.67
199	BW25113	3.32
200	BW25113	2.29
201	BW25113	4
202	BW25113	4.74
203	BW25113	4.34
204	BW25113	5.32
205	BW25113	3.61
206	BW25113	4.65
207	BW25113	3.96
208	BW25113	3.4
209	BW25113	4.5
210	BW25113	4.15
211	BW25113	4.27
212	BW25113	3.89
213	BW25113	4.21
214	BW25113	3.62
215	BW25113	3.91
216	BW25113	3.59
217	BW25113	4.72
218	BW25113	5.1
219	BW25113	4
220	BW25113	4.25
221	BW25113	4.17
222	BW25113	3.71
223	BW25113	4.64
224	BW25113	3.37
225	BW25113	4.55
226	BW25113	5.76
227	BW25113	3.25
228	BW25113	4.31
229	BW25113	3.2
230	BW25113	4.64
231	BW25113	3.61
232	BW25113	3.76
233	BW25113	4.38
234	BW25113	4.22
235	BW25113	3.91
236	BW25113	2.14
237	BW25113	3.9
238	BW25113	4.73
239	BW25113	3.92
240	BW25113	3.86
241	BW25113	3.11
242	BW25113	3.2
243	BW25113	3.51
244	BW25113	3.2
245	BW25113	4.07
246	BW25113	4.08
247	BW25113	3.25
248	BW25113	2.83
249	BW25113	3.27
250	BW25113	5.4
251	BW25113	4.56
252	BW25113	4.67
253	BW25113	4.73
254	BW25113	3.6
255	BW25113	5.41
256	BW25113	4.99
257	BW25113	4.91
258	BW25113	4.4
259	BW25113	4.01
260	BW25113	4.43
261	BW25113	4.91
262	BW25113	5.55
263	BW25113	3.43
264	BW25113	3.58
265	BW25113	3.46
266	BW25113	3.67
267	BW25113	3.53
268	BW25113	3.11
269	BW25113	2.96
270	BW25113	4.73
271	BW25113	4.88
272	BW25113	3.56
273	BW25113	4.6
274	BW25113	4.59
275	BW25113	4.87
276	BW25113	4.26
277	BW25113	4.65
278	BW25113	3.85
279	BW25113	3.74
280	BW25113	3.67
281	BW25113	3.13
282	BW25113	4.64
283	BW25113	3.47
284	BW25113	3.92
285	BW25113	2.64
286	BW25113	3.68
287	BW25113	2.95
288	BW25113	4.27
289	BW25113	2.98
290	BW25113	3.21
291	BW25113	3
292	BW25113	4.51
293	BW25113	3.77
294	BW25113	3.37
295	BW25113	3.8
296	BW25113	4.72
297	BW25113	4.84
298	BW25113	3.96
299	BW25113	3.12
300	BW25113	3.69
301	dintS	4.04
302	dintS	4.35
303	dintS	3.26
304	dintS	4.64
305	dintS	3.44
306	dintS	4.95
307	dintS	4.44
308	dintS	3.29
309	dintS	4.23
310	dintS	4.09
311	dintS	3.88
312	dintS	3.9
313	dintS	4.14
314	dintS	3.17
315	dintS	3.72
316	dintS	4.48
317	dintS	4.19
318	dintS	4.43
319	dintS	4.3
320	dintS	4.22
321	dintS	3.22
322	dintS	4.71
323	dintS	2.64
324	dintS	3.91
325	dintS	3.84
326	dintS	4.16
327	dintS	4.85
328	dintS	5.57
329	dintS	5.3
330	dintS	3.97
331	dintS	3.41
332	dintS	4.4
333	dintS	3.52
334	dintS	3.48
335	dintS	3.75
336	dintS	4.04
337	dintS	3.19
338	dintS	4.12
339	dintS	4.23
340	dintS	4.52
341	dintS	3.56
342	dintS	3.38
343	dintS	3.66
344	dintS	2.92
345	dintS	4.95
346	dintS	3.22
347	dintS	5.25
348	dintS	4.19
349	dintS	3.78
350	dintS	3.45
351	dintS	3.15
352	dintS	4.14
353	dintS	3.5
354	dintS	3.9
355	dintS	4.22
356	dintS	4.64
357	dintS	5.16
358	dintS	5.83
359	dintS	5.09
360	dintS	4.78
361	dintS	5.28
362	dintS	3.86
363	dintS	3.44
364	dintS	3.25
365	dintS	3.35
366	dintS	3.56
367	dintS	4.54
368	dintS	3.08
369	dintS	3.93
370	dintS	4.23
371	dintS	3.79
372	dintS	3.3
373	dintS	3.75
374	dintS	3.47
375	dintS	5.9
376	dintS	3.96
377	dintS	5.28
378	dintS	3.72
379	dintS	4.9
380	dintS	3.83
381	dintS	3.07
382	dintS	4.48
383	dintS	3.38
384	dintS	5.08
385	dintS	5.11
386	dintS	3.83
387	dintS	2.87
388	dintS	3.87
389	dintS	3.49
390	dintS	4.33
391	dintS	3.48
392	dintS	3.8
393	dintS	4.42
394	dintS	4.77
395	dintS	4.19
396	dintS	3.1
397	dintS	3.14
398	dintS	3.31
399	dintS	4.03
400	dintS	3.55
401	dintS	3.9
402	dintS	4.78
403	dintS	4.33
404	dintS	4.52
405	dintS	3.69
406	dintS	4.49
407	dintS	4.96
408	dintS	4.72
409	dintS	3.42
410	dintS	4.05
411	dintS	4.16
412	dintS	3.51
413	dintS	3.84
414	dintS	2.74
415	dintS	3.88
416	dintS	3.56
417	dintS	2.72
418	dintS	3.35
419	dintS	4.26
420	dintS	3.62
421	dintS	3.6
422	dintS	2.94
423	dintS	4.27
424	dintS	5.22
425	dintS	4.79
426	dintS	4.68
427	dintS	3.46
428	dintS	3.44
429	dintS	3.51
430	dintS	6.47
431	dintS	4.63
432	dintS	4.31
433	dintS	5.25
434	dintS	3.81
435	dintS	4.76
436	dintS	3.12
437	dintS	2.77
438	dintS	2.62
439	dintS	3.52
440	dintS	3.88
441	dintS	4.4
442	dintS	3.21
443	dintS	4.45
444	dintS	3.86
445	dintS	3.32
446	dintS	3.79
447	dintS	4.53
448	dintS	3.71
449	dintS	4.59
450	dintS	5.02
451	dintS	3.88
452	dintS	5.03
453	dintS	2.71
454	dintS	5.1
455	dintS	2.63
456	dintS	3
457	dintS	4.54
458	dintS	4.44
459	dintS	4.38
460	dintS	4.77
461	dintS	3.22
462	dintS	4.12
463	dintS	4.82
464	dintS	6.32
465	dintS	4.75
466	dintS	4.85
467	dintS	6
468	dintS	3.54
469	dintS	4.3
470	dintS	3.26
471	dintS	4.11
472	dintS	4
473	dintS	4.1
474	dintS	3.57
475	dintS	3.35
476	dintS	4.45
477	dintS	4.78
478	dintS	4.67
479	dintS	3.23
480	dintS	5.15
481	dintS	4.6
482	dintS	4.37
483	dintS	4.73
484	dintS	4.41
485	dintS	4.11
486	dintS	3.97
487	dintS	4.41
488	dintS	3.87
489	dintS	2.75
490	dintS	2.56
491	dintS	4.31
492	dintS	5.3
493	dintS	3.92
494	dintS	3.94
495	dintS	5.58
496	dintS	4.11
497	dintS	3.71
498	dintS	4.17
499	dintS	4.03
500	dintS	3.46
501	dintS	3.89
502	dintS	2.97
503	dintS	4.73
504	dintS	3.64
505	dintS	4.09
506	dintS	4.52
507	dintS	4.72
508	dintS	3.45
509	dintS	4.24
510	dintS	5.37
511	dintS	3.63
512	dintS	4.75
513	dintS	3.63
514	dintS	4.77
515	dintS	4.27
516	dintS	3.42
517	dintS	3.51
518	dintS	4.86
519	dintS	4.3
520	dintS	3.86
521	dintS	2.64
522	dintS	2.76
523	dintS	4.3
524	dintS	3.97
525	dintS	4.44
526	dintS	4.62
527	dintS	3.98
528	dintS	4.15
529	dintS	3.66
530	dintS	4.67
531	dintS	4.89
532	dintS	4.34
533	dintS	4.2
534	dintS	3.58
535	dintS	3.46
536	dintS	4.79
537	dintS	3.91
538	dintS	3.98
539	dintS	3.11
540	dintS	4.87
541	dintS	3.83
542	dintS	3.09
543	dintS	4.45
544	dintS	3.53
545	dintS	4.21
546	dintS	3.69
547	dintS	4.18
548	dintS	3.72
549	dintS	3.72
550	dintS	4.66
551	dintS	4.04
552	dintS	4.17
553	dintS	2.85
554	dintS	5.33
555	dintS	3.61
556	dintS	4.21
557	dintS	4.16
558	dintS	3.65
559	dintS	4.36
560	dintS	3.22
561	dintS	3.91
562	dintS	3.5
563	dintS	3.57
564	dintS	2.94
565	dintS	2.74
566	dintS	3.81
567	dintS	4.15
568	dintS	4.78
569	dintS	4.1
570	dintS	4.04
571	dintS	3.42
572	dintS	3.73
573	dintS	5.15
574	dintS	3.7
575	dintS	4.15
576	dintS	3.81
577	dintS	3.89
578	dintS	4.14
579	dintS	2.99
580	dintS	4.91
581	dintS	3.15
582	dintS	3.92
583	dintS	4
584	dintS	4.07
585	dintS	3.36
586	dintS	5.76
587	dintS	4.01
588	dintS	3.4
589	dintS	4.57
590	dintS	3.86
591	dintS	3.19
592	dintS	3.14
593	dintS	4.05
594	dintS	3.67
595	dintS	3.84
596	dintS	3.81
597	dintS	3.56
598	dintS	3.18
599	dintS	4.45
600	dintS	3.33
601	dmutS	5
602	dmutS	4.37
603	dmutS	3.92
604	dmutS	3.26
605	dmutS	3.34
606	dmutS	3.94
607	dmutS	3.77
608	dmutS	4.23
609	dmutS	3.74
610	dmutS	4.02
611	dmutS	3.12
612	dmutS	4.67
613	dmutS	5.04
614	dmutS	3.24
615	dmutS	4.86
616	dmutS	3.18
617	dmutS	4.78
618	dmutS	4.22
619	dmutS	3.93
620	dmutS	4.64
621	dmutS	4.97
622	dmutS	4.04
623	dmutS	3.45
624	dmutS	4.46
625	dmutS	3.97
626	dmutS	3.9
627	dmutS	6.28
628	dmutS	3.5
629	dmutS	5.05
630	dmutS	4.82
631	dmutS	4.35
632	dmutS	3.05
633	dmutS	5.57
634	dmutS	4.21
635	dmutS	5.82
636	dmutS	3.85
637	dmutS	3.64
638	dmutS	2.86
639	dmutS	3.93
640	dmutS	4.2
641	dmutS	4.24
642	dmutS	4.86
643	dmutS	5.15
644	dmutS	6.82
645	dmutS	4.72
646	dmutS	5.06
647	dmutS	4.18
648	dmutS	4.33
649	dmutS	3.26
650	dmutS	3.69
651	dmutS	3.61
652	dmutS	4.18
653	dmutS	5.23
654	dmutS	3.92
655	dmutS	3.74
656	dmutS	4.2
657	dmutS	3.45
658	dmutS	4.37
659	dmutS	3.24
660	dmutS	4.69
661	dmutS	3.63
662	dmutS	4.09
663	dmutS	3.6
664	dmutS	3.39
665	dmutS	4.67
666	dmutS	4.43
667	dmutS	3.77
668	dmutS	3.17
669	dmutS	4
670	dmutS	3.39
671	dmutS	4.77
672	dmutS	5.09
673	dmutS	2.76
674	dmutS	3.91
675	dmutS	4.76
676	dmutS	4.82
677	dmutS	3.99
678	dmutS	3.78
679	dmutS	3.69
680	dmutS	4.63
681	dmutS	3.42
682	dmutS	4.16
683	dmutS	3.82
684	dmutS	3.51
685	dmutS	4.52
686	dmutS	3.68
687	dmutS	4.75
688	dmutS	4.22
689	dmutS	3.87
690	dmutS	5.17
691	dmutS	4.42
692	dmutS	3.34
693	dmutS	4.48
694	dmutS	3.26
695	dmutS	4.81
696	dmutS	4.38
697	dmutS	2.92
698	dmutS	5.46
699	dmutS	5.39
700	dmutS	4.3
701	dmutS	4.16
702	dmutS	5.16
703	dmutS	4.69
704	dmutS	4.58
705	dmutS	4
706	dmutS	3.42
707	dmutS	4.17
708	dmutS	4.94
709	dmutS	6.05
710	dmutS	3.86
711	dmutS	5.21
712	dmutS	4.15
713	dmutS	3.5
714	dmutS	3.28
715	dmutS	4.4
716	dmutS	3.91
717	dmutS	4.7
718	dmutS	3.5
719	dmutS	4.24
720	dmutS	3.65
721	dmutS	4.19
722	dmutS	4.99
723	dmutS	3.63
724	dmutS	3.53
725	dmutS	4.47
726	dmutS	4.79
727	dmutS	3.98
728	dmutS	3.89
729	dmutS	3.67
730	dmutS	3.14
731	dmutS	3.76
732	dmutS	3.97
733	dmutS	4.28
734	dmutS	3.05
735	dmutS	4.09
736	dmutS	3.46
737	dmutS	3.5
738	dmutS	4.06
739	dmutS	4.68
740	dmutS	3.69
741	dmutS	3.92
742	dmutS	3.76
743	dmutS	4.81
744	dmutS	3.64
745	dmutS	3.53
746	dmutS	2.8
747	dmutS	4.05
748	dmutS	2.5
749	dmutS	3.46
750	dmutS	3.66
751	dmutS	3.63
752	dmutS	4.01
753	dmutS	4.36
754	dmutS	5.01
755	dmutS	3.96
756	dmutS	3.52
757	dmutS	3.11
758	dmutS	4.4
759	dmutS	4.22
760	dmutS	5.64
761	dmutS	4.21
762	dmutS	3.19
763	dmutS	4.48
764	dmutS	3.11
765	dmutS	5.16
766	dmutS	3.8
767	dmutS	3.37
768	dmutS	3.23
769	dmutS	3.64
770	dmutS	4.3
771	dmutS	4.64
772	dmutS	4.89
773	dmutS	5.22
774	dmutS	4.13
775	dmutS	4.5
776	dmutS	4.36
777	dmutS	4.07
778	dmutS	4.31
779	dmutS	4.43
780	dmutS	5.1
781	dmutS	6.63
782	dmutS	3.42
783	dmutS	3.98
784	dmutS	3.66
785	dmutS	3.63
786	dmutS	4.03
787	dmutS	3.81
788	dmutS	4.16
789	dmutS	3.86
790	dmutS	5.91
791	dmutS	4.87
792	dmutS	3.48
793	dmutS	3.1
794	dmutS	3.72
795	dmutS	4.36
796	dmutS	4.96
797	dmutS	4.86
798	dmutS	3.91
799	dmutS	5.02
800	dmutS	3.7
801	dmutS	4.22
802	dmutS	3.09
803	dmutS	3.61
804	dmutS	3.76
805	dmutS	3.22
806	dmutS	4.06
807	dmutS	3.49
808	dmutS	3.46
809	dmutS	4.69
810	dmutS	4.11
811	dmutS	3.35
812	dmutS	4.29
813	dmutS	3.75
814	dmutS	3.32
815	dmutS	3.55
816	dmutS	3.95
817	dmutS	5.33
818	dmutS	2.47
819	dmutS	3.77
820	dmutS	3.18
821	dmutS	3.28
822	dmutS	4.57
823	dmutS	4.03
824	dmutS	4.08
825	dmutS	3.86
826	dmutS	4.32
827	dmutS	3.62
828	dmutS	3.96
829	dmutS	4.67
830	dmutS	4.07
831	dmutS	5.81
832	dmutS	3.36
833	dmutS	4.58
834	dmutS	3.81
835	dmutS	4.6
836	dmutS	3.15
837	dmutS	3.59
838	dmutS	3.89
839	dmutS	3.73
840	dmutS	2.97
841	dmutS	3.63
842	dmutS	3.25
843	dmutS	3.94
844	dmutS	3.43
845	dmutS	5.73
846	dmutS	2.96
847	dmutS	3.45
848	dmutS	3.91
849	dmutS	2.7
850	dmutS	3.79
851	dmutS	2.98
852	dmutS	3.97
853	dmutS	3.78
854	dmutS	4.23
855	dmutS	4.11
856	dmutS	4.67
857	dmutS	4.51
858	dmutS	5.46
859	dmutS	4.18
860	dmutS	4.83
861	dmutS	4.61
862	dmutS	4.41
863	dmutS	5.1
864	dmutS	2.76
865	dmutS	4.75
866	dmutS	5.53
867	dmutS	4.19
868	dmutS	5.29
869	dmutS	3.25
870	dmutS	3.39
871	dmutS	5.02
872	dmutS	4.48
873	dmutS	3.21
874	dmutS	3.33
875	dmutS	3.25
876	dmutS	5.57
877	dmutS	3.59
878	dmutS	4.4
879	dmutS	3.58
880	dmutS	5.09
881	dmutS	4.29
882	dmutS	3.83
883	dmutS	4.62
884	dmutS	4.19
885	dmutS	3.83
886	dmutS	4.43
887	dmutS	3.34
888	dmutS	3.14
889	dmutS	5.2
890	dmutS	3.47
891	dmutS	4.25
892	dmutS	4.24
893	dmutS	4.31
894	dmutS	4.26
895	dmutS	4.27
896	dmutS	3.93
897	dmutS	3.3
898	dmutS	3.94
899	dmutS	3.73
900	dmutS	6.61
901	GmL07G12	1.45
902	GmL07G12	2.06
903	GmL07G12	2.12
904	GmL07G12	1.48
905	GmL07G12	1.33
906	GmL07G12	1.83
907	GmL07G12	1.46
908	GmL07G12	2.08
909	GmL07G12	2.34
910	GmL07G12	1.42
911	GmL07G12	1.89
912	GmL07G12	1.62
913	GmL07G12	1.32
914	GmL07G12	1.15
915	GmL07G12	1.69
916	GmL07G12	1.4
917	GmL07G12	2.03
918	GmL07G12	1.45
919	GmL07G12	1.51
920	GmL07G12	1.93
921	GmL07G12	2.53
922	GmL07G12	2.14
923	GmL07G12	1.59
924	GmL07G12	1.31
925	GmL07G12	1.83
926	GmL07G12	1.58
927	GmL07G12	1.45
928	GmL07G12	1.25
929	GmL07G12	1.84
930	GmL07G12	1.46
931	GmL07G12	1.75
932	GmL07G12	1.23
933	GmL07G12	2.08
934	GmL07G12	1.63
935	GmL07G12	1.22
936	GmL07G12	1.58
937	GmL07G12	1.76
938	GmL07G12	1.31
939	GmL07G12	1.76
940	GmL07G12	1.42
941	GmL07G12	1.73
942	GmL07G12	1.15
943	GmL07G12	1.49
944	GmL07G12	1.2
945	GmL07G12	1.52
946	GmL07G12	1.53
947	GmL07G12	1.27
948	GmL07G12	2.23
949	GmL07G12	2.19
950	GmL07G12	1.71
951	GmL07G12	1.81
952	GmL07G12	1.61
953	GmL07G12	1.29
954	GmL07G12	1.28
955	GmL07G12	1.95
956	GmL07G12	1.37
957	GmL07G12	1.25
958	GmL07G12	1.3
959	GmL07G12	1.98
960	GmL07G12	1.91
961	GmL07G12	1.8
962	GmL07G12	1.4
963	GmL07G12	1.65
964	GmL07G12	1.59
965	GmL07G12	1.58
966	GmL07G12	1.86
967	GmL07G12	1.56
968	GmL07G12	2.09
969	GmL07G12	1.88
970	GmL07G12	1.94
971	GmL07G12	1.16
972	GmL07G12	1.8
973	GmL07G12	1.69
974	GmL07G12	2.35
975	GmL07G12	1.78
976	GmL07G12	1.68
977	GmL07G12	1.77
978	GmL07G12	1.94
979	GmL07G12	2.13
980	GmL07G12	2.04
981	GmL07G12	1.4
982	GmL07G12	1.43
983	GmL07G12	1.96
984	GmL07G12	1.74
985	GmL07G12	1.51
986	GmL07G12	1.33
987	GmL07G12	1.55
988	GmL07G12	1.57
989	GmL07G12	1.45
990	GmL07G12	1.91
991	GmL07G12	1.44
992	GmL07G12	1.75
993	GmL07G12	1.45
994	GmL07G12	1.96
995	GmL07G12	2.29
996	GmL07G12	2.15
997	GmL07G12	1.88
998	GmL07G12	1.83
999	GmL07G12	1.9
1000	GmL07G12	1.76
1001	GmL07G12	1.87
1002	GmL07G12	1.69
1003	GmL07G12	1.7
1004	GmL07G12	1.5
1005	GmL07G12	1.3
1006	GmL07G12	2.22
1007	GmL07G12	1.58
1008	GmL07G12	2.23
1009	GmL07G12	1.84
1010	GmL07G12	1.36
1011	GmL07G12	1.63
1012	GmL07G12	1.14
1013	GmL07G12	1.87
1014	GmL07G12	1.54
1015	GmL07G12	2.07
1016	GmL07G12	1.5
1017	GmL07G12	1.92
1018	GmL07G12	2.19
1019	GmL07G12	2.2
1020	GmL07G12	1.73
1021	GmL07G12	1.62
1022	GmL07G12	1.67
1023	GmL07G12	1.46
1024	GmL07G12	1.7
1025	GmL07G12	1.79
1026	GmL07G12	1.49
1027	GmL07G12	2.07
1028	GmL07G12	1.5
1029	GmL07G12	1.34
1030	GmL07G12	2.23
1031	GmL07G12	1.89
1032	GmL07G12	1.56
1033	GmL07G12	1.72
1034	GmL07G12	1.57
1035	GmL07G12	1.49
1036	GmL07G12	2.25
1037	GmL07G12	1.73
1038	GmL07G12	1.84
1039	GmL07G12	1.4
1040	GmL07G12	1.54
1041	GmL07G12	1.76
1042	GmL07G12	1.6
1043	GmL07G12	2.16
1044	GmL07G12	1.41
1045	GmL07G12	1.53
1046	GmL07G12	1.99
1047	GmL07G12	1.87
1048	GmL07G12	1.9
1049	GmL07G12	1.57
1050	GmL07G12	1.5
1051	GmL07G12	1.44
1052	GmL07G12	1.58
1053	GmL07G12	1.5
1054	GmL07G12	1.72
1055	GmL07G12	1.14
1056	GmL07G12	1.43
1057	GmL07G12	1.26
1058	GmL07G12	1.68
1059	GmL07G12	1.68
1060	GmL07G12	1.52
1061	GmL07G12	1.91
1062	GmL07G12	1.8
1063	GmL07G12	1.54
1064	GmL07G12	1.61
1065	GmL07G12	2.26
1066	GmL07G12	1.47
1067	GmL07G12	1.44
1068	GmL07G12	1.25
1069	GmL07G12	1.47
1070	GmL07G12	2.07
1071	GmL07G12	2.09
1072	GmL07G12	1.68
1073	GmL07G12	1.48
1074	GmL07G12	2.2
1075	GmL07G12	1.7
1076	GmL07G12	2.38
1077	GmL07G12	2.09
1078	GmL07G12	1.46
1079	GmL07G12	1.91
1080	GmL07G12	1.72
1081	GmL07G12	1.92
1082	GmL07G12	1.67
1083	GmL07G12	1.4
1084	GmL07G12	1.89
1085	GmL07G12	1.71
1086	GmL07G12	1.73
1087	GmL07G12	1.5
1088	GmL07G12	1.29
1089	GmL07G12	1.22
1090	GmL07G12	2.1
1091	GmL07G12	1.75
1092	GmL07G12	1.77
1093	GmL07G12	1.76
1094	GmL07G12	1.45
1095	GmL07G12	1.83
1096	GmL07G12	1.33
1097	GmL07G12	1.67
1098	GmL07G12	1.48
1099	GmL07G12	1.85
1100	GmL07G12	2.04
1101	GmL07G12	1.55
1102	GmL07G12	2.25
1103	GmL07G12	2.35
1104	GmL07G12	1.42
1105	GmL07G12	1.84
1106	GmL07G12	1.47
1107	GmL07G12	1.95
1108	GmL07G12	1.92
1109	GmL07G12	2.41
1110	GmL07G12	1.62
1111	GmL07G12	1.99
1112	GmL07G12	1.78
1113	GmL07G12	1.9
1114	GmL07G12	1.57
1115	GmL07G12	2.08
1116	GmL07G12	1.78
1117	GmL07G12	1.43
1118	GmL07G12	1.6
1119	GmL07G12	1.44
1120	GmL07G12	2.38
1121	GmL07G12	1.74
1122	GmL07G12	1.45
1123	GmL07G12	1.63
1124	GmL07G12	1.49
1125	GmL07G12	1.51
1126	GmL07G12	1.66
1127	GmL07G12	1.29
1128	GmL07G12	1.42
1129	GmL07G12	1.44
1130	GmL07G12	1.77
1131	GmL07G12	2.42
1132	GmL07G12	1.67
1133	GmL07G12	1.89
1134	GmL07G12	1.58
1135	GmL07G12	2.2
1136	GmL07G12	1.69
1137	GmL07G12	1.74
1138	GmL07G12	2.16
1139	GmL07G12	1.7
1140	GmL07G12	1.41
1141	GmL07G12	1.33
1142	GmL07G12	2.09
1143	GmL07G12	1.63
1144	GmL07G12	1.57
1145	GmL07G12	1.57
1146	GmL07G12	1.96
1147	GmL07G12	2.86
1148	GmL07G12	1.65
1149	GmL07G12	1.59
1150	GmL07G12	1.51
1151	GmL07G12	1.93
1152	GmL07G12	1.41
1153	GmL07G12	2.01
1154	GmL07G12	1.51
1155	GmL07G12	1.43
1156	GmL07G12	1.65
1157	GmL07G12	1.57
1158	GmL07G12	1.8
1159	GmL07G12	2.11
1160	GmL07G12	1.78
1161	GmL07G12	1.44
1162	GmL07G12	1.7
1163	GmL07G12	2.11
1164	GmL07G12	1.44
1165	GmL07G12	1.34
1166	GmL07G12	2.1
1167	GmL07G12	1.45
1168	GmL07G12	1.73
1169	GmL07G12	1.5
1170	GmL07G12	1.61
1171	GmL07G12	1.49
1172	GmL07G12	1.94
1173	GmL07G12	1.52
1174	GmL07G12	1.76
1175	GmL07G12	1.42
1176	GmL07G12	1.87
1177	GmL07G12	1.92
1178	GmL07G12	1.84
1179	GmL07G12	2.06
1180	GmL07G12	2.12
1181	GmL07G12	1.49
1182	GmL07G12	2.18
1183	GmL07G12	1.56
1184	GmL07G12	1.41
1185	GmL07G12	1.39
1186	GmL07G12	1.41
1187	GmL07G12	2.02
1188	GmL07G12	1.44
1189	GmL07G12	2.04
1190	GmL07G12	1.28
1191	GmL07G12	1.98
1192	GmL07G12	1.36
1193	GmL07G12	1.96
1194	GmL07G12	1.58
1195	GmL07G12	1.56
1196	GmL07G12	2.5
1197	GmL07G12	2.28
1198	GmL07G12	1.46
1199	GmL07G12	1.62
1200	GmL07G12	1.69
1201	CmL05G13	1.65
1202	CmL05G13	2.43
1203	CmL05G13	2.24
1204	CmL05G13	2.11
1205	CmL05G13	1.52
1206	CmL05G13	2.56
1207	CmL05G13	2.66
1208	CmL05G13	1.41
1209	CmL05G13	1.72
1210	CmL05G13	1.93
1211	CmL05G13	1.93
1212	CmL05G13	2.01
1213	CmL05G13	1.87
1214	CmL05G13	2.48
1215	CmL05G13	1.77
1216	CmL05G13	1.95
1217	CmL05G13	2.42
1218	CmL05G13	1.71
1219	CmL05G13	1.74
1220	CmL05G13	1.81
1221	CmL05G13	1.67
1222	CmL05G13	2.24
1223	CmL05G13	1.91
1224	CmL05G13	1.47
1225	CmL05G13	1.38
1226	CmL05G13	1.47
1227	CmL05G13	1.82
1228	CmL05G13	1.94
1229	CmL05G13	1.61
1230	CmL05G13	1.76
1231	CmL05G13	1.9
1232	CmL05G13	1.86
1233	CmL05G13	1.46
1234	CmL05G13	1.7
1235	CmL05G13	1.97
1236	CmL05G13	2
1237	CmL05G13	1.86
1238	CmL05G13	1.66
1239	CmL05G13	1.51
1240	CmL05G13	1.36
1241	CmL05G13	1.87
1242	CmL05G13	1.7
1243	CmL05G13	1.85
1244	CmL05G13	1.59
1245	CmL05G13	2.33
1246	CmL05G13	2.09
1247	CmL05G13	2.41
1248	CmL05G13	1.8
1249	CmL05G13	2.28
1250	CmL05G13	1.5
1251	CmL05G13	2.59
1252	CmL05G13	2.63
1253	CmL05G13	2.59
1254	CmL05G13	2.01
1255	CmL05G13	2.02
1256	CmL05G13	2.5
1257	CmL05G13	2.67
1258	CmL05G13	2.3
1259	CmL05G13	2.9
1260	CmL05G13	2.46
1261	CmL05G13	2.66
1262	CmL05G13	2.62
1263	CmL05G13	2.44
1264	CmL05G13	1.75
1265	CmL05G13	2.85
1266	CmL05G13	2.47
1267	CmL05G13	2.95
1268	CmL05G13	2.15
1269	CmL05G13	2.01
1270	CmL05G13	2.11
1271	CmL05G13	4.05
1272	CmL05G13	2.36
1273	CmL05G13	3.82
1274	CmL05G13	2.84
1275	CmL05G13	2.15
1276	CmL05G13	2.01
1277	CmL05G13	2.66
1278	CmL05G13	3.75
1279	CmL05G13	3.58
1280	CmL05G13	3.23
1281	CmL05G13	3.7
1282	CmL05G13	4.88
1283	CmL05G13	3.27
1284	CmL05G13	1.98
1285	CmL05G13	2.1
1286	CmL05G13	2.71
1287	CmL05G13	3.57
1288	CmL05G13	4.48
1289	CmL05G13	2.76
1290	CmL05G13	3.01
1291	CmL05G13	3
1292	CmL05G13	3.93
1293	CmL05G13	3.24
1294	CmL05G13	3.09
1295	CmL05G13	3.26
1296	CmL05G13	2.34
1297	CmL05G13	2
1298	CmL05G13	2.44
1299	CmL05G13	3.61
1300	CmL05G13	2.9
1301	CmL05G13	2.59
1302	CmL05G13	2.82
1303	CmL05G13	2.61
1304	CmL05G13	1.99
1305	CmL05G13	3.08
1306	CmL05G13	2.81
1307	CmL05G13	2.67
1308	CmL05G13	2.34
1309	CmL05G13	1.9
1310	CmL05G13	2.42
1311	CmL05G13	2.5
1312	CmL05G13	1.85
1313	CmL05G13	2.21
1314	CmL05G13	3.23
1315	CmL05G13	1.73
1316	CmL05G13	2.06
1317	CmL05G13	2.1
1318	CmL05G13	2.47
1319	CmL05G13	1.81
1320	CmL05G13	1.84
1321	CmL05G13	2.43
1322	CmL05G13	2.27
1323	CmL05G13	1.82
1324	CmL05G13	2.23
1325	CmL05G13	3.09
1326	CmL05G13	2.54
1327	CmL05G13	2.2
1328	CmL05G13	2.98
1329	CmL05G13	1.78
1330	CmL05G13	3.23
1331	CmL05G13	2.17
1332	CmL05G13	2.76
1333	CmL05G13	1.98
1334	CmL05G13	1.73
1335	CmL05G13	2.06
1336	CmL05G13	2.24
1337	CmL05G13	3.26
1338	CmL05G13	2.42
1339	CmL05G13	2.39
1340	CmL05G13	1.75
1341	CmL05G13	1.51
1342	CmL05G13	2.05
1343	CmL05G13	2.59
1344	CmL05G13	1.94
1345	CmL05G13	2.77
1346	CmL05G13	3.06
1347	CmL05G13	2.08
1348	CmL05G13	2.25
1349	CmL05G13	2.87
1350	CmL05G13	1.76
1351	CmL05G13	1.34
1352	CmL05G13	2.18
1353	CmL05G13	1.8
1354	CmL05G13	1.95
1355	CmL05G13	2.2
1356	CmL05G13	1.64
1357	CmL05G13	1.7
1358	CmL05G13	1.52
1359	CmL05G13	1.56
1360	CmL05G13	2.49
1361	CmL05G13	1.75
1362	CmL05G13	2
1363	CmL05G13	1.84
1364	CmL05G13	2.47
1365	CmL05G13	1.48
1366	CmL05G13	1.93
1367	CmL05G13	1.57
1368	CmL05G13	2.17
1369	CmL05G13	1.87
1370	CmL05G13	1.56
1371	CmL05G13	1.87
1372	CmL05G13	1.63
1373	CmL05G13	1.52
1374	CmL05G13	1.85
1375	CmL05G13	1.83
1376	CmL05G13	1.56
1377	CmL05G13	1.67
1378	CmL05G13	1.78
1379	CmL05G13	1.71
1380	CmL05G13	2.04
1381	CmL05G13	1.91
1382	CmL05G13	2.16
1383	CmL05G13	2.18
1384	CmL05G13	1.95
1385	CmL05G13	2.06
1386	CmL05G13	2.92
1387	CmL05G13	2.5
1388	CmL05G13	1.6
1389	CmL05G13	1.9
1390	CmL05G13	2.95
1391	CmL05G13	2.22
1392	CmL05G13	1.82
1393	CmL05G13	1.4
1394	CmL05G13	1.62
1395	CmL05G13	1.84
1396	CmL05G13	1.55
1397	CmL05G13	1.52
1398	CmL05G13	2.03
1399	CmL05G13	1.4
1400	CmL05G13	1.57
1401	CmL05G13	1.78
1402	CmL05G13	2.36
1403	CmL05G13	2.32
1404	CmL05G13	2.02
1405	CmL05G13	1.85
1406	CmL05G13	2.07
1407	CmL05G13	1.43
1408	CmL05G13	2.59
1409	CmL05G13	1.98
1410	CmL05G13	1.5
1411	CmL05G13	2.71
1412	CmL05G13	1.58
1413	CmL05G13	1.67
1414	CmL05G13	2.37
1415	CmL05G13	2.17
1416	CmL05G13	1.45
1417	CmL05G13	1.58
1418	CmL05G13	2.08
1419	CmL05G13	1.58
1420	CmL05G13	1.33
1421	CmL05G13	1.4
1422	CmL05G13	1.65
1423	CmL05G13	2.46
1424	CmL05G13	2.02
1425	CmL05G13	1.46
1426	CmL05G13	2.06
1427	CmL05G13	1.47
1428	CmL05G13	1.56
1429	CmL05G13	1.94
1430	CmL05G13	1.57
1431	CmL05G13	2.23
1432	CmL05G13	2.18
1433	CmL05G13	1.92
1434	CmL05G13	1.75
1435	CmL05G13	2.27
1436	CmL05G13	1.38
1437	CmL05G13	1.6
1438	CmL05G13	1.46
1439	CmL05G13	2
1440	CmL05G13	1.65
1441	CmL05G13	2.86
1442	CmL05G13	1.73
1443	CmL05G13	2.69
1444	CmL05G13	1.73
1445	CmL05G13	1.72
1446	CmL05G13	1.29
1447	CmL05G13	3.47
1448	CmL05G13	1.71
1449	CmL05G13	2.18
1450	CmL05G13	2.03
1451	CmL05G13	1.77
1452	CmL05G13	2.17
1453	CmL05G13	1.88
1454	CmL05G13	2.16
1455	CmL05G13	1.89
1456	CmL05G13	1.78
1457	CmL05G13	2.01
1458	CmL05G13	2.26
1459	CmL05G13	1.73
1460	CmL05G13	2.89
1461	CmL05G13	2.87
1462	CmL05G13	1.5
1463	CmL05G13	1.64
1464	CmL05G13	1.72
1465	CmL05G13	2.73
1466	CmL05G13	1.64
1467	CmL05G13	1.46
1468	CmL05G13	1.98
1469	CmL05G13	1.5
1470	CmL05G13	2.05
1471	CmL05G13	1.66
1472	CmL05G13	2.34
1473	CmL05G13	1.79
1474	CmL05G13	1.71
1475	CmL05G13	2.41
1476	CmL05G13	2.24
1477	CmL05G13	1.93
1478	CmL05G13	1.74
1479	CmL05G13	1.71
1480	CmL05G13	2.21
1481	CmL05G13	1.43
1482	CmL05G13	1.64
1483	CmL05G13	1.6
1484	CmL05G13	1.89
1485	CmL05G13	1.51
1486	CmL05G13	1.84
1487	CmL05G13	1.47
1488	CmL05G13	1.83
1489	CmL05G13	1.34
1490	CmL05G13	1.31
1491	CmL05G13	1.65
1492	CmL05G13	2.85
1493	CmL05G13	1.53
1494	CmL05G13	3.02
1495	CmL05G13	1.72
1496	CmL05G13	1.74
1497	CmL05G13	1.84
1498	CmL05G13	1.46
1499	CmL05G13	1.76
1500	CmL05G13	2.05

## Sheet: Fig4e
id	strain	SwimmingRatio
1	BW25113	71
2	BW25113	48
3	BW25113	52
4	BW25113	29
5	BW25113	20
6	BW25113	45
7	BW25113	22
8	BW25113	16
9	dintS	57
10	dintS	68
11	dintS	49
12	dintS	42
13	dintS	53
14	dintS	28
15	dintS	25
16	dintS	38
17	dmutS	63
18	dmutS	72
19	dmutS	63
20	dmutS	45
21	dmutS	30
22	dmutS	44
23	dmutS	52
24	dmutS	34
25	GmL07G12	0
26	GmL07G12	0
27	GmL07G12	0
28	GmL07G12	0
29	GmL07G12	0
30	GmL07G12	0
31	GmL07G12	0
32	GmL07G12	0
33	CmL05G13	0
34	CmL05G13	0
35	CmL05G13	0
36	CmL05G13	0
37	CmL05G13	0
38	CmL05G13	0
39	CmL05G13	0
40	CmL05G13	0

## Sheet: fig4g
id	strain	type	frequecy	frequenceSE
1	dintS	l-form	8.39695	2.42315
2	dmutS	l-form	21.1679	3.49004
3	CmL05G13	l-form	27.5168	3.65868
4	GmL07G12	l-form	17.4825	3.17619
5	dintS	filamentous	12.2137	2.8609
6	dmutS	filamentous	10.219	2.58783
7	CmL05G13	filamentous	16.1074	3.01149
8	GmL07G12	filamentous	2.0979	1.19845
9	dintS	Extracellular_void_chained	9.92366	2.6122
10	dmutS	Extracellular_void_chained	26.2774	3.76037
11	CmL05G13	Extracellular_void_chained	8.72483	2.31186
12	GmL07G12	Extracellular_void_chained	12.5874	2.77388
13	dintS	Extracellular_void_solitary	0	0
14	dmutS	Extracellular_void_solitary	12.4088	2.81666
15	CmL05G13	Extracellular_void_solitary	32.2148	3.82826
16	GmL07G12	Extracellular_void_solitary	50	0

## Sheet: Fig4h
id	strain	sex	titer
1	dintS	female	1188661908
2	dintS	female	1260714135
3	dintS	female	8.89986e+08
4	dintS	female	6.39724e+08
5	dintS	female	1124627844
6	dintS	female	8.00832e+08
7	dintS	female	1662070349
8	dintS	female	1157280196
9	dintS	female	4.94273e+08
10	dintS	female	1823847198
11	dintS	female	1188398724
12	dintS	female	8.34321e+08
13	CmL05G13	female	3660262324
14	CmL05G13	female	2893925347
15	CmL05G13	female	3232359003
16	CmL05G13	female	3419155637
17	CmL05G13	female	1811585536
18	CmL05G13	female	2022064333
19	CmL05G13	female	2377885447
20	CmL05G13	female	1688680053
21	CmL05G13	female	3402343040
22	CmL05G13	female	2793571665
23	CmL05G13	female	2397041585
24	CmL05G13	female	2303272798
25	GmL07G12	female	2046700338
26	GmL07G12	female	2554010809
27	GmL07G12	female	2772373863
28	GmL07G12	female	2085290956
29	GmL07G12	female	2834945983
30	GmL07G12	female	2423352848
31	GmL07G12	female	2555436514
32	GmL07G12	female	2040711587
33	GmL07G12	female	2149435518
34	GmL07G12	female	3034958938
35	GmL07G12	female	1379291517
36	GmL07G12	female	2709758627
37	dintS	male	1252700518
38	dintS	male	8.0904e+08
39	dintS	male	1300105345
40	dintS	male	1843957278
41	dintS	male	1798776309
42	dintS	male	5.75668e+08
43	dintS	male	1967204863
44	dintS	male	992501275
45	dintS	male	1198935949
46	dintS	male	1276531979
47	dintS	male	1339266550
48	dintS	male	663839257
49	CmL05G13	male	1702873188
50	CmL05G13	male	1447350240
51	CmL05G13	male	2108708050
52	CmL05G13	male	1128398859
53	CmL05G13	male	2506301120
54	CmL05G13	male	3047591298
55	CmL05G13	male	1911621522
56	CmL05G13	male	1692352800
57	CmL05G13	male	1419916952
58	CmL05G13	male	2664496778
59	CmL05G13	male	1786771662
60	CmL05G13	male	1877053853
61	GmL07G12	male	2261906140
62	GmL07G12	male	1625486347
63	GmL07G12	male	2385602388
64	GmL07G12	male	2679035216
65	GmL07G12	male	2383712331
66	GmL07G12	male	2646313670
67	GmL07G12	male	2516226471
68	GmL07G12	male	3030310192
69	GmL07G12	male	3190569322
70	GmL07G12	male	2103461272
71	GmL07G12	male	1969648175
72	GmL07G12	male	2815833930

## Sheet: Fig4_statisitical_analyses
Statistical analyses of Fig. 4c
Method	Pairwise Wilcoxon Rank Sum Tests, two-sided
p-value adjustment	Bonferroni
Smaple size	BW25113	300
	dintS	300
	dmutS	300
	CmL05G13	300
	GmL07G12	300
	symA	300
p-values		BW25113	dintS	dmutS	CmL05G13
	dintS	1	NA	NA	NA
	dmutS	0.406297	1	NA	NA
	CmL05G13	5.96e-88	2.06e-89	6.43e-91	NA
	GmL07G12	1.99e-98	1.19e-98	1.16e-98	1.84e-21
Statistical analyses of Fig. 4e
Method	Pairwise Wilcoxon Rank Sum Tests, two-sided
p-value adjustment	Bonferroni
Smaple size	BW25113	8
	dintS	8
	dmutS	8
	CmL05G13	8
	GmL07G12	8
p-values		BW25113	dintS	dmutS	CmL05G13
	dintS	1	NA	NA	NA
	dmutS	1	1	NA	NA
	CmL05G13	0.00368939	0.00368939	0.00364818	NA
	GmL07G12	0.00368939	0.00368939	0.00364818	NA
Statistical analyses of Fig. 4h
Sex	Female
Method	Pairwise Wilcoxon Rank Sum Tests, two-sided
p-value adjustment	Bonferroni
Smaple size	dintS	12
	CmL05G13	12
	GmL07G12	12
p-values		dintS	CmL05G13
	CmL05G13	8.9e-06	NA
	GmL07G12	8.9e-06	1
Statistical analyses of Fig. 4h
Sex	Male
Method	Pairwise Wilcoxon Rank Sum Tests, two-sided
p-value adjustment	Bonferroni
Smaple size	dintS	12
	CmL05G13	12
	GmL07G12	12
p-values		dintS	CmL05G13
	CmL05G13	0.017	NA
	GmL07G12	1.6e-05	0.073
