# Supplementary material for: Single mutation makes Escherichia coli an insect mutualist
Source: Nat Microbiol. 2022 Aug 4;7(8):1141–50. doi: 10.1038/s41564-022-01179-9 (PMC9352592; doi:10.1038/s41564-022-01179-9)
Supplement: Source Data Fig. 5 — Numeric source data for Fig. 5a,b,c. [file 41564_2022_1179_MOESM10_ESM.xlsx]

## Sheet: Sheet1
Sheet name	Description	Notes
Fig5a	Numeric source data for Fig5a	Log2 count-per-million values of 3,401 genes in RNAseq libraries of evolutionary E. coli lines subjected to color selection. A, gene names, B-Y, names of the RNAseq libraries. Refer to Supplementary Table 2 of the main paper.
Fig5b	Numeric source data for Fig5b	Log2 count-per-million values of 3,360 genes in RNAseq libraries of evolutionary E. coli lines subjected to growth selection. A, gene names, B-AU, names of the RNAseq libraries. Refer to Supplementary Table 2 of the main paper.
Fig5c_CmL05	Numeric source data for Fig5c_CmL05	Frequencies of variants identified coincident with the improvement of host phenotypes of CmL05. A, ids. B, position of variants on the reference genome of E. coli BW25113. C, type of variants. SNV = single nucleotide variance. D, reference sequences. E, variant sequences. F, names of genes overlapping with variants. G, Coding region changes by variants. H, Is the coding region chane non-synonymou…
Fig5c_GmL07	Numeric source data for Fig5c_GmL07	Frequencies of variants identified coincident with the improvement of host phenotypes of GmL07. A, ids. B, position of variants on the reference genome of E. coli BW25113. C, type of variants. SNV = single nucleotide variance. D, reference sequences. E, variant sequences. F, names of genes overlapping with variants. G, Coding region changes by variants. H, Is the coding region chane non-synonymou…

## Sheet: Fig5a
strain	CmL05G02F1	CmL05G03F1	CmL05G04F1	CmL05G05F1	CmL05G05F2	CmL05G05F3	G01F1	G01M1	G01F2	G01M2	G01F3	G01F4	G01F5	G01M3	CmL05G07F1	CmL05G07F2	CmL05G07F3	CmL05G08F1	CmL05G09F1	CmL05G10F1	CmL05G12F1	CmL05G13F1	CmL05G14F1	CmL05G14F2
thrA	7.72702	9.7498	7.9269	7.4146	10.2299	8.06105	8.03912	8.69345	8.80282	8.27828	8.78777	8.91479	8.38402	8.02576	9.28173	9.63034	8.24146	7.86438	8.00048	8.35854	8.8726	8.23591	8.49407	8.46228
thrB	6.87486	8.07717	7.08256	6.04782	8.53897	7.02071	7.33762	7.62055	7.80708	7.45094	7.6121	7.9821	7.30956	6.42605	7.96191	7.72887	7.30172	6.71099	7.0079	7.12372	7.636	7.01565	6.95624	7.54511
thrC	6.74536	8.24141	6.76997	6.90914	8.97415	7.27376	7.69317	7.97986	7.82517	7.36145	8.07344	7.92245	7.35712	7.60337	8.04233	8.6137	6.55512	7.17753	7.03004	7.42682	7.75653	7.36581	7.42948	7.57003
yaaX	7.30392	7.558	6.74799	4.91347	5.89207	6.81355	8.54628	6.86673	6.54577	8.95405	9.48805	10.8324	8.21598	9.28941	5.92227	3.55236	5.17347	6.69187	5.78294	6.80742	5.8127	5.7032	6.15586	4.77341
yaaA	6.80485	6.89982	6.63276	6.56945	6.66379	6.61482	6.14972	5.60976	5.39252	6.91924	6.32479	7.05205	6.11824	6.46977	6.88045	6.78965	6.9426	7.25773	7.0079	6.7279	6.81058	6.61177	6.95624	6.76402
yaaJ	6.17389	5.78547	5.88456	5.47719	6.03483	5.78567	5.44187	5.02426	5.5045	5.8876	5.67752	5.6942	5.59099	5.53294	5.92227	5.99516	5.74072	6.1065	5.78294	6.09268	5.85652	5.94699	6.15586	6.72017
talB	9.19746	9.06314	9.03463	8.72368	8.7441	8.61302	10.709	9.61577	9.85275	9.44275	9.77091	9.62819	9.59505	9.84873	8.98682	9.39407	8.87861	9.19504	9.04104	9.20017	9.0654	9.06204	9.26401	8.97257
mog	6.34397	6.2396	6.14221	6.39518	6.03483	5.87377	6.68578	6.24758	5.96228	5.82202	5.92019	5.93704	5.99793	6.28632	5.77939	5.42506	6.79984	6.13509	5.83417	6.26353	6.13081	6.0115	6.36084	5.8235
satP	5.13021	5.10087	5.39322	5.88149	5.43716	5.40692	5.78198	6.08399	6.22457	5.91931	5.75925	5.94875	5.65466	5.95826	5.31889	5.23874	4.92096	5.54953	5.36205	5.95977	5.78273	5.50237	5.73924	5.55058
yaaW	4.11296	4.77456	3.33945	4.27285	4.21856	4.08347	3.56775	4.2455	4.19165	4.396	4.29613	3.56213	3.86906	4.79594	2.66086	5.1357	4.22534	3.62701	4.10801	3.641	3.55098	3.71912	4.71166	4.13655
dnaK	11.3724	12.2329	12.2279	11.9565	12.8101	11.2364	11.8038	11.9197	12.2442	11.3337	11.3598	11.5631	11.3618	11.9414	10.5132	11.2169	10.449	11.0107	10.9925	10.7983	10.7918	10.4857	11.2124	10.8903
dnaJ	8.58961	8.93207	9.1312	8.95069	9.38469	8.42897	8.4345	9.00686	9.23629	8.62925	8.45084	8.4305	8.60693	8.72112	8.17669	8.57483	7.63181	8.39435	8.61261	8.39209	8.33855	8.07317	8.74476	8.42179
insL1_1	6.71228	7.76797	7.05298	0.4017	6.79798	7.42723	4.83351	8.10606	7.57881	0.4017	7.10527	6.71736	7.25583	6.28632	7.15821	0.4017	7.0725	8.27094	7.52695	7.84268	7.75653	7.53335	7.77504	8.72885
mokC	5.26667	5.62974	4.92954	5.96705	5.89207	5.32595	5.0264	5.64932	4.58037	4.91944	4.70253	4.57294	4.26327	5.15853	4.20745	5.73809	6.79984	5.21649	4.7653	4.84687	5.02325	4.99042	5.69662	5.73814
nhaA	8.07251	7.48645	8.48951	8.66087	8.67601	8.22356	7.78941	9.04073	9.37903	8.65302	9.29701	8.6201	9.03942	9.45083	6.81785	7.47819	7.79126	7.13569	8.28455	7.78773	7.51818	7.54211	8.71571	8.03121
nhaR	7.9542	7.73601	8.16117	7.55938	7.17624	8.45062	7.72597	7.62055	8.12876	7.20302	8.64303	7.8894	8.23808	7.48052	7.55902	7.59932	8.34792	8.10018	8.27531	8.47792	7.96771	8.62827	8.03662	7.41364
insB1_1	3.67655	3.75249	3.91388	4.51936	5.39542	3.75267	4.91704	4.02265	1.59276	4.30291	3.94336	5.3142	4.63	4.79594	0.4017	4.77336	0.4017	0.4017	4.65565	4.8032	3.74996	3.58988	3.30367	5.55058
rpsT	10.2417	10.0365	10.301	10.0404	9.98989	10.7195	11.4521	10.1026	10.7066	9.95786	10.7751	10.3555	10.0597	10.7777	10.4505	10.6076	11.2463	11.1371	10.0769	10.8108	10.3094	10.8955	10.9124	10.2772
ribF	8.06691	7.84081	7.63913	8.21279	7.97085	7.87788	8.32102	8.28623	8.39648	8.60995	8.14251	8.28559	8.31563	8.39806	8.05014	8.60408	8.26882	8.1289	8.09802	8.31645	8.06118	8.16395	8.07872	8.18428
ileS	9.36797	9.79492	9.62493	9.626	9.89574	9.24535	9.96763	10.1654	9.87809	10.0103	9.40705	9.94644	9.80175	10.1769	9.83833	10.04	9.52598	9.7282	9.77328	9.65181	9.97281	9.38173	9.4228	9.56868
lspA	7.31655	7.67602	7.65497	7.87928	7.715	7.50746	8.28374	8.42944	7.38759	8.00298	6.75299	7.90301	7.3656	8.36371	7.35999	7.12167	7.13331	7.52949	7.52695	7.57699	7.72142	6.95133	6.91964	6.96524
fkpB	6.67352	7.26815	7.14557	6.99312	6.94988	6.86461	7.96256	7.04043	7.21726	6.82195	6.59025	7.66099	6.99392	7.14516	7.4154	6.05286	6.02373	6.9226	7.21536	7.54421	7.40961	6.7161	6.67813	6.25079
ispH	7.23904	7.82709	7.68998	8.08465	7.67195	7.62213	8.4458	8.10606	7.6414	7.89549	7.39915	7.96778	7.51221	8.23025	7.87234	7.47819	7.19166	7.61318	7.41363	7.98628	7.96771	7.26886	7.49935	7.93859
rihC	4.94735	5.00659	5.16894	5.58938	5.66501	4.89192	5.4531	4.83139	4.31964	4.85532	5.12874	4.82256	3.96147	5.15853	4.46257	4.46875	5.88915	4.98477	5.29048	4.66366	3.92479	3.83772	4.42879	4.93557
dapB	6.31907	7.91795	7.26904	6.26609	7.61853	7.01426	7.22413	7.02547	7.0794	6.32645	7.04136	6.65437	7.07114	6.63251	8.31909	7.84773	6.72279	7.25773	6.56784	6.91391	7.40961	7.11294	6.82387	7.1418
carA	7.29117	7.71231	6.72567	5.88149	7.17624	6.7911	5.4972	6.48472	6.8999	6.27836	6.35514	7.49113	6.37081	7.0902	7.6491	6.95009	7.54495	6.46291	6.8918	6.8402	7.24353	5.63931	6.66713	7.00233
carB	8.48437	8.87718	8.34812	7.66557	8.71894	8.362	6.99345	8.45199	8.12876	7.91135	7.49087	8.6201	7.60825	7.96595	8.56216	8.44078	8.5172	7.75809	8.28455	8.64493	8.67672	7.34092	7.98884	7.97635
caiF	5.42672	5.67947	5.1012	3.60016	5.95088	4.64723	5.80848	4.89858	4.54589	5.15073	4.83767	4.63226	4.43427	4.65154	3.8264	3.55236	4.61467	3.03865	3.49477	4.27347	3.14272	2.91214	4.42879	4.77341
caiC	4.79318	4.224	4.11046	4.91347	4.01313	4.74391	4.32301	3.75897	3.37325	4.2034	4.29613	3.78762	4.16951	3.57342	4.02947	4.77336	4.22534	5.26904	4.2656	3.3076	4.5045	4.76948	4.32066	5.33495
caiA	5.08662	4.7515	5.19084	5.35555	4.48049	4.97394	5.28721	4.89858	4.31964	4.98083	5.29456	4.23306	4.245	4.104	4.15053	5.66597	6.72279	5.21649	4.7653	5.49441	5.28078	5.52021	5.51229	5.44679
kefF	4.4928	4.49793	4.43787	3.97536	3.63691	4.57897	4.59059	4.76091	5.09148	4.396	4.29613	4.28944	4.58713	4.65154	4.59646	4.62908	2.83099	4.46005	4.65565	4.56251	4.0807	4.1443	4.07658	4.38141
kefC	5.79497	5.45513	5.60369	4.91347	5.59298	5.46481	5.14201	6.05483	5.5045	5.8876	5.53894	5.56314	5.97594	6.0761	5.23924	5.3349	5.88915	5.31974	5.55763	5.22333	5.21498	5.68749	5.5842	6.53011
folA	7.42261	6.82996	6.97312	6.90914	6.30658	6.53601	6.90211	7.28607	7.47725	7.25365	7.62461	7.50904	7.89419	8.29245	7.84569	7.36886	7.49947	8.04851	7.43038	6.93429	7.14686	7.76054	8.05361	7.2991
apaH	6.74068	6.95134	6.88186	7.32021	7.18851	6.51789	7.05375	7.20874	6.78632	6.80508	6.72421	7.09222	7.17128	7.39238	7.47457	7.36886	7.49947	7.03307	7.41363	7.04154	7.56294	7.18184	7.30732	6.96524
apaG	7.69109	7.21011	7.36363	6.95174	6.89102	7.53474	7.37945	7.01036	7.37291	6.60515	7.45628	7.28014	7.54245	6.97355	7.57533	7.41359	7.0725	7.92295	8.19919	7.80443	7.8243	7.98917	7.79538	6.80657
rsmA	7.83852	7.69428	7.78299	8.00598	7.72346	7.78626	8.04656	7.88363	7.65359	7.69027	7.65848	7.95331	8.01905	8.19161	8.06946	8.03116	7.45252	7.89814	8.22821	8.06235	8.18377	7.95021	8.03662	7.73333
pdxA	7.74349	7.78795	8.03675	7.5032	7.35017	7.88849	8.16917	7.84156	7.66167	7.52494	7.3955	7.86642	7.71663	7.50173	8.19087	7.97257	7.75302	7.88136	8.01165	8.09893	8.22614	7.77919	7.70149	7.6186
surA	9.51908	9.88247	9.65674	10.1079	10.0038	9.64229	9.6737	10.0183	9.43074	9.80501	9.35355	9.78263	9.50819	9.76785	9.45628	10.0542	9.92898	9.34943	9.51526	9.61755	9.82259	9.4543	9.82648	9.66433
lptD	10.1298	10.4981	10.2128	10.5119	10.252	10.0215	10.4172	10.2832	10.1873	10.2411	10.0001	10.3895	10.3226	10.4385	9.98188	10.4872	10.2777	10.073	10.1394	9.95592	10.2394	9.89055	10.1485	9.96128
djlA	6.18771	6.60393	6.36074	5.58938	6.2374	6.47158	6.80459	6.8999	6.28854	6.52498	6.39952	6.72078	6.47246	6.23657	6.47948	6.35763	6.72279	6.97099	5.93148	6.8402	6.73434	6.77675	6.79386	7.1418
rluA	5.40322	5.32054	6.3413	6.33208	5.95088	5.94329	5.62193	6.54888	5.4118	5.25381	5.92019	5.52452	5.74193	5.95826	5.3445	4.62908	6.36536	5.78427	6.62714	5.95977	6.01957	5.60628	5.53666	6.12193
rapA	6.67843	7.10484	7.26904	7.4146	7.52486	6.58033	7.32544	7.69805	6.96007	7.19009	7.05067	6.9682	7.45176	7.34621	6.72342	7.43545	7.40398	6.97099	7.25349	7.02263	7.05582	6.7315	7.06914	7.44091
polB	6.73128	6.79654	7.23783	6.67493	6.21358	7.03988	7.14319	6.83277	6.74131	6.4401	6.86272	6.42198	6.69739	6.33442	6.22761	4.62908	6.26023	7.06315	6.81737	7.15011	6.86164	7.08324	6.68904	6.62827
araC	5.40322	6.30444	5.71363	6.19694	5.86174	5.57404	6.9584	6.27312	5.62503	6.15061	6.34761	6.3487	5.72885	6.18504	5.26628	5.66597	6.26023	4.70858	5.43023	4.27347	5.14603	4.91148	4.79484	5.73814
yabI	8.70701	8.98123	9.0881	9.53787	8.86753	9.34247	8.21774	8.62565	8.07838	8.60509	8.21879	8.36205	8.61496	8.85079	8.05014	8.67928	8.7486	8.35235	8.34761	9.14876	8.57111	8.15255	8.50954	8.15164
thiQ	5.60207	5.80801	5.89793	6.12431	5.11594	6.21471	5.19652	5.60976	4.67914	5.25381	4.96123	5.2012	5.74843	4.79594	5.26628	5.50991	6.02373	5.71019	5.97778	6.24733	6.16606	5.80862	5.38385	6.1878
thiP	4.88085	4.57879	4.61023	3.97536	5.16645	5.07651	4.88421	4.43849	4.85844	4.78822	4.77168	4.21377	4.31673	6.18504	5.09585	4.08212	3.69044	4.70858	4.65565	4.97047	5.09817	4.93828	4.91125	5.55058
thiB	5.18635	5.32054	5.27523	4.27285	3.77351	5.24015	5.15583	4.43849	5.96228	4.56588	5.3408	5.30511	4.63	5.89552	5.39438	5.1357	2.83099	4.92052	4.7653	5.25609	5.02325	5.22613	4.91125	5.73814
sgrR	5.30521	5.56505	5.7583	5.69346	5.59298	5.53854	6.12885	6.14061	5.94914	6.03959	5.41473	5.82708	5.79313	6.42605	5.29283	6.05286	5.3883	5.9861	5.13574	5.72252	5.51754	5.63931	5.71809	5.64741
sgrT	6.69787	6.64832	6.79162	5.22269	3.31747	7.36779	6.78249	4.02265	6.99244	4.78822	7.41004	6.39654	6.62859	1.98801	6.64317	4.77336	5.17347	7.34599	7.21536	7.15011	6.35101	7.34593	6.92888	4.59068
setA	6.04318	6.163	5.77289	6.67493	6.53517	6.02252	6.12183	6.39448	6.26754	6.68109	6.07412	6.18004	5.96482	6.77873	6.03663	6.3111	6.46336	5.88871	6.37374	6.1976	5.98051	5.96013	5.95351	6.1878
leuD	6.01245	7.32785	6.02523	5.47719	8.04696	6.31254	5.82587	6.44031	7.34811	6.39571	6.66485	7.19417	6.44471	5.95826	7.20089	7.45698	4.22534	6.07733	6.02264	6.65608	7.19884	6.7693	6.68904	6.8479
leuC	6.36236	8.19086	6.13093	6.19694	9.05345	6.7911	5.83449	7.14098	7.33807	6.50423	6.64656	7.92394	6.96072	6.42605	8.02264	7.78101	6.02373	5.85473	6.40796	6.38699	7.57611	7.00934	7.40983	6.8479
leuB	5.57077	7.48994	5.96299	6.81996	8.84057	6.13376	5.34867	7.02547	6.91349	6.20308	6.02776	7.47502	6.47638	5.95826	7.22176	7.12167	5.88915	5.63209	5.67468	5.76866	7.31855	6.56095	6.49126	7.00233
leuA	6.72655	8.63084	6.90191	6.86524	9.0668	7.17318	6.5353	7.31095	7.76647	7.05389	7.13181	8.30964	7.35925	6.77873	8.12222	8.03116	6.26023	6.69187	7.13592	6.93429	7.97435	7.58513	7.24213	7.17466
leuO	5.79497	5.61703	6.4268	7.2192	5.73361	6.87888	5.84306	5.76187	5.4496	6.77073	6.37009	5.93114	5.94232	5.44805	6.63282	6.85598	8.24146	6.67249	6.22812	6.60613	6.20047	6.79152	5.24284	6.92718
ilvI	7.20207	8.05379	6.85469	7.03335	8.20026	7.22992	7.84804	7.69805	7.83591	7.63406	6.9548	7.90452	7.35499	7.52264	7.50895	7.78101	7.30172	6.85545	7.15619	7.45531	7.31332	6.83494	6.21746	7.44091
ilvH	6.0583	6.49704	5.29557	5.88149	6.81391	5.94329	6.14972	6.48472	6.98602	6.15061	6.25405	6.59596	6.13817	5.61311	5.59969	5.93506	5.74072	5.85473	6.02264	6.79632	5.96724	6.10907	5.41047	6.05291
cra	7.1815	7.41485	6.67996	7.38382	7.715	6.90699	7.64744	8.00295	7.52672	7.76197	7.36226	7.63222	7.26945	7.71659	6.92355	6.72012	6.87299	6.55043	6.53725	6.21436	6.99831	6.10907	6.21746	6.67495
mraZ	8.1129	7.88388	8.06666	8.08465	8.72738	7.62213	8.47779	7.63047	7.66569	7.5146	7.89897	7.76405	7.82668	8.21749	8.52345	7.63753	8.4942	8.32778	8.13935	7.67716	7.9065	7.74545	7.62967	6.96524
rsmH	7.41382	7.53791	7.16781	7.5032	8.66727	7.32154	7.89824	7.8919	7.59155	7.47247	7.47713	7.50111	7.41954	7.00361	8.08093	7.3914	7.9686	7.37024	7.79604	7.40507	7.69752	7.25293	7.51783	6.8479
ftsL	6.21496	6.01589	6.26079	5.96705	6.18936	5.83039	6.6125	6.1681	5.48643	5.30271	6.11904	5.99468	6.11321	5.35785	6.5472	5.73809	5.57524	6.24411	6.33869	6.41627	6.60331	6.46285	6.3193	5.73814
ftsI	12.9935	12.4361	13.0167	8.2644	8.99176	12.647	12.6534	8.52823	12.9613	8.08214	13.4744	11.5384	12.2602	8.78309	11.336	8.15489	8.7679	12.751	12.5174	11.8339	11.3954	12.7984	13.3532	8.30792
murE	7.28476	7.15404	7.38752	6.95174	8.28841	7.03988	7.7329	7.48501	6.87927	6.96553	7.06451	7.34363	6.97187	7.27406	7.65934	7.14839	7.0725	6.83817	7.60277	6.76252	7.62759	6.50827	7.02676	6.36908
murF	6.98183	7.00597	6.84782	6.56945	8.0402	6.54498	7.57728	7.22192	6.7027	6.77073	6.46361	7.03016	6.66683	7.0902	7.5146	6.8232	7.54495	6.74848	6.98542	6.96434	7.39977	5.99883	6.576	6.8479
mraY	6.41618	6.19755	6.46323	6.77322	7.51515	6.48097	6.89801	6.8999	6.28854	6.4401	6.29378	6.56585	6.12325	6.46977	6.57991	5.66597	6.02373	5.46196	6.93937	6.4307	6.37129	5.98604	6.15586	6.1878
murD	7.21562	7.02051	7.02887	7.35236	8.26542	6.94816	7.47625	7.27346	6.63869	6.93484	6.79789	6.90345	6.94948	7.45898	7.39104	7.29905	7.9686	6.98676	6.96258	7.11482	7.21577	6.92478	6.7632	6.92718
ftsW	7.07772	6.92065	6.90191	6.86524	7.90545	7.03352	7.20432	6.99509	6.74131	6.95027	6.78122	6.75788	6.74041	7.56357	7.12166	7.25055	7.40398	6.83817	6.59779	7.06946	6.97199	7.07118	7.05234	6.72017
murG	7.07772	6.81891	6.80588	7.07248	7.67195	6.54498	7.3765	6.97966	7.16141	6.60515	6.55799	7.29168	6.9296	7.32256	7.29582	6.95009	6.79984	6.63294	6.8918	6.79632	7.01129	6.85618	6.7424	6.12193
murC	7.45154	7.558	7.50139	7.5032	8.48029	6.98159	7.65961	7.833	7.06729	7.31453	6.87848	7.48511	7.23516	7.32256	7.88548	7.41359	7.75302	7.3337	7.60277	7.49702	7.56735	6.94474	7.06914	7.03848
ddlB	7.55378	7.8517	7.68613	7.61345	8.19419	7.32154	7.58751	7.55958	7.14423	7.16385	7.33587	7.44638	7.29632	7.66109	7.56447	7.51971	7.35376	7.25773	7.23455	7.5705	7.48133	7.48873	7.41641	7.41364
ftsQ	8.12372	8.04907	8.24987	8.12244	8.40867	7.98066	8.66217	8.01814	7.91573	7.90344	7.59947	8.15008	7.86158	8.06904	8.09608	7.61855	7.75302	7.95537	8.29373	7.8694	8.12228	7.79026	7.81544	7.75522
ftsA	9.00308	9.09671	8.94408	9.0907	9.41111	8.93994	9.17776	9.14472	8.56524	8.62925	8.45611	9.03781	8.79213	9.09371	9.00299	9.2161	9.06184	8.83436	8.95107	8.8493	8.84386	8.56089	8.59905	8.48866
ftsZ	10.0788	10.7523	10.3965	10.8722	10.7979	10.0239	10.4707	10.477	9.76646	10.003	9.41967	10.3684	9.96342	10.5162	10.2868	10.4312	9.95448	9.9273	10.3051	10.0948	10.2849	9.51897	9.7201	9.8282
lpxC	11.2686	11.7434	11.6349	11.9073	12.1068	11.7177	11.9143	11.6146	11.1503	11.6518	10.7507	11.3876	10.9235	11.881	11.0623	11.5099	11.3168	11.4883	11.5635	11.7796	11.4704	11.2324	11.3291	11.3979
secM	8.10927	8.01799	7.83952	6.99312	6.90596	8.16073	8.97246	7.22192	7.74002	6.68109	7.51123	8.11282	7.80814	7.43712	7.87673	7.4991	8.00159	8.52433	7.96644	8.59778	8.08899	8.24399	7.9164	7.1418
secA	8.65075	9.2942	9.09972	8.56807	8.80514	8.888	9.47373	9.7193	8.73747	8.62445	8.94573	8.99325	8.80232	8.9999	8.90744	8.95371	8.78695	8.94751	8.82378	9.30761	9.01635	9.1804	9.37798	9.07185
mutT	4.22442	4.32121	3.80454	3.60016	3.48601	4.08347	4.65039	4.34522	3.78162	4.09652	3.52965	4.39597	4.26327	3.57342	4.90255	4.77336	3.69044	5.04629	3.93107	4.208	4.34958	4.85635	4.6682	4.93557
yacG	5.13021	4.94692	4.43787	5.07635	3.77351	5.34662	5.19652	3.89682	4.39906	4.98083	4.60485	4.6752	4.76434	4.104	4.90255	5.1357	3.69044	5.41609	4.96238	5.54831	5.19236	5.7032	5.46228	5.08133
zapD	5.89101	5.97664	5.57067	5.22269	6.35093	5.59147	6.36728	5.89946	5.83952	6.22861	6.09226	6.12431	6.14312	5.15853	6.06771	6.3111	6.36536	6.1065	6.22812	5.95977	6.26692	6.32751	5.91685	5.90409
coaE	6.46238	6.40395	6.013	5.88149	6.18936	6.14561	6.6175	5.56909	6.32967	6.17708	6.49121	6.28543	6.36236	4.79594	6.57991	5.99516	5.74072	7.00236	6.96258	6.50072	6.49658	7.13048	6.67813	6.31115
guaC	6.79134	6.44766	6.71059	6.12431	6.13966	6.26988	7.45405	7.28607	7.22818	7.26603	7.0873	7.20642	7.26266	7.58361	6.26831	6.44642	6.87299	6.16313	6.44138	6.55438	5.95386	6.41596	6.38789	6.36908
hofC	5.26667	4.88467	4.73467	5.35555	4.39835	4.77475	4.57009	4.60869	4.47434	4.71785	5.19737	4.52678	5.24989	5.76122	4.9699	5.66597	5.88915	4.6304	4.65565	5.12034	4.54076	4.93828	5.18234	6.31115
hofB	6.73599	6.31234	6.4722	6.72491	5.62945	6.76061	6.05702	5.52724	5.79617	5.91931	6.26208	5.78195	5.84863	6.33442	6.06771	6.72012	6.26023	7.0926	6.33869	7.17602	6.57736	6.7315	6.86295	6.62827
nadC	6.34397	6.57137	6.21879	6.77322	6.35093	6.49955	7.157	7.11296	6.90671	6.50423	7.04602	7.06017	7.12957	6.91149	6.69385	6.53006	6.14682	7.03307	6.40796	6.91391	6.91096	6.98385	6.63363	6.42478
ampD	6.33157	6.51084	6.51621	5.79054	5.55558	5.94329	6.21718	5.39386	5.88161	5.75331	5.60359	5.81433	6.16271	5.53294	5.98872	6.9194	5.3883	6.41707	6.22812	6.87225	6.49658	6.4993	6.52819	5.90409
ampE	5.71134	5.56505	5.84369	6.19694	5.69972	5.19526	5.04137	5.19437	5.33309	6.03959	5.24678	5.3142	5.03278	6.38096	5.31889	6.3111	5.57524	5.7477	5.88365	6.18063	5.75213	5.67161	6.14004	6.12193
aroP	7.24566	7.35106	7.42032	7.5032	8.49519	7.51204	6.51935	6.97966	7.43076	6.95027	6.64656	6.58849	6.70743	7.22388	7.23551	7.79798	7.30172	6.82067	7.25349	7.56397	7.15273	6.96443	7.36969	7.23822
pdhR	6.67352	6.61036	6.38942	6.12431	6.45618	7.14394	7.49268	6.78028	6.71051	7.08217	6.86272	7.23779	6.70409	6.55343	7.21484	6.64707	6.79984	7.00236	6.53725	6.47311	7.09293	6.33761	6.68904	6.72017
aceE	9.14619	9.54369	9.59548	8.94015	9.5952	9.82375	10.2917	9.72856	9.60834	10.2614	9.26638	9.71607	9.49086	9.58611	9.73565	10.1986	8.84264	9.08209	9.67834	9.03538	9.59039	8.56305	8.71837	9.35594
aceF	8.64199	8.63715	9.0025	8.55432	9.13496	9.08849	9.41389	9.06652	9.13118	9.72205	8.84771	9.09692	8.81011	9.01473	8.85719	9.1316	8.84264	8.34625	9.09454	8.44987	9.04504	8.08521	8.34679	8.78313
lpd	8.7818	8.8705	9.24674	8.79561	9.24186	9.2481	9.18788	9.01824	9.10625	9.42077	8.76393	8.95891	8.50218	8.72112	9.47668	9.22867	9.21035	9.17452	9.46333	9.28397	9.39748	8.91296	8.9424	8.90563
yacH	5.84814	5.96666	5.95021	5.69346	5.62945	5.4836	5.05618	5.96363	5.70534	6.01045	5.93031	5.37625	5.7549	6.51221	6.1426	6.21328	5.88915	6.01715	6.40796	6.24733	6.00667	6.38707	6.3193	5.98041
acnB	10.7164	11.1624	10.876	11.4269	11.4285	10.6757	9.80118	10.2434	10.5797	9.80501	9.44988	10.353	9.57782	10.1536	11.2547	10.4312	10.4309	10.9874	11.3292	11.2316	11.2964	10.6818	10.8155	10.8037
yacL	5.71134	6.2396	6.14221	5.58938	5.66501	5.67559	7.06478	6.24758	6.45576	5.6437	6.49803	6.25745	6.22928	5.82993	5.06538	5.3349	5.17347	5.63209	6.44138	5.85674	5.07362	5.40967	5.76009	4.77341
speD	6.98183	7.1888	7.12297	6.86524	6.73245	7.29519	6.57184	7.29856	7.0794	6.90348	6.81437	7.1593	6.91812	7.17188	7.73388	7.25055	6.87299	7.38222	7.52695	6.71618	7.35465	7.23684	7.27871	7.23822
speE	7.51868	7.38518	7.20594	7.2192	7.15138	7.34228	6.62249	7.33541	7.04277	7.31453	6.76999	7.60471	7.33786	7.39238	7.65934	7.9115	8.24146	7.42916	7.30887	7.1588	7.60208	7.42858	7.62967	7.41364
yacC	7.72465	7.58108	7.65497	7.4146	7.10034	8.0704	7.67409	7.807	8.02617	7.69943	8.08481	8.13349	7.9878	7.50173	7.77683	7.43545	7.67335	8.27737	7.55776	8.42488	7.5541	8.03023	7.46166	7.51976
cueO	6.2014	5.91569	6.28134	6.45564	6.18936	5.91588	4.65039	6.22157	6.46502	5.75331	5.91	6.25273	6.38756	6.28632	6.1426	5.73809	5.57524	5.31974	5.97778	5.67485	6.01957	5.466	5.80091	6.1878
gcd	7.75745	7.54128	7.97501	8.77203	8.37686	7.68842	6.17709	8.11315	8.41092	7.7532	7.93961	7.73728	8.11271	7.96595	8.5374	7.92701	7.82852	8.59807	9.15623	9.11567	9.00504	8.52378	8.61916	9.04544
hpt	6.99368	6.78523	7.05298	7.1477	7.08729	6.98818	6.38499	6.8999	6.96007	6.90348	6.34005	6.76453	6.69739	6.42605	6.70378	7.74646	6.46336	7.16371	7.3622	7.31466	7.25994	7.35092	7.05234	7.54511
can	9.6465	9.12727	9.38965	9.31939	8.66727	9.6527	9.10838	9.23849	9.28415	8.95787	9.48118	9.47559	9.45703	9.53042	9.92362	10.0994	9.89426	10.7515	9.81212	10.3627	10.0225	11.2034	10.5263	10.2271
yadG	5.71134	6.1276	6.03737	5.96705	6.28389	5.73952	6.15661	6.08399	6.42762	6.2537	5.74785	6.19488	6.12325	5.82993	6.02084	6.60911	5.3883	5.54953	6.02264	6.2954	6.09468	5.79402	5.5842	6.62827
yadH	5.74911	5.55176	5.92431	5.96705	6.47633	6.04799	5.83449	5.76187	6.24621	6.17708	5.97986	6.07171	5.71564	6.0761	5.74135	5.99516	6.02373	5.50641	6.22812	5.97953	6.21176	5.90686	6.12404	6.25079
yadI	6.36844	6.69138	5.85744	5.69346	6.18936	5.85946	6.01972	6.19508	5.04285	4.91944	5.49871	5.5555	4.94496	5.35785	4.59646	4.46875	4.61467	5.31974	5.21519	4.75817	4.83166	4.57829	4.52937	4.13655
yadE	6.30011	6.63578	6.79877	5.69346	6.35093	6.893	6.36728	6.02507	6.1803	6.54545	6.42836	6.53898	6.72731	6.67048	6.32085	6.64707	6.87299	6.59227	6.47405	6.2954	6.44967	6.56954	6.45336	6.80657
panD	7.59843	7.57123	7.29454	6.62315	6.93539	7.46081	8.29159	7.72607	8.5566	8.0467	8.40261	8.28443	8.31454	7.9194	7.43341	7.34596	7.13331	8.01813	7.13592	7.65276	7.45307	8.09715	7.94399	6.76402
yadD	4.71899	5.18936	4.64236	6.33208	4.63194	5.53854	5.20983	5.34651	5.37298	5.91931	5.07504	5.47677	5.22214	5.76122	4.31497	5.42506	4.92096	4.92052	4.96238	5.35013	4.54076	4.79902	5.15112	5.55058
panC	7.41088	7.60701	7.29454	7.35236	7.15138	7.20183	8.62167	7.9083	8.01676	8.19006	7.80313	7.98921	8.27569	8.36371	7.43936	7.87997	7.45252	6.98676	7.54244	7.15011	7.52724	7.0344	7.11032	7.07375
panB	6.62356	6.90505	6.45421	6.39518	6.74911	6.06056	8.37223	7.38311	7.62084	7.74438	7.31285	7.44844	7.51603	7.58361	6.19983	6.26302	6.72279	6.52904	6.22812	6.14609	6.09468	5.93374	6.49126	6.36908
yadC	4.75656	4.04585	4.54374	3.09171	4.39835	5.02614	4.24758	3.89682	4.80112	5.03971	5.26289	4.63226	4.43427	4.79594	4.26221	3.55236	4.61467	4.78274	4.10801	5.35013	4.4673	5.44747	4.57714	4.13655
htrE	4.71899	4.38255	4.24209	4.91347	4.83292	5.3871	3.83156	4.96279	5.37298	5.52507	5.07504	4.44643	4.48185	4.31047	4.41503	4.62908	6.02373	4.6304	2.86633	4.61397	3.97865	4.79902	4.87348	4.59068
folK	4.94735	5.18936	4.95535	2.29956	3.77351	4.13192	4.68892	4.2455	4.19165	3.71815	4.38708	4.88487	4.77711	3.86296	5.21168	4.62908	5.3883	4.46005	4.96238	4.71169	5.44285	5.24772	4.00851	3.47008
pcnB	7.90695	7.79924	7.67452	7.35236	7.74854	7.48432	7.80922	7.97208	7.82876	7.80504	7.80588	7.94749	7.95305	8.24291	8.45752	8.181	8.1265	7.81221	8.19919	7.94669	8.11929	7.8049	7.60107	7.7111
gluQ	5.43832	5.71568	5.7583	6.45564	6.49621	5.69184	5.79087	5.83231	5.06737	5.68117	5.6533	5.3849	5.72226	6.33442	6.00487	6.35763	6.46336	5.36872	5.83417	5.52161	5.89904	5.93374	5.5842	4.93557
dksA	9.29962	9.12727	9.29554	9.51674	9.55311	9.42012	9.51117	9.36861	9.44835	9.22852	9.9281	9.26272	9.211	9.36081	8.956	9.08396	8.82432	9.2743	8.81743	9.15962	8.81269	9.5616	9.7902	9.08919
sfsA	9.73563	9.9346	9.66849	9.53787	9.71456	9.51792	9.59218	9.62572	9.24169	9.23798	9.55905	9.35861	9.26923	9.57113	8.15876	8.52474	9.42013	8.91077	8.8364	8.6511	8.24549	8.61172	9.38471	8.63751
ligT	5.33034	4.77456	5.00563	4.91347	4.63194	5.30497	5.18308	4.02265	4.64696	4.56588	4.47264	4.83524	4.48185	4.92719	5.29283	5.3349	5.57524	5.36872	5.78294	5.38017	5.28078	5.04075	5.15112	5.44679
hrpB	7.09248	6.70345	6.88857	6.72491	6.71559	6.75288	7.23068	7.08438	6.60559	6.69947	6.88889	6.8166	6.921	7.00361	7.06117	7.12167	7.0725	7.35817	6.84261	7.43399	7.39483	7.30534	6.92888	6.96524
mrcB	8.29309	8.49161	8.33097	8.83027	8.57213	8.31819	8.82023	8.58033	7.95568	8.57554	7.6706	8.48079	8.03509	8.93898	8.1838	8.23185	8.29567	8.07826	8.01165	8.52908	8.49691	8.14682	7.98884	8.08406
fhuA	9.95197	9.86309	9.88286	9.47353	9.66273	9.84115	9.51788	9.32347	9.20625	9.48574	9.32027	9.29406	9.25845	9.40089	10.0516	10.4038	10.2436	10.2287	10.1189	10.1117	10.2647	10.2804	10.3782	10.1672
fhuC	6.70749	6.53806	6.29151	6.04782	6.28389	6.42374	5.90983	6.68833	5.96228	6.30261	5.74785	5.70114	5.98147	5.82993	6.72342	7.41359	6.79984	6.21762	7.0079	7.14137	7.18172	7.15924	6.88209	7.41364
fhuD	6.26795	6.04464	6.16451	5.58938	5.76672	6.44307	5.755	6.08399	5.29206	5.15073	5.41473	5.50084	5.7805	5.76122	6.75241	6.95009	7.0725	7.19121	6.44138	7.29902	6.90402	7.23684	6.58771	7.2991
fhuB	6.46238	6.49704	6.71815	6.39518	6.3726	6.32301	6.41977	6.56964	5.48643	6.20308	5.53894	6.12947	6.29735	6.0761	6.98182	7.00958	7.00901	6.5715	6.86742	7.06021	7.07449	6.74674	6.75284	7.07375
hemL	7.58021	8.18441	8.15561	7.5032	8.01286	7.63479	9.83808	9.00305	8.59295	8.51458	8.10057	8.62193	8.81011	9.70521	7.84569	7.78101	7.49947	7.46338	7.64642	7.63419	7.95097	7.7109	7.72819	7.73333
clcA	6.97786	6.73319	7.38752	7.61345	7.17624	7.24652	7.45125	7.74445	7.40212	7.37294	7.49087	7.2354	7.68987	7.24919	6.77141	6.3111	7.30172	6.59227	7.21536	7.02263	6.97199	7.02818	6.87255	7.17466
erpA	7.81646	7.69125	7.67064	7.92276	8.0402	8.03899	8.17087	8.19562	7.92582	8.59039	8.02705	8.04894	7.76231	8.30457	7.3787	8.3969	8.60569	8.19828	7.27219	8.32419	7.86061	7.99875	7.87399	8.2162
yadS	5.50607	5.23996	5.12414	5.58938	5.35244	5.46481	5.67087	5.56909	5.01791	5.60523	5.38561	5.48484	5.66156	5.89552	5.66211	5.73809	5.57524	6.07733	5.61734	5.69888	5.34371	5.58947	5.38385	5.33495
btuF	5.88253	5.65482	6.25041	5.58938	5.43716	5.88795	6.43686	5.34651	5.5746	5.20319	5.32555	5.83972	5.79313	6.01838	5.66211	5.02473	3.69044	6.24411	6.06614	6.16346	5.75213	5.89323	5.15112	6.72017
mtn	8.12012	7.94107	8.13035	7.76448	7.74023	8.2703	8.86509	7.70745	8.0844	7.05389	7.91689	7.91948	7.74778	8.06904	8.06946	8.25661	7.58903	8.76287	8.29373	8.64802	8.30995	8.80609	8.67237	7.51976
dgt	6.11725	6.5313	6.39886	6.67493	6.51583	6.72946	6.81334	6.41758	6.82278	6.22861	6.71838	6.7242	6.67368	6.63251	6.15712	6.85598	7.40398	5.88871	6.10837	6.40171	6.57736	6.53485	6.61085	6.42478
degP	11.1472	12.4669	11.8113	12.5382	12.1892	11.6045	11.7413	11.7164	11.0284	11.0856	10.1836	11.6747	11.5907	12.0134	10.7351	10.6643	11.1576	10.9854	10.6649	10.2195	11.2818	10.2941	10.7872	10.4582
cdaR	5.74911	6.38908	6.33148	5.69346	6.45618	6.25901	5.93409	6.79799	5.92251	6.2537	5.45733	6.12947	5.74843	6.67048	5.55653	5.80678	5.3883	5.67167	6.10837	5.74577	6.09468	5.96013	6.09151	6.12193
yaeH	8.76346	8.48638	8.47621	7.85704	8.12564	8.43139	9.21041	7.92451	8.93361	8.25362	9.43752	8.62101	8.60246	8.89956	7.78621	8.01674	8.09627	8.22513	8.06624	7.93662	7.80951	8.56089	9.16587	7.66559
yaeI	5.58128	5.61703	5.68306	5.22269	4.89414	5.42648	5.73672	4.02265	4.61405	5.09629	4.96123	5.3322	5.33872	4.49106	5.36965	4.62908	3.69044	5.54953	5.83417	5.62556	5.62278	5.52021	5.6527	5.21371
dapD	8.15747	8.47762	8.03372	8.40901	8.54853	8.19249	8.83641	8.69345	8.25954	8.34401	8.32613	8.46047	8.34166	8.8425	9.08502	9.04184	8.5172	8.28377	7.95492	8.3884	8.4946	8.18927	8.23953	8.18428
glnD	8.0462	8.58101	8.09885	7.74038	8.2243	8.0735	9.12516	7.77159	7.82517	7.92703	7.76971	8.43987	8.24729	8.1519	8.52345	8.64217	7.54495	7.47462	7.89586	7.70115	8.48067	7.66351	7.66327	8.06666
map	8.05188	8.05143	8.06666	8.67365	7.78132	8.49065	9.20709	8.42944	8.09636	7.97307	8.20009	7.90452	7.96844	8.30457	8.02264	8.67928	8.4942	8.86028	8.25665	8.69059	8.32302	9.00931	8.97843	8.66089
rpsB	9.85842	9.69871	10.1295	9.88424	10.6416	10.1659	10.4172	10.6332	10.7946	10.9064	10.4533	10.5209	10.0629	10.4951	9.7844	9.56739	9.5596	10.0126	9.67834	9.78546	9.73531	9.75864	10.3337	9.85885
tsf	8.60256	8.19941	8.6679	8.76009	9.19702	8.5341	8.95577	9.44927	9.01937	9.24425	8.92438	8.8739	8.63439	9.13503	8.35732	8.93848	8.96479	8.82123	8.57545	8.87853	8.46424	9.06963	9.10402	9.0543
pyrH	6.90445	6.25609	6.71815	6.45564	6.53517	6.51789	7.50623	6.96405	7.29719	7.19009	6.74155	7.07895	6.99666	7.29852	6.66366	6.48884	6.87299	7.24467	6.81737	7.23473	6.81058	6.5436	7.3832	7.35751
frr	8.48297	8.3851	8.72903	8.64797	9.00916	8.59585	9.03362	8.82017	9.17978	9.02862	9.02458	8.88461	8.91566	9.11452	8.16236	8.40799	8.5172	8.30909	8.32092	8.56874	8.36408	8.52378	8.75778	8.29303
dxr	8.01554	8.40925	8.37705	8.96115	8.02659	8.48133	9.00337	8.68871	7.64547	8.82608	7.58032	8.25407	7.72983	9.10761	7.45708	7.3227	7.35376	7.82981	7.76996	8.25294	7.92376	7.27412	7.74398	7.6186
ispU	8.44032	8.84212	8.45827	8.69888	8.95632	8.4999	9.07785	9.24173	8.46959	9.07159	8.41166	9.04806	8.52129	8.748	8.67494	8.73322	8.58407	8.35235	8.25665	8.81947	8.60789	8.34006	8.04938	8.44891
cdsA	7.51594	7.50381	7.68998	7.66557	8.09989	7.7938	7.87127	8.20892	7.63731	8.03227	7.2973	7.77561	7.45772	7.96595	7.40935	8.0736	8.15611	7.20476	7.03004	7.6711	7.52272	7.23143	7.48063	7.44091
rseP	10.0779	10.505	10.2148	10.7079	10.2225	10.2595	9.76782	10.3612	9.67169	10.2014	9.47256	10.2755	10.0064	10.4522	10.3219	10.6758	10.8119	10.0222	10.0636	10.2864	10.4411	9.81756	10.0322	9.89874
bamA	10.5579	11.2506	10.8785	10.875	10.9793	10.692	10.6422	11.0117	10.2374	10.64	10.1188	11.033	10.633	10.8946	11.0623	11.0882	10.7742	10.6262	10.8629	10.9349	11.1449	10.262	10.5727	10.4279
skp	9.16202	9.75416	9.51967	9.95401	9.59289	9.32825	9.38777	9.90438	9.38148	9.48043	9.12709	9.6827	9.46987	9.61073	9.88488	10.0076	9.5596	9.72586	9.50739	10.1763	10.0899	9.79299	9.89641	9.69863
lpxD	9.52317	9.88446	9.85399	9.82245	9.52919	9.74903	9.69278	9.73087	9.63319	9.40125	9.30966	9.86686	9.73049	9.55092	10.0072	9.7873	9.70691	9.84747	9.84372	9.87254	10.247	9.53332	9.8003	9.54374
fabZ	8.00582	8.29224	8.18591	8.67365	8.25379	8.3208	8.04656	8.60065	8.25688	8.29651	8.16625	8.37622	8.23462	8.58858	8.69747	9.2161	8.5172	8.51891	8.79821	8.74353	8.75018	8.64463	8.56687	8.62568
lpxA	8.49692	8.59565	8.81082	8.83027	8.98826	8.79327	8.97928	8.98384	8.64885	8.95405	8.62912	8.64371	8.54295	8.70292	8.99896	9.55746	8.56212	8.70683	8.97409	9.12013	9.04976	8.7257	8.92865	8.79374
lpxB	7.76669	7.83808	7.99692	7.38382	8.01974	7.79003	7.90439	7.85854	7.82517	7.65304	7.46327	8.1089	7.88241	8.29245	8.36985	8.29298	7.9686	7.93112	7.91977	8.21595	8.44762	8.10899	7.92103	7.93859
rnhB	5.83941	6.24787	6.21879	6.12431	6.32893	6.39425	6.39085	6.29823	5.67375	5.75331	5.61617	6.39654	5.88448	6.33442	6.46788	6.85598	6.9426	6.80296	6.62714	6.48698	6.89003	6.59503	6.14004	6.25079
dnaE	9.52249	9.07248	9.37657	9.63256	9.39267	9.51222	9.00909	9.56496	9.23764	9.32044	9.45514	9.21319	9.45355	9.40089	9.76794	10.205	10.091	9.64117	9.63205	9.82966	9.82626	9.9303	9.99535	9.8282
accA	8.30106	8.03958	8.03372	8.19517	8.66288	7.98726	7.7375	8.49605	8.01676	8.16383	8.078	7.9387	7.94175	8.24291	8.86605	9.43804	8.64799	8.26449	8.56032	8.50883	8.81824	8.3797	8.35709	8.80428
ldcC	7.49108	7.10484	7.83605	7.96497	7.94215	7.31631	7.12925	7.833	7.92917	7.59533	7.96443	7.45256	7.89419	7.62287	6.26831	7.22568	7.75302	7.19121	7.96644	7.02263	7.0369	7.17058	7.37646	7.93859
yaeR	7.02865	6.91027	6.86153	6.33208	6.53517	6.48097	6.10055	6.41758	6.83712	6.20308	6.6218	6.7445	6.79794	6.51221	6.95714	6.21328	6.26023	6.88942	6.91578	6.3571	7.12314	6.66086	6.68904	5.64741
tilS	6.69787	6.53806	6.63276	6.77322	6.2374	6.41398	5.90165	7.20874	6.37948	6.80508	6.13663	6.62181	6.90363	7.32256	7.32183	6.60911	6.9426	6.74848	7.05185	6.55438	7.48599	6.68479	6.54029	6.58002
rof	6.52359	6.35887	6.51621	6.77322	6.69853	6.54498	6.17709	5.60976	6.54577	6.2537	6.71838	6.39654	6.63211	5.95826	6.29482	7.00958	6.72279	6.3936	5.88365	6.34192	6.33045	6.72382	6.80393	6.31115
yaeP	7.11435	7.22694	7.09422	6.45564	6.13966	6.98159	6.37321	5.76187	7.0612	5.44019	7.09181	6.53898	6.89194	5.89552	6.59064	6.35763	6.79984	7.0178	6.44138	6.82935	6.67847	7.39994	7.02676	5.55058
yaeQ	6.97388	6.90505	7.02887	7.07248	6.55426	7.11411	6.14972	6.48472	6.82997	6.12365	6.73001	6.45521	6.93531	6.70747	6.39624	6.40271	5.88915	7.30882	7.32687	7.31466	6.72649	7.226	6.93805	6.96524
arfB	6.64876	6.53806	6.68768	5.22269	5.89207	6.3334	5.74589	5.86628	6.85131	5.9807	6.60295	7.04388	7.13454	5.68907	6.45619	4.62908	3.69044	5.81993	5.97778	6.1107	6.00667	5.77928	6.51598	5.08133
nlpE	7.47144	7.61022	7.67064	7.85704	7.70649	7.69246	6.41977	7.67906	7.40212	7.99556	7.63702	7.98495	8.00147	8.25546	7.01409	6.9194	7.58903	7.37024	7.66068	7.31466	7.22694	7.55947	8.01943	7.20679
yaeF	5.73976	5.28884	5.69843	4.51936	4.39835	5.78567	4.5493	5.02426	5.4496	4.98083	5.879	5.59331	5.24989	5.35785	5.09585	4.77336	5.17347	6.16313	5.93148	6.40171	5.1223	6.24406	5.73924	5.08133
proS	8.03095	8.28423	8.19406	8.42421	8.63625	7.9707	8.84177	8.96437	8.53038	8.51458	8.37879	8.57072	8.54481	8.62771	8.58382	8.72437	8.58407	8.23837	8.51394	8.19498	8.63958	8.24935	8.49407	8.67244
tsaA	4.88085	4.72805	4.5093	4.51936	4.76899	3.87157	4.98054	5.29756	5.04285	5.60523	4.57936	5.26819	5.46248	4.92719	4.63847	5.02473	5.17347	4.92052	4.7653	4.50915	5.65622	4.47227	4.57714	5.55058
rcsF	5.98105	6.23129	6.16451	4.91347	5.21524	5.73952	6.43118	5.08322	6.52821	5.6437	6.4212	6.74786	6.70743	5.35785	6.15712	5.3349	4.61467	5.92191	5.78294	5.91944	6.00667	6.02406	5.82089	4.77341
metQ	9.21528	8.8825	8.14163	8.3781	8.7441	8.75125	7.66446	8.26092	8.53698	8.14384	8.08481	8.71233	8.51558	8.29245	8.90959	9.02752	9.21035	9.62866	7.76996	9.20647	8.54679	8.92975	9.46627	8.20033
metI	6.85334	6.2885	5.68306	5.47719	6.78188	6.13376	4.96493	6.02507	6.24621	6.17708	5.70135	6.61814	6.19638	5.76122	5.68233	6.3111	6.72279	6.63294	5.61734	5.81337	5.98051	6.18934	6.37443	5.98041
metN	7.1071	6.96644	6.40823	6.56945	7.52486	6.37425	5.82587	6.86673	6.84423	7.01039	6.25405	7.07093	6.52261	6.38096	6.91503	6.60911	6.72279	6.78503	5.49533	5.52161	6.65385	5.73412	6.97419	5.44679
gmhB	7.11073	7.08652	6.78444	6.56945	5.79909	7.13208	7.13624	6.37102	6.35976	6.87142	6.76435	6.7276	6.57475	7.17188	6.28163	6.85598	6.79984	6.41707	6.73889	6.96434	6.57736	6.68479	6.5642	6.36908
dkgB	6.61336	5.92603	5.46684	5.58938	5.73361	5.91588	5.50801	5.08322	6.15764	5.82202	5.73637	5.2012	5.86667	6.01838	5.36965	6.05286	6.36536	6.78503	5.72983	5.38017	5.40401	6.09722	6.38789	5.90409
yafC	5.76763	5.52481	5.68306	5.07635	5.62945	5.40692	5.85157	5.68782	6.12296	5.68117	5.99921	5.87084	5.76135	6.18504	5.31889	5.02473	5.88915	5.7477	5.55763	5.54831	5.07362	5.57247	5.56063	5.44679
yafD	8.49275	8.45459	8.87308	8.21279	7.96373	8.65714	7.68843	9.42098	9.06575	8.06807	8.51107	8.84441	8.87985	8.89956	7.65423	7.94236	7.71374	9.2319	9.2057	9.28397	8.69695	9.41191	8.99391	8.62568
yafE	7.1359	6.91027	7.58643	7.66557	6.87593	7.79003	6.33727	7.97986	7.56596	6.80508	7.74413	7.08693	7.20476	6.91149	6.69385	7.14839	7.58903	8.06346	8.10847	8.7946	7.44353	8.68277	8.14759	8.11825
mltD	10.6236	10.4745	10.5211	10.4612	11.3501	11.2911	11.5069	11.4528	11.1217	11.8034	11.2411	11.4799	10.4922	11.4337	9.50959	9.87789	10.443	10.2353	10.1189	11.0326	10.5204	10.6553	10.5202	10.6221
gloB	6.46806	6.66075	6.78444	6.19694	6.84525	6.87888	5.63185	6.3229	6.3498	6.64362	6.70076	6.06095	6.05672	6.59351	5.8526	6.35763	6.9426	6.44017	6.56784	6.26353	6.24511	6.66086	6.58771	6.42478
yafS	7.1071	6.93607	6.99816	6.39518	6.78188	7.02071	6.77803	6.29823	6.57171	6.09617	6.6218	6.66506	6.91523	6.91149	7.00609	7.36886	7.24774	7.14977	7.58792	7.20986	6.97861	7.61035	7.00945	6.76402
rnhA	6.08069	5.88422	5.98821	6.62315	5.86174	6.00961	6.08618	6.3229	6.45576	5.9807	6.02776	6.25745	6.28846	5.68907	5.68233	5.50991	6.02373	6.48529	6.33869	6.27955	6.41102	6.57809	6.37443	6.12193
dnaQ	7.40201	7.19737	6.97312	6.90914	7.31702	7.19614	6.57699	7.31095	6.58025	7.45094	7.02729	6.82616	7.1518	7.87131	6.93202	8.51451	8.26882	7.80333	7.23455	7.34543	7.44353	7.89314	7.61258	8.20033
yafV	7.24566	7.23942	7.28439	6.77322	7.51515	7.35253	7.6979	7.70745	7.79978	7.10992	8.1959	7.93134	8.48477	7.29852	6.67379	6.85598	7.0725	6.72986	7.8089	7.14137	6.86879	7.35092	7.39657	6.8479
ivy	8.91652	9.17573	8.76048	8.83027	8.66288	8.59585	8.82348	9.08106	8.2859	9.17699	8.61664	9.06968	8.68185	9.33149	8.25641	7.3914	7.13331	8.11461	8.46602	8.21178	8.12527	7.88283	8.49407	7.23822
fadE	8.12372	9.61731	8.41939	9.05207	10.7102	8.85591	7.30388	8.46867	8.84598	8.36718	8.61508	9.13651	7.51603	8.01103	7.28263	6.3111	6.46336	6.9226	7.97788	7.16743	7.37488	6.99026	8.01076	7.83961
gmhA	7.5697	7.72124	7.69382	7.5032	7.70649	7.28451	7.79825	7.63047	7.81796	7.62447	7.45628	7.65385	7.7249	8.01103	7.17971	8.0736	7.30172	7.47462	7.05185	7.60269	7.18745	7.46128	7.30022	7.1418
yafJ	7.36601	7.59086	7.30461	6.33208	7.15138	7.08364	7.58496	6.8999	7.20626	6.90348	7.12302	7.46893	7.77986	6.97355	7.58072	7.83134	7.13331	7.82104	7.44693	7.96662	7.636	7.81577	7.63533	7.10818
yafK	8.36479	7.89181	7.79376	7.66557	7.24835	8.3338	8.38988	8.6744	8.92693	8.59531	8.8833	8.6518	8.76754	8.17849	8.58382	9.19062	8.7679	8.88995	8.51394	8.81673	8.87082	9.29886	9.17366	9.03653
yafQ	6.43947	6.34353	6.26079	5.96705	5.62945	7.07747	5.93409	6.29823	6.08744	5.56571	5.62865	6.19488	6.27502	5.44805	6.55819	5.50991	6.14682	7.16371	7.15619	6.59336	6.72649	7.13627	6.91035	6.92718
dinJ	8.99721	8.98123	8.99006	8.56807	7.99899	9.61592	8.99762	8.40654	9.20487	8.19006	9.50507	8.90881	9.12371	8.09719	9.39786	8.5349	8.9137	9.75147	9.53087	9.4257	9.03076	9.73017	9.90346	8.80428
yafL	4.4928	4.224	4.06376	4.72983	4.70209	4.35239	4.3947	4.2455	4.54589	4.85532	4.72595	4.36133	4.83933	4.104	3.30709	4.28835	5.57524	4.26686	4.40766	4.208	4.03058	4.91148	5.35673	4.93557
dinB	5.18635	5.10087	5.39322	4.91347	4.1195	5.26208	6.69527	5.02426	5.89537	4.64386	5.11106	5.17151	5.41424	5.26163	5.39438	5.3349	3.69044	5.41609	6.1893	5.67485	5.30206	5.24772	4.71166	5.33495
yafN	5.35505	5.39685	5.68306	5.79054	5.76672	6.49029	5.755	5.56909	5.62503	5.20319	5.57807	5.29597	5.93664	4.65154	6.6013	5.42506	4.92096	5.81993	5.88365	6.68042	5.91294	6.91132	6.17151	5.73814
yafO	4.51489	3.65641	4.11046	2.29956	4.89414	4.94711	4.44059	3.75897	4.39906	3.71815	4.26449	3.73446	4.85145	3.21078	5.29283	4.62908	5.17347	5.10528	4.53698	4.75817	4.61066	5.73412	4.32066	4.77341
pepD	9.14796	9.50024	9.63694	9.54484	9.57431	9.18061	9.75085	9.31119	8.96331	9.11331	8.6507	9.12042	9.07993	9.0867	9.238	9.63507	9.12309	9.07103	9.35349	9.25387	9.2313	9.04519	9.10198	9.29747
gpt	6.85334	5.91569	5.8298	6.33208	6.06176	5.4836	6.38499	6.27312	6.19149	5.95033	6.22968	6.185	6.30619	6.38096	7.97426	8.2193	7.19166	7.55088	6.86742	6.55438	7.38489	7.08923	7.52393	6.58002
frsA	7.02481	7.25591	6.93471	7.2192	6.99249	6.76061	7.44845	7.01036	6.68696	6.87142	6.76435	6.82934	6.96072	7.19811	6.51374	7.51971	6.36536	6.78503	7.11536	7.06021	7.32377	6.84913	6.99193	7.51976
crl	8.18357	8.13625	7.70527	7.96497	7.93488	8.0198	8.38109	9.11324	8.97955	8.74878	8.94697	8.94289	8.54854	9.07967	8.01469	7.87997	8.34792	8.58776	7.90787	8.03429	8.24549	8.9197	8.19812	8.54
phoE	8.4689	7.01083	7.03494	6.19694	5.35244	6.72157	8.56453	8.20892	8.64275	9.21581	9.07218	7.63946	8.39234	8.90753	4.15053	5.1357	7.0725	7.54022	5.13574	5.38017	5.42356	8.14395	8.31545	7.2991
proB	8.0136	7.68822	7.83605	7.8115	7.82913	7.48898	7.3527	7.9876	8.0199	8.07512	7.7093	7.9431	7.93465	7.73462	7.79087	8.181	7.58903	7.81221	7.83428	7.54421	7.77187	7.58513	7.2347	7.68853
proA	8.2575	7.95376	8.03977	8.14097	7.83694	7.94382	7.50083	8.32339	8.19702	7.9881	7.92955	7.8352	8.12275	7.93509	8.31909	8.20665	8.09627	8.0856	8.04465	8.20341	8.16065	8.16111	7.80042	8.48866
ykfI	3.51055	4.11977	4.8765	5.58938	3.89829	4.22419	4.93318	4.96279	4.31964	5.48326	3.72827	5.0786	4.92215	4.49106	4.5086	4.77336	5.3883	3.77969	4.7653	4.06741	4.22139	3.01641	4.52937	2.19363
yafX	5.37933	5.56505	5.0542	3.97536	4.5582	5.52046	5.12806	5.93191	5.29206	5.56571	5.37083	5.15138	5.77414	6.1316	5.46611	5.23874	5.74072	4.70858	4.96238	5.52161	5.38419	5.04075	4.71166	4.59068
ykfB	6.22169	5.85205	5.8298	6.81996	6.16473	5.9568	6.23682	6.7072	7.43076	6.788	7.23336	6.8761	6.62506	7.06191	5.36965	5.87234	6.02373	6.48529	6.84261	6.03721	5.60576	6.38707	6.71062	6.12193
yafZ	3.46588	3.65641	3.80454	4.72983	2.64681	3.14528	4.91704	4.02265	3.65791	5.03971	4.05853	4.4298	4.65789	4.65154	3.67317	3.55236	4.61467	3.03865	3.49477	3.82693	3.92479	3.29045	4.00851	5.33495
ykfA	5.44984	5.36681	5.19084	5.07635	4.83292	5.28369	5.44187	4.76091	5.75147	5.30271	5.70135	5.5555	5.37277	5.61311	5.3445	5.80678	5.17347	6.16313	5.88365	5.49441	5.73658	5.77928	5.35673	6.53011
perR	5.42672	4.19009	4.40078	5.58938	4.31126	5.05155	4.5493	4.13837	4.43719	4.71785	5.00017	4.6752	5.09531	4.92719	5.26628	5.1357	5.88915	5.88871	5.29048	4.97047	5.32304	5.42869	4.47995	6.12193
mmuP	5.07179	4.81962	5.1012	5.35555	5.97941	5.05155	3.43803	4.60869	4.88628	4.64386	5.24678	5.23029	5.03278	5.68907	5.23924	5.73809	5.57524	4.98477	4.40766	5.22333	5.16938	4.76948	5.4875	6.05291
mmuM	7.25225	7.1888	7.01667	6.86524	7.39322	7.01426	6.12183	6.29823	6.29894	5.8876	6.18813	6.44697	6.07235	5.95826	6.63282	6.35763	6.55512	6.83817	6.86742	6.75107	6.48732	6.79152	6.68904	6.42478
afuC	4.22442	4.57879	4.01551	3.09171	4.01313	3.68933	3.64817	2.43121	2.67957	3.56622	2.94735	3.83888	4.08986	3.21078	4.36587	5.23874	4.22534	4.54774	4.7653	3.99162	4.80208	4.09751	3.86191	4.59068
insA_2	5.75839	5.04504	4.79309	2.29956	3.77351	5.7238	6.03475	5.13986	4.31964	3.20384	4.23214	5.80791	5.36433	4.31047	4.31497	4.62908	0.4017	5.10528	5.72983	4.8032	4.54076	4.82797	4.26341	5.44679
yagF	4.71899	4.46994	5.14671	0.4017	3.89829	4.94711	5.96582	5.76187	4.31964	5.6437	4.41617	5.06789	3.93892	4.65154	3.67317	4.90452	4.61467	3.77969	3.93107	4.06741	4.2654	3.20476	3.60962	3.47008
yagH	4.22442	4.19009	4.06376	0.4017	4.63194	4.13192	3.19197	3.75897	4.14633	4.09652	3.36039	3.83888	3.93892	3.57342	4.86766	4.62908	3.69044	4.26686	3.93107	3.91162	4.42912	4.1443	3.93707	4.93557
yagI	6.04318	6.40395	5.92431	0.4017	6.06176	5.30497	5.09974	5.13986	5.81076	4.78822	5.45733	5.46866	5.59821	5.35785	6.91503	6.35763	2.83099	5.88871	5.13574	5.93975	6.478	5.85154	5.6527	5.21371
argF	7.71753	8.5546	6.62474	0.4017	7.68066	6.57157	6.30042	5.48413	7.89875	5.44019	6.92475	7.05205	6.83506	5.68907	8.5457	7.95755	6.02373	7.14977	7.03004	7.47632	8.15774	7.04059	6.75284	6.8479
insB1_3	3.32293	4.41227	4.67379	0.4017	4.76899	4.35239	5.5294	4.43849	4.96669	5.60523	5.21403	4.46286	4.64401	4.49106	2.29121	2.7063	4.61467	0.4017	5.97778	5.52161	5.32304	5.53784	4.91125	0.4017
yagK	5.14445	4.98697	4.90327	5.07635	5.51717	5.57404	4.5282	5.64932	5.5045	6.15061	5.72479	5.25881	5.38116	5.35785	4.90255	4.46875	6.02373	5.50641	4.40766	5.40959	4.83166	5.18197	5.08655	5.21371
yagL	4.16977	4.00742	3.68623	3.09171	3.31747	4.57897	2.95958	4.76091	4.14633	3.8556	5.00017	4.071	4.11019	3.86296	4.79523	4.46875	6.46336	5.16196	4.2656	4.208	3.86883	5.13642	4.47995	5.08133
yagN	6.87486	6.41867	6.32159	5.35555	5.21524	6.68956	7.77381	7.18202	8.11706	7.45094	8.26549	7.94895	7.13454	7.82156	6.24131	6.35763	7.45252	6.48529	6.44138	6.77388	6.07007	7.07118	6.2023	5.73814
intF	7.17458	7.24356	7.56982	7.4146	7.44528	7.64317	7.09019	7.94054	8.18866	7.89549	8.50092	7.51693	7.69828	8.32852	7.08415	7.41359	7.86483	7.59271	7.39669	7.74797	7.38489	7.74545	7.46166	7.59452
paoD	5.60207	5.42628	6.14221	5.69346	6.55426	5.87377	5.55048	6.68833	6.23544	6.20308	5.84731	6.27617	6.47246	6.59351	4.67929	4.28835	5.88915	4.85328	6.37374	4.75817	4.97106	3.94731	5.1192	5.8235
paoC	6.86629	6.591	7.49261	7.55938	7.7568	6.94138	6.49238	7.69805	7.74002	7.52494	7.23744	7.65742	7.56471	7.82156	5.55653	5.50991	6.26023	5.7477	7.41363	5.85674	6.61186	5.65555	6.23245	6.67495
paoB	5.66269	5.84117	6.60856	5.79054	6.30658	6.12182	5.46425	6.14061	6.38924	6.15061	6.29378	6.49969	6.57475	6.18504	5.00243	3.19048	5.17347	5.04629	6.44138	5.04735	5.76751	5.0158	5.08655	5.90409
paoA	5.21362	5.25644	5.97565	5.47719	6.39395	5.9568	4.93318	5.68782	6.12296	5.60523	6.12786	6.07171	6.27051	6.33442	5.18358	3.55236	4.22534	4.6304	5.43023	4.8032	4.94423	4.70853	4.42879	5.73814
yagU	7.24566	6.60393	7.18428	6.12431	6.11416	6.76829	7.06844	7.14098	7.69352	7.72657	7.77253	6.89742	7.35286	7.27406	6.96541	7.54003	8.53983	6.88942	6.26593	6.70436	6.81798	7.25293	7.09399	6.62827
ykgJ	4.53665	4.11977	3.4883	3.09171	2.64681	4.35239	3.89886	4.5261	3.72109	4.09652	4.749	4.28944	4.52791	3.57342	2.95486	4.28835	4.61467	4.46005	4.7653	4.06741	3.47806	4.23354	2.58169	5.08133
ecpE	5.05681	4.60476	4.67379	4.91347	4.63194	5.07651	4.48506	4.13837	4.64696	5.15073	5.00017	4.79686	5.23145	3.86296	4.90255	4.46875	4.22534	5.16196	3.21451	4.61397	4.61066	5.42869	4.75385	4.38141
ecpD	6.53985	5.751	6.46323	6.56945	6.06176	6.35397	5.88515	5.96363	6.40856	6.12365	6.5645	5.91332	6.21057	6.0761	5.48925	6.40271	6.36536	6.69187	6.62714	6.32658	6.22296	6.85618	6.81394	6.8479
ecpC	5.76763	5.46933	5.31564	4.72983	5.16645	5.12519	5.37254	5.29756	5.4118	5.78808	5.53894	5.3849	5.51679	5.53294	5.21168	5.87234	5.17347	4.70858	4.65565	5.40959	5.14603	5.37085	5.24284	5.8235
ecpA	4.97948	4.11977	4.70455	3.60016	3.77351	5.05155	5.14201	5.19437	4.80112	4.78822	5.48505	5.01315	5.50915	5.61311	4.90255	5.02473	5.17347	4.78274	5.05166	5.00942	5.04866	4.93828	4.47995	5.64741
ykgL	4.32788	4.224	4.67379	3.97536	4.21856	4.64723	5.01128	4.2455	5.01791	4.71785	6.25405	5.02427	4.8271	4.79594	4.36587	3.55236	4.61467	5.04629	4.2656	4.45374	4.12914	4.67705	5.41047	3.47008
ykgM	4.42441	4.41227	5.39322	6.19694	5.30814	5.10106	5.04137	5.48413	4.91358	3.8556	4.94136	3.93625	4.16951	5.82993	5.46611	4.08212	4.61467	5.41609	5.49533	6.01824	5.23725	5.58947	5.08655	4.59068
rclA	5.26667	4.84163	5.1012	5.22269	5.30814	5.07651	3.56775	4.2455	5.46813	4.71785	5.40024	4.37875	5.17467	4.79594	3.50171	4.77336	4.92096	4.85328	6.06614	4.39612	4.61066	5.26898	5.53666	4.77341
ykgF	4.60003	4.88467	4.47403	5.47719	5.69972	4.50733	3.8656	4.76091	4.71061	5.09629	4.83767	4.75744	4.72534	4.104	4.15053	4.46875	4.61467	4.54774	5.29048	3.91162	4.3081	4.18961	4.14158	5.64741
betA	4.82889	5.51114	6.06133	5.47719	4.89414	5.73952	5.18308	5.29756	4.51056	5.56571	4.98083	4.78384	5.19384	5.68907	5.00243	4.46875	5.74072	5.10528	5.43023	4.66366	5.40401	4.93828	4.26341	5.90409
betB	5.64277	6.07283	6.76268	6.51367	5.83076	6.64852	5.78198	6.39448	5.909	5.85518	5.60359	5.63742	5.94232	6.1316	4.71898	3.84142	4.92096	4.78274	5.61734	5.38017	5.49923	5.42869	5.01897	5.98041
betI	5.04167	5.86285	6.44513	5.22269	5.92177	6.79862	5.73672	6.05483	5.78142	5.48326	5.72479	5.80791	5.84257	5.61311	3.89731	3.55236	4.22534	5.36872	5.43023	4.93043	5.21498	5.68749	4.07658	5.08133
betT	6.15291	6.0821	6.86834	6.45564	5.95088	6.91393	5.71821	7.12704	6.67105	6.30261	6.62803	6.53898	6.80419	6.70747	5.66211	5.66597	6.02373	6.41707	6.506	6.1976	6.34077	6.53485	6.33328	7.10818
yahA	4.66073	4.70422	4.57737	2.29956	4.48049	4.2682	4.6108	4.5261	4.80112	6.01045	5.38561	4.99066	4.65789	4.49106	4.86766	4.08212	6.26023	5.26904	4.2656	4.50915	4.54076	4.96458	4.37574	5.90409
yahB	5.30521	5.119	5.19084	4.91347	5.47772	5.83039	4.57009	5.13986	5.18409	4.98083	5.42907	5.13096	5.22214	4.104	4.31497	4.90452	6.14682	5.46196	5.21519	5.76866	4.5045	5.65555	4.91125	5.33495
yahG	5.21362	4.11977	4.76418	5.22269	5.21524	4.57897	4.44059	4.34522	4.99253	4.91944	4.94136	4.44643	4.88723	5.35785	3.9649	4.28835	3.69044	3.77969	5.29048	3.82693	5.34371	4.397	4.07658	5.33495
yahJ	5.08662	4.88467	4.67379	5.22269	4.76899	4.68018	5.85157	5.29756	5.62503	5.95033	5.18052	5.54782	5.56177	5.35785	5.59969	5.50991	5.3883	5.04629	5.36205	4.88926	4.74105	5.35105	4.57714	5.33495
yahK	7.96427	7.11842	7.93016	7.58667	8.40867	6.90699	6.68101	7.66947	8.61599	7.33818	8.30878	7.85246	8.48477	7.39238	6.39624	6.98014	7.67335	6.78503	8.25665	7.20986	7.18172	6.79885	7.46801	7.79803
yahN	5.47259	5.64233	5.31564	5.07635	5.83076	5.10106	3.29548	3.43607	4.00115	4.71785	4.60485	3.81348	2.37503	2.72524	2.06348	2.7063	3.69044	2.0284	3.21451	2.69358	2.94043	3.11366	3.60962	4.93557
yahO	10.2765	9.2932	9.79804	9.90607	9.43706	9.27262	8.46535	8.93666	10.7927	9.2062	10.6628	9.54283	10.2663	10.19	8.71965	8.97625	9.67659	9.43241	10.2823	9.25387	9.39376	9.88109	11.1372	9.51836
prpR	5.24039	4.38255	4.92954	4.72983	5.35244	5.24015	4.05451	4.5261	5.33309	4.91944	5.91	4.80977	5.32139	4.31047	4.26221	4.46875	5.74072	4.15961	5.67468	3.82693	4.57613	4.76948	4.98395	4.93557
prpB	3.8254	5.59128	3.55734	4.27285	7.12608	4.68018	3.96315	4.83139	5.68963	4.48344	5.41473	5.75551	3.39283	4.104	4.5086	3.19048	4.61467	2.44857	1.72745	3.03301	2.42367	3.11366	3.30367	4.13655
prpC	3.89444	4.55233	3.68623	3.97536	6.03483	3.40388	3.52579	4.02265	4.47434	4.56588	5.12874	4.75744	3.93892	4.31047	3.89731	3.84142	0.4017	4.15961	3.49477	4.06741	3.55098	3.29045	2.75787	4.59068
prpD	3.92776	4.84163	3.4883	3.97536	6.49621	4.47013	3.43803	4.13837	4.58037	4.71785	4.96123	4.97928	3.42565	5.15853	3.19896	4.28835	3.69044	2.77357	2.40647	2.87326	4.22139	2.67783	2.75787	5.08133
prpE	4.32788	4.7515	4.15568	4.91347	6.84525	4.7124	4.68892	4.76091	5.33309	5.8876	5.57807	5.50084	4.60156	5.68907	4.5532	4.08212	0.4017	3.2625	4.40766	4.45374	3.81062	4.1443	4.52937	6.12193
codB	4.68042	5.119	5.46684	4.91347	6.86067	5.12519	5.97364	5.60976	5.88161	5.52507	4.98083	5.2012	5.20334	6.0761	5.97239	5.1357	5.3883	4.78274	4.65565	4.45374	5.30206	4.18961	4.52937	5.90409
codA	6.38653	6.62312	6.65655	6.86524	7.07412	5.88795	6.83497	6.7442	6.82997	6.2537	6.45663	6.60339	6.64261	6.94285	6.78082	6.98014	7.54495	5.95436	6.6841	6.40171	6.6372	5.93374	5.9353	6.31115
lacY	4.64078	4.49793	4.11046	5.07635	3.77351	4.39271	2.3391	4.13837	2.54636	4.71785	3.94336	3.09837	3.79564	4.79594	3.58999	3.55236	4.92096	4.78274	4.53698	4.45374	4.22139	4.50849	4.14158	4.77341
lacI	7.28154	7.51755	7.03494	7.53156	7.22471	7.24652	6.68578	6.63021	6.53701	6.88754	6.57743	6.90044	6.9523	6.91149	7.24913	7.3227	7.49947	7.0926	7.46329	7.24292	7.31332	7.21509	6.99193	7.3286
mhpR	6.21496	6.31234	6.1081	6.77322	7.21274	5.97019	5.14201	6.19508	6.48336	5.20319	6.55145	6.54285	5.64772	5.15853	5.31889	4.08212	4.92096	5.50641	6.8918	5.00942	5.75213	5.40967	6.02416	6.25079
mhpD	4.9635	4.60476	4.98071	5.07635	5.06361	4.83452	5.08536	5.13986	5.22825	5.71769	4.67872	5.65182	5.42239	4.31047	5.12569	5.3349	4.22534	4.6304	5.36205	5.38017	5.38419	5.18197	4.32066	5.44679
mhpF	4.62055	4.92647	4.64236	4.91347	4.39835	5.02614	4.7987	5.39386	4.67914	5.09629	4.72595	5.30511	4.89897	5.04749	4.9699	5.23874	4.22534	4.85328	5.43023	5.04735	4.97106	5.35105	4.98395	4.93557
mhpE	5.72087	5.71568	5.00563	5.35555	6.03483	5.80073	4.99599	5.79752	5.31272	5.75331	5.52565	5.77539	5.57645	5.61311	4.93662	5.1357	4.61467	5.5914	5.61734	6.1285	5.53562	5.76438	5.71809	4.93557
mhpT	4.40088	4.08329	4.61023	5.22269	5.11594	4.17879	4.11236	4.34522	5.16149	5.20319	4.67872	4.61766	4.48185	5.53294	4.5086	5.3349	2.83099	4.26686	4.8672	4.8032	4.4673	4.43513	4.14158	4.13655
yaiL	6.02019	5.98655	5.31564	6.04782	5.47772	5.83039	6.11477	6.34716	5.76652	5.71769	5.40024	5.82072	6.07752	5.82993	6.06771	6.48884	6.55512	5.88871	5.49533	6.60613	6.04505	6.5523	6.14004	6.12193
frmB	6.19457	6.10957	5.93731	5.79054	5.66501	6.52698	5.87683	5.48413	5.13853	5.20319	5.78178	5.87084	5.28608	5.68907	6.22761	5.73809	6.55512	6.36974	6.44138	6.60613	5.98051	6.82061	5.76009	6.25079
frmA	5.66269	5.45513	5.68306	5.35555	6.00738	5.57404	6.15661	5.86628	6.28854	5.8876	5.53894	5.39349	5.65466	5.82993	5.59969	5.73809	4.61467	5.04629	6.10837	5.52161	6.21176	5.15937	5.53666	5.73814
yaiO	4.94735	4.19009	4.64236	4.72983	5.16645	5.19526	5.16952	3.89682	4.96669	4.98083	6.25405	4.90906	5.11556	3.57342	3.75182	4.08212	5.57524	5.16196	4.65565	5.15549	4.9169	4.88418	5.01897	3.84147
yaiP	5.11582	4.224	4.28343	5.47719	5.06361	4.50733	3.29548	3.89682	4.3599	4.85532	5.40024	4.57294	4.54295	3.86296	4.36587	4.46875	5.17347	4.6304	5.21519	3.73696	4.34958	5.18197	5.32909	5.21371
tauA	8.31214	9.25475	7.38277	10.1633	8.45003	8.2971	8.05948	8.04063	8.76397	6.82195	8.882	9.04534	8.2553	6.55343	7.42743	7.06672	6.46336	8.34625	7.0945	7.93156	8.04233	8.44422	8.58743	7.68853
tauB	7.92563	8.95118	7.45692	10.4238	8.09989	8.11928	7.65961	7.9564	8.75833	6.46179	8.59614	8.90731	8.15491	6.18504	7.32183	6.64707	6.64139	8.40025	7.37955	7.86409	8.00388	8.24667	8.67512	7.75522
tauC	7.47144	8.44743	7.02278	9.75188	7.80542	7.91642	7.32238	7.82439	8.27804	6.03959	8.15335	8.29709	7.86008	6.46977	6.47948	6.40271	5.57524	7.64335	6.86742	7.71889	7.64018	7.88971	8.34679	7.54511
tauD	8.12192	8.99357	7.32455	10.1313	8.40342	8.44823	7.45405	7.85854	8.75078	6.41808	8.63841	8.75883	8.2553	6.42605	7.16541	7.29905	5.57524	8.29648	7.30887	7.97156	7.87133	8.37726	8.8937	7.85995
hemB	7.52685	7.74187	7.81858	8.21279	7.7568	7.62636	8.33019	7.29856	7.03657	7.21585	7.19611	7.32128	7.50455	7.22388	7.68462	8.168	8.09627	7.82981	7.95492	8.08532	7.93743	7.76054	7.60107	7.73333
ampH	7.52957	7.71827	7.42956	6.72491	7.20068	7.57472	7.21426	7.47404	7.59155	7.37294	7.53131	7.82252	7.40316	7.24919	7.6796	7.14839	6.46336	7.42916	7.3622	6.45911	7.72142	7.48419	7.56005	7.41364
sbmA	7.28154	8.43663	7.56564	8.12244	8.06037	7.70852	7.68605	7.9953	6.99244	7.38435	6.90437	7.97782	7.70832	7.50173	7.57533	7.17462	7.63181	7.74887	7.30887	7.33013	7.86061	7.45665	7.8644	7.49395
yaiW	8.28025	8.81456	8.42633	8.66087	8.28841	8.653	8.56582	8.51758	7.64547	8.06807	7.9595	8.43675	8.28131	8.43161	8.02264	7.84773	8.627	8.35842	8.09802	8.51561	8.31257	7.80125	8.35709	7.68853
yaiY	8.2075	8.30021	8.3285	8.33046	7.45547	8.61302	8.5489	9.11677	7.99456	7.69943	7.43156	8.36861	7.6348	9.14854	6.49099	4.08212	5.74072	7.97923	7.90787	8.91489	7.23802	6.91806	7.63533	6.31115
yaiZ	5.22707	5.22329	5.4305	4.91347	6.2374	5.52046	4.24758	4.76091	4.96669	4.64386	5.12874	4.588	3.93892	4.49106	2.81533	2.7063	3.69044	3.62701	4.10801	4.50915	4.176	4.18961	3.93707	3.84147
ddlA	7.90067	7.76509	8.04879	7.61345	7.97085	8.05163	8.24062	7.62055	7.64547	8.53006	8.14903	7.85246	8.05357	7.64211	7.83669	7.98745	7.63181	7.06315	7.9433	7.78211	7.97104	7.77919	7.8644	8.01316
iraP	9.51155	8.90358	8.36987	8.48349	8.65406	8.34155	8.77729	8.22864	9.02251	9.11331	9.50422	8.4666	8.72451	8.6658	7.96191	8.72437	9.72678	8.17093	7.1959	7.08777	7.48599	8.12366	8.54602	7.81897
phoA	12.2629	10.8711	11.2483	10.6116	9.64057	10.1051	10.3394	10.3568	11.1819	11.4857	11.0629	9.56394	10.0964	10.8784	8.03055	8.88389	9.89426	10.6249	7.71636	10.4817	8.76367	10.7711	11.24	10.6975
psiF	10.22	9.08867	9.56542	8.56807	7.82913	8.69189	8.87034	8.46313	9.4669	8.70852	9.77653	8.6392	9.11241	9.00734	7.24913	7.34596	8.39835	9.37961	7.98922	8.74641	7.66504	9.67349	10.0817	8.48866
yaiC	7.34458	5.89479	6.41755	5.96705	5.73361	5.77045	5.44187	6.27312	7.43076	6.64362	6.98424	6.20468	6.31498	6.42605	4.9699	4.90452	4.61467	6.78503	5.93148	6.69244	5.58854	7.09519	7.00071	6.53011
proC	6.51266	6.44766	6.55048	6.56945	6.45618	6.56276	5.68047	6.84985	7.2763	6.98064	6.86272	6.44697	6.68049	7.19811	6.95714	6.64707	6.64139	6.5715	6.6841	6.27955	6.35101	6.87016	7.06914	6.36908
yaiI	5.27963	5.8302	5.66753	5.58938	5.0093	5.92965	6.08618	5.68782	5.89537	5.68117	6.07412	6.07171	6.13817	5.53294	5.4426	6.21328	6.26023	6.04755	5.05166	6.23094	5.42356	6.26538	5.4875	6.05291
aroL	5.70174	6.74492	5.71363	5.69346	6.78188	6.39425	6.5353	6.02507	6.1803	6.30261	5.64103	6.5312	5.70899	6.33442	5.48925	6.48884	6.36536	5.7477	5.36205	5.52161	5.6396	5.63931	5.73924	6.36908
yaiA	9.44263	8.89308	9.3354	8.40901	8.62275	9.54725	9.94542	9.61077	10.0448	8.13711	10.4241	9.53751	9.68843	9.05835	8.28644	7.36886	8.15611	9.12905	9.2057	8.97023	8.54679	9.1217	9.99644	7.89981
aroM	6.98183	5.84117	6.48111	5.69346	7.40378	6.5539	5.66121	6.91621	7.57454	6.85512	7.7584	7.10274	6.45667	7.11794	5.00243	5.02473	5.17347	5.78427	5.88365	5.40959	5.09817	5.7032	5.46228	5.73814
yaiE	8.102	8.18226	8.08138	7.5032	8.14466	8.54979	8.27269	8.1202	7.92917	8.11674	8.48385	8.14372	7.82822	8.08319	8.1838	8.48337	8.39835	8.01043	8.14949	8.21178	8.08899	8.56735	8.14759	8.20033
rdgC	7.52141	6.96143	6.90853	7.53156	6.79798	6.95491	6.49781	6.37102	6.61394	6.64362	6.53828	6.18004	6.61798	6.38096	7.95777	7.92701	7.35376	8.21177	7.74341	7.23473	7.74103	7.83373	7.83522	7.7111
mak	5.52796	5.20642	5.07789	4.91347	5.55558	5.26208	4.50679	5.02426	5.09148	5.25381	5.64103	5.41899	5.30384	5.82993	5.00243	4.90452	4.22534	4.46005	5.43023	4.13942	4.34958	4.47227	4.37574	5.55058
araJ	7.22905	6.38908	7.06488	6.56945	6.2374	6.84295	5.90165	6.05483	6.09938	6.30261	8.19381	6.6071	6.46063	6.1316	5.90516	6.26302	6.46336	6.24411	6.62714	6.24733	6.1544	6.8278	6.33328	6.53011
sbcC	7.41969	7.34336	7.41103	7.4146	7.36106	6.95491	6.67622	6.39448	6.61394	6.87142	6.63424	6.8166	6.67026	7.32256	7.90281	7.87997	8.34792	8.00269	7.54244	8.17799	7.96771	7.83729	7.65772	7.89981
sbcD	6.29374	6.41133	6.21879	7.25366	6.45618	6.10977	6.03475	6.27312	6.00098	5.52507	6.09226	5.98902	6.29291	6.33442	6.71363	6.85598	6.26023	6.59227	6.8918	6.32658	6.85446	6.49027	6.67813	6.67495
phoB	9.23205	8.35863	8.24726	8.31423	7.96373	7.86001	8.28689	7.833	8.8101	8.85506	8.44026	7.83362	8.11648	8.94674	7.60211	7.98745	8.09627	8.95554	6.84261	8.06697	7.44353	9.17618	7.98442	8.63751
phoR	9.09303	8.2331	8.64032	8.42421	8.07366	8.03581	8.2487	8.5493	8.70267	9.35563	8.81805	8.03389	8.15857	8.90753	7.53141	7.51971	8.93093	8.68282	7.11536	8.71141	7.3648	9.51007	8.60194	8.72885
brnQ	7.65175	7.70633	7.98757	8.06538	7.58179	8.33121	7.6979	8.08458	7.80343	7.38435	7.61837	7.4505	7.34216	7.17188	7.42143	8.0736	7.45252	7.30882	7.5113	7.92648	7.56735	7.62279	7.7544	7.83961
proY	6.61847	6.2885	6.67996	6.62315	6.03483	6.893	6.40249	6.96405	6.55447	6.41808	6.38488	6.47964	6.42456	5.89552	6.64317	6.35763	6.02373	6.59227	6.1893	6.93429	6.90402	6.37732	6.52819	6.67495
malZ	6.88337	6.86262	6.93471	7.28732	6.69853	6.18057	7.90234	7.14098	6.49244	7.46175	6.72421	7.30997	6.68728	7.9506	6.47948	7.22568	7.00901	6.04755	7.07333	6.8402	7.14096	5.97314	5.86004	6.53011
acpH	5.50607	5.57822	5.81578	5.47719	5.11594	5.4836	6.08618	5.52724	5.85369	5.78808	5.88941	6.07706	6.08267	5.82993	5.66211	5.42506	4.92096	5.92191	5.97778	5.79119	6.07007	5.52021	5.82089	4.59068
queA	6.34397	5.57822	5.85744	6.56945	5.51717	5.65915	6.23682	6.34716	6.30925	5.95033	6.11904	6.07171	6.33671	6.46977	7.02204	6.16176	6.02373	6.59227	6.22812	6.47311	6.55093	6.91806	6.49126	6.42478
tgt	7.84071	7.36632	7.33442	7.28732	7.52486	7.44171	7.46797	7.46298	7.57454	7.40689	7.57388	7.43601	7.22354	7.67983	8.0067	7.25055	7.13331	7.73025	7.0079	7.44824	7.62337	7.85146	8.22836	7.44091
yajC	8.48717	8.12058	8.21824	7.35236	7.86014	8.16073	8.01088	7.50671	8.15474	7.56558	8.20843	7.9165	8.0069	7.50173	8.29631	8.181	8.18512	8.46925	7.97788	8.27309	8.23447	8.5759	8.8937	7.88002
secD	8.48437	8.54624	8.72341	8.87523	8.80912	8.52052	8.10472	8.43511	8.38677	8.203	8.04113	8.41051	8.19233	8.3166	8.74871	8.81886	8.99787	8.57216	8.30285	8.61998	8.85471	8.64056	8.72634	8.67244
secF	8.12192	7.91795	8.14724	8.08465	8.57213	8.16365	7.77381	8.58543	8.21359	8.09608	8.48899	8.02008	7.88537	8.85904	7.98244	8.44078	8.89626	8.19149	7.79604	8.47444	7.92033	8.54355	8.88424	8.78313
yajD	7.1071	6.91027	6.3413	6.90914	7.08729	6.78354	7.12223	6.63021	7.24977	6.77073	7.0553	6.66506	7.23516	6.94285	6.84501	7.22568	7.45252	6.85545	6.26593	6.63132	6.59471	7.10113	7.25687	6.96524
tsx	6.42203	6.41867	6.32159	5.07635	6.51583	6.19204	5.7997	6.3229	6.84423	6.80508	6.37009	6.06634	4.96743	5.15853	5.00243	5.87234	4.22534	5.04629	5.05166	5.25609	5.02325	5.11309	5.1192	4.38141
yajI	7.01321	7.3003	6.80588	6.62315	6.82967	6.74512	7.72365	7.42929	6.77892	6.98064	6.66485	7.45462	6.97742	7.52264	5.93917	5.80678	5.57524	6.44017	6.91578	7.33013	6.58606	5.68749	6.30519	5.90409
nrdR	5.50607	5.72755	5.2124	4.91347	5.47772	5.42648	6.514	5.96363	5.67375	6.06816	5.59089	5.81433	5.81806	5.26163	5.12569	6.35763	5.3883	4.46005	5.29048	5.49441	5.42356	5.04075	5.01897	5.64741
ribD	6.54522	6.72729	7.28947	6.56945	6.69853	6.19204	7.74209	7.20874	7.01152	6.99559	6.76435	6.94206	6.93816	7.14516	6.55819	7.4991	6.79984	6.27013	6.14941	6.73954	6.74215	6.4349	6.73188	7.2991
ribE	6.27444	6.76809	6.91512	6.45564	6.79798	6.34373	7.43151	7.11296	6.56311	6.39571	6.02776	6.71736	6.54145	6.23657	6.44439	6.16176	5.88915	6.69187	6.37374	6.58049	6.59471	6.06111	6.4405	6.31115
nusB	6.11001	6.06349	6.61667	6.51367	6.39395	6.22592	7.29141	6.8999	6.47421	6.32645	6.26208	6.59223	6.06716	6.23657	6.32085	6.05286	6.02373	6.24411	6.06614	6.5278	6.5686	6.3576	6.29093	6.58002
thiL	5.70174	5.57822	5.71363	4.91347	5.35244	5.28369	6.38499	5.96363	5.27111	4.85532	4.94136	5.42738	5.74193	6.0761	6.29482	5.93506	4.92096	5.36872	5.67468	5.57452	5.78273	5.62289	5.32909	6.1878
pgpA	7.89015	7.6973	7.82909	8.2474	8.06037	7.87788	7.88792	8.20892	7.57881	8.15053	7.79208	7.61025	7.6763	8.28022	7.61268	8.41901	8.58407	7.98709	8.20893	8.19498	7.92376	8.06103	8.04088	8.36598
yajO	7.11073	7.24356	7.43873	7.35236	7.62757	6.98159	7.60777	7.33541	7.78876	7.24116	7.7584	7.61394	7.76231	7.52264	6.55819	6.88804	6.26023	6.74848	7.79604	6.96434	7.26537	6.39677	7.05234	7.00233
dxs	8.61156	8.526	8.57107	8.2474	8.34979	8.76475	8.84497	8.36557	8.34726	8.30253	8.24334	8.63739	8.49544	8.30457	8.5037	8.00217	8.21356	8.67311	8.56791	9.15311	8.81269	8.72954	8.32597	8.18428
ispA	7.91528	8.17144	8.13035	8.31423	7.88297	8.28911	8.96561	8.46867	7.98171	8.54029	7.54784	8.37405	7.88537	8.49646	7.55902	7.00958	7.24774	7.93925	8.30285	8.51899	8.05178	7.22055	7.12646	7.23822
xseB	6.35626	6.00617	6.35105	5.35555	4.70209	5.87377	6.82636	6.05483	6.67903	6.52498	6.72421	6.67214	6.50737	6.46977	6.15712	5.59005	6.26023	5.41609	5.83417	6.01824	6.33045	5.79402	5.41047	5.64741
thiI	6.78681	6.61036	6.75535	6.81996	6.89102	6.78354	6.32509	6.76236	6.50146	6.90348	6.45663	6.54285	6.85928	6.87943	7.19386	7.59932	7.67335	7.45207	7.21536	7.25107	7.21577	7.17058	6.98309	7.2991
yajL	4.69983	5.02595	5.39322	5.07635	5.26244	5.14893	4.93318	5.39386	5.18409	5.09629	5.77056	5.23986	5.67527	5.76122	5.15492	5.80678	5.88915	5.95436	5.93148	5.00942	5.65622	5.62289	5.27217	5.8235
panE	5.71134	5.46933	5.31564	5.58938	4.89414	5.65915	5.50801	5.68782	6.09938	5.68117	5.86852	5.67316	6.15784	5.61311	6.09813	5.50991	4.92096	5.50641	5.97778	5.91944	5.36409	5.83738	5.4875	5.8235
yajQ	8.52576	7.73307	8.08723	7.53156	7.62757	8.02943	8.19282	7.51744	8.40131	7.89549	8.61977	8.20484	8.4906	8.8425	8.62358	8.38571	8.94796	8.77655	8.82378	8.50202	8.41136	9.01718	9.24009	8.26279
yajR	6.04318	6.3202	6.03737	6.04782	6.21358	6.49955	7.00495	6.83277	6.22457	7.02503	6.55799	6.73777	6.97465	6.59351	6.1426	6.10834	6.87299	6.27013	5.78294	6.09268	5.78273	6.18934	5.86004	6.05291
cyoE	8.27378	8.44384	8.36747	8.5817	8.84445	8.41924	8.36333	8.59052	9.02251	8.33815	8.84103	8.74545	7.97539	8.95446	7.99057	8.181	7.86483	8.20504	8.15957	8.78341	7.84981	8.18368	8.07456	8.27799
cyoD	7.0515	7.40749	7.16228	6.12431	6.93539	7.26292	7.05744	6.96405	7.41173	6.77073	7.16218	7.27317	6.55263	6.55343	7.19386	7.00958	6.46336	7.03307	7.05185	7.36809	6.74215	6.8278	6.49126	7.23822
cyoC	7.39607	7.60701	7.4704	6.19694	7.08729	7.30579	7.08298	6.93234	7.6737	6.54545	7.50786	7.45462	6.64261	6.81308	7.42743	6.75531	7.13331	7.20476	6.96258	7.49015	7.34955	7.2096	6.52819	7.10818
cyoB	8.80215	9.22889	9.09972	8.54043	9.33312	8.75512	8.76269	8.81584	9.06879	8.75318	8.63377	8.96901	8.2042	8.49646	9.11694	8.51451	8.66868	8.48599	8.59786	9.06341	8.89203	8.27848	8.19812	8.88592
cyoA	8.93917	9.30117	9.07345	8.48349	9.26522	8.98019	9.13217	8.80712	9.34308	8.75318	8.94073	9.19363	8.39234	8.65637	8.98885	8.7065	9.138	8.64853	8.73222	9.30173	8.67876	8.37481	7.74398	8.29303
ampG	6.68331	6.99127	6.79877	6.56945	6.11416	6.58903	7.90234	6.8999	6.22457	6.58552	6.154	7.05747	6.86527	7.36948	7.09927	7.06672	6.26023	6.97099	6.79169	6.98403	7.27078	6.91132	6.49126	7.07375
yajG	7.26208	7.7936	7.16228	7.28732	6.43573	6.82095	8.94088	6.6103	7.01152	6.91924	6.72421	7.45872	6.96909	7.45898	7.78621	7.25055	6.36536	7.47462	6.506	7.37556	7.58915	6.98385	7.21972	5.73814
bolA	10.3257	9.70698	9.8837	10.494	11.1592	10.0651	10.4325	11.6258	11.332	11.0431	11.7901	10.9269	11.3198	11.568	8.72209	9.89376	10.2777	9.72586	10.3343	9.35941	9.30431	10.242	11.4499	10.5705
tig	9.61297	9.52256	9.781	9.01237	9.8674	9.66716	10.5963	9.93471	10.1023	9.73101	10.0485	9.85407	9.55065	9.82788	9.96547	9.56244	9.51459	9.95362	9.43457	9.80219	9.67235	9.70113	10.1632	9.56248
clpP	8.69979	9.14508	9.10261	8.43926	9.07343	8.94164	9.41963	8.81148	9.08389	8.65302	9.11273	8.86697	8.90843	8.3867	8.41284	8.6137	8.15611	8.72105	8.77873	8.85466	8.45714	8.43954	8.65578	8.26279
clpX	10.2288	10.8363	10.5382	10.9764	11.0508	10.5342	10.7219	10.7572	10.6433	10.491	10.4647	10.6996	10.599	10.688	9.94783	10.6804	10.6339	10.2631	10.4415	10.2894	10.4127	10.0106	10.4987	10.0831
lon	9.59104	10.1306	10.1408	10.1126	10.4986	9.61805	9.79402	10.0183	9.73524	9.75097	9.5294	9.6606	9.61875	9.77222	9.56373	10.0076	9.74638	9.53521	9.56539	9.55804	9.62246	9.57874	9.87148	9.95657
hupB	9.21865	8.88382	8.89325	8.40901	9.4701	8.81754	8.79727	8.95256	9.19377	9.02862	9.75392	9.19671	8.36933	9.14854	9.04067	9.13828	8.09627	8.6083	8.16958	9.0611	8.9112	8.73528	9.49454	8.66089
ppiD	9.00113	9.12951	9.01635	9.15592	9.31364	8.90552	9.6987	8.96437	8.86883	8.92701	8.96677	9.123	9.05392	8.57863	9.20169	9.2161	9.19617	9.12905	9.01352	9.03538	9.25877	9.26486	9.31069	9.03653
ybaV	4.69983	4.94692	3.80454	4.51936	4.01313	4.57897	4.2983	4.5261	3.78162	4.91944	5.03809	4.49518	4.48185	4.31047	3.89731	4.62908	4.92096	4.15961	4.10801	4.56251	3.97865	4.35784	4.00851	4.77341
fadM	5.73976	5.88422	6.26079	6.51367	7.15138	6.53601	5.44187	6.68833	6.81556	6.62451	7.0873	7.16935	7.05025	6.63251	4.59646	5.02473	4.22534	5.54953	5.83417	5.46669	5.02325	5.53784	5.8406	6.1878
queC	6.07326	6.21452	6.35105	5.88149	6.2374	6.26988	6.49781	6.52781	6.25691	6.60515	6.2132	6.08769	6.4407	6.74354	6.29482	6.8232	6.46336	6.32079	5.88365	6.1976	6.46862	6.29678	6.51598	6.1878
ybaE	6.40439	6.32802	5.84369	5.58938	6.0882	6.00961	5.74589	6.11258	5.92251	6.50423	6.07412	6.01154	5.67527	6.18504	5.7605	6.35763	5.88915	6.04755	5.72983	6.05594	5.78273	6.03652	5.78064	6.42478
cof	5.84814	6.05409	5.87106	7.03335	6.32893	6.30199	6.76456	6.66922	7.10331	6.48317	7.22927	6.8761	7.48911	6.28632	6.40843	6.16176	5.17347	6.63294	6.86742	7.31466	6.94518	7.14205	7.50553	5.98041
ybaO	5.53878	5.76258	6.06133	5.96705	5.35244	5.62571	6.16347	4.96279	5.22825	5.78808	5.80395	5.62286	5.89624	4.92719	5.7605	5.73809	4.92096	5.5914	5.67468	5.85674	5.6396	6.22242	5.35673	5.64741
mdlA	5.52796	5.71568	5.61992	6.26609	6.43573	5.65915	5.94209	6.14061	5.27111	6.2537	5.80395	5.58583	5.97594	5.04749	6.17149	6.75531	5.3883	5.36872	5.88365	6.2954	5.84206	5.74933	5.63022	6.53011
mdlB	5.83063	6.03512	5.80163	6.90914	6.2374	6.00961	6.12183	6.29823	5.27111	6.52498	6.16261	5.72858	6.04621	5.95826	6.68386	6.64707	7.0725	6.52904	6.14941	6.40171	6.11886	6.4993	6.15586	6.96524
glnK	10.407	11.4946	10.6262	10.8243	11.4523	10.8734	10.6446	6.66922	9.63832	10.4332	10.075	10.512	9.99827	8.48586	10.9743	10.7076	10.5472	8.96752	9.13085	5.79119	9.69967	7.36086	8.89134	9.08054
amtB	11.7797	13.0466	12.3304	12.8163	13.3486	12.524	12.4684	8.46867	11.6117	12.3628	11.6354	12.398	11.5889	10.2725	12.6822	12.4131	12.5698	10.584	11.1762	7.99116	11.5939	9.0802	10.9861	11.3064
tesB	8.25257	8.95118	8.48288	8.5952	8.7062	9.03854	8.17087	7.37133	8.27014	8.56054	8.31266	8.75466	8.29136	7.71659	8.45458	7.94236	8.26882	7.75809	7.89586	7.29902	8.13716	7.22055	7.9164	7.51976
ybaY	9.34503	9.03715	9.64687	9.67132	9.84625	9.49727	8.95182	9.89824	9.79519	9.41243	9.57284	9.58755	9.88853	9.81945	8.09608	7.94236	8.5172	8.97149	9.70954	9.01399	9.03554	9.25557	9.37292	8.81474
ybaZ	4.27708	4.35221	4.67379	3.09171	4.01313	4.43194	4.65039	5.19437	5.97529	5.09629	5.51225	5.72177	5.18429	3.86296	4.93662	4.28835	3.69044	4.04374	5.13574	4.93043	4.99739	4.91148	4.52937	4.59068
ybaA	7.75049	6.62946	7.44785	8.10367	7.16386	7.04621	5.74589	9.94865	9.02721	8.55551	9.20833	8.48783	9.48697	9.1752	5.4426	6.8232	7.13331	7.52949	8.06624	7.37556	6.20047	7.65141	8.23209	7.10818
ylaB	7.5077	6.91547	7.12297	7.63975	6.79798	7.24652	6.51935	6.96405	7.56166	6.98064	7.61837	7.30542	7.41342	7.11794	6.94044	7.06672	7.75302	7.47462	7.17618	7.25918	7.18172	7.50226	7.58363	7.26898
ylaC	6.55592	6.49009	6.53345	5.69346	4.5582	6.5539	5.95004	5.19437	6.11122	4.98083	6.33244	5.846	6.26145	6.51221	5.93917	5.23874	6.79984	6.61275	6.44138	6.5278	6.29903	6.78415	6.23245	5.08133
maa	6.38653	6.58449	6.2081	5.69346	5.66501	6.64017	6.45932	5.39386	5.16149	5.91931	6.11017	5.85847	5.9079	5.26163	6.30789	5.50991	4.61467	6.04755	5.55763	6.01824	6.44011	6.39677	5.4875	5.55058
hha	8.98044	9.0806	8.63035	7.92276	7.47564	8.6342	9.16415	7.24792	7.97201	7.71758	8.47696	8.25407	8.72286	7.43712	9.17518	7.74646	9.19617	8.83872	8.67013	8.69358	8.59501	8.81335	8.57572	7.66559
tomB	9.03783	9.66439	9.30812	8.68632	8.98475	9.82559	8.73188	8.35962	8.59927	8.34401	9.41338	8.61459	9.08635	8.507	8.92452	8.7065	9.38305	8.9149	9.14613	9.79803	8.91466	9.56698	9.69731	8.66089
acrB	9.65647	9.64026	9.66849	9.51674	10.0783	9.45386	9.77063	9.76728	9.89959	9.87136	9.96978	9.86377	9.56407	9.6868	9.36696	9.58216	9.04611	9.18481	9.45107	9.61755	9.62352	9.42381	9.83264	9.6292
acrA	8.61028	8.53953	8.39366	7.69094	8.58147	7.94042	8.56453	8.44076	8.39163	8.43456	8.42603	8.55739	8.56796	8.48586	8.09984	8.03116	7.54495	8.27737	8.06624	8.40675	8.28076	8.26531	8.15941	8.2319
acrR	8.22938	7.80765	7.66282	7.71587	7.22471	8.11326	8.0558	7.72607	7.9491	7.68106	8.33948	7.5189	8.02976	8.05476	7.36625	7.76384	7.54495	8.34012	7.6748	7.92648	7.46255	8.13529	8.44018	7.81897
mscK	8.60127	8.43843	8.77141	8.5952	8.06037	8.72977	9.54176	9.17214	8.34976	8.83858	8.2971	8.73026	8.8378	9.02942	8.56489	8.5042	8.84264	8.79906	8.19919	8.63562	8.62277	8.88741	8.81369	8.60171
priC	4.75656	4.96709	5.00563	5.69346	5.16645	5.02614	4.3712	5.19437	5.20634	5.25381	4.94136	5.23986	5.03278	4.31047	5.12569	5.73809	5.57524	5.04629	4.8672	4.45374	5.49923	4.54381	4.91125	4.77341
ybaN	7.06654	7.59734	7.50139	7.32021	6.13966	7.45129	7.22741	7.01036	6.98602	6.73554	7.00831	7.06556	7.3845	6.67048	7.49758	7.3227	7.13331	8.02578	7.74341	7.53756	7.98755	8.27586	8.03234	7.3286
apt	6.52359	6.39653	6.57566	7.2192	6.49621	6.49029	6.91029	6.78028	6.56311	7.02503	5.79291	6.21926	6.52261	7.0902	7.03782	7.09446	6.72279	6.97099	6.56784	6.61878	7.20451	6.93146	6.64488	7.17466
dnaX	8.27216	8.0372	8.3186	8.74806	7.68932	8.46251	8.93087	8.8245	8.44173	8.38999	8.15766	8.46354	8.68778	8.30457	8.69747	8.64217	8.26882	8.88153	8.75898	8.94282	9.03395	9.06812	8.51569	8.52733
ybaB	6.86629	7.22275	7.39225	6.77322	6.49621	6.91393	7.70026	7.32323	7.52672	6.90348	6.82526	7.16182	7.35925	7.11794	7.66443	7.45698	6.46336	7.20476	6.8918	7.14137	7.31332	7.15924	6.95624	6.67495
recR	7.12875	7.08652	7.3491	6.90914	7.06083	6.77593	7.68843	7.47404	7.47266	6.80508	7.15788	7.36127	7.39075	7.34621	7.35999	7.20038	5.74072	7.03307	7.17618	7.23473	7.53175	7.53335	7.16606	6.8479
htpG	9.0196	9.81731	9.83414	9.92223	10.4058	9.07151	8.94586	9.54675	9.80433	8.99926	9.02811	9.0164	8.96673	9.50437	8.5457	9.15154	8.26882	9.05242	8.67716	8.8493	8.53336	8.32491	9.07103	8.94426
adk	8.7954	8.73741	8.39602	7.83445	7.82127	8.40206	8.79064	8.72156	9.17978	8.62445	9.03282	9.27499	9.02544	8.42052	9.25835	8.41901	8.34792	8.93942	8.16958	8.66031	8.62488	8.91127	8.72103	8.10125
hemH	5.26667	5.36681	5.19084	4.72983	5.39542	5.34662	5.68047	6.34716	5.06737	6.2537	5.47126	5.3142	5.60539	5.89552	4.79523	5.1357	4.92096	4.85328	5.72983	4.93043	4.86063	5.28994	5.30091	5.55058
aes	5.29247	5.28884	4.95535	4.91347	4.89414	5.52046	4.78097	4.83139	4.83007	5.44019	5.45733	5.1412	4.72534	5.61311	4.46257	4.90452	5.57524	5.36872	5.36205	4.66366	4.42912	4.70853	5.18234	5.64741
gsk	7.3931	7.16718	7.18972	7.4146	6.5917	6.93457	5.95004	7.16847	6.50146	7.08217	6.67692	6.8325	6.90654	7.34621	7.73872	7.59932	7.40398	7.63336	7.0079	7.3378	7.52724	7.87245	7.3899	8.18428
ybaL	8.18701	7.73601	8.25508	8.2474	8.34432	7.80131	7.23394	7.46298	7.84657	8.177	7.54784	7.15425	7.01564	7.67983	7.1868	8.31673	8.4942	7.63336	7.52695	7.90081	7.636	7.66351	7.8303	8.50166
fsr	6.18771	6.63578	6.18647	5.07635	6.86067	6.56276	6.63241	6.72582	6.57171	6.30261	7.00353	6.7445	6.47638	6.18504	6.26831	6.57013	6.02373	6.04755	6.40796	6.5278	6.50578	6.17814	6.3193	5.64741
ushA	7.11073	7.25181	6.88857	7.28732	6.97843	6.88596	7.45964	7.06988	7.17276	7.27831	7.60264	7.18429	7.56656	7.24919	6.92355	7.87997	7.13331	6.71099	7.0079	6.8402	6.8759	7.10705	7.00071	6.80657
ybaK	5.64277	5.45513	5.51969	5.96705	5.69972	5.24015	5.7997	5.48413	4.94038	4.85532	5.07504	5.16148	5.7549	5.04749	6.38394	6.72012	6.02373	5.92191	5.49533	5.72252	5.82746	5.93374	5.95351	5.73814
ybaP	6.51814	7.32003	7.7465	7.32021	6.66379	7.03988	8.5278	7.93255	6.94029	7.02503	6.6218	7.16684	7.68987	8.02576	7.17258	7.12167	7.54495	7.14977	7.0079	7.05091	7.07449	7.04059	7.25687	6.8479
ybaQ	8.82996	8.57773	8.6443	9.07151	8.63176	8.81939	7.76707	8.74913	8.66702	8.92311	8.4907	8.22546	8.64488	8.96213	8.5457	9.38847	9.87658	9.12905	8.8301	9.02591	8.5842	9.26618	9.28933	9.03653
copA	8.33405	7.8652	8.80374	8.51224	8.18809	8.13422	7.77605	8.99923	9.17415	8.44003	8.78359	8.52156	9.08828	9.50962	7.60211	7.61855	7.82852	7.51868	8.16958	7.53756	7.72536	7.45665	8.09932	7.88002
glsA	7.07772	6.163	7.45239	6.56945	6.79798	6.19204	6.28792	7.4959	8.33722	7.47247	8.22496	7.44017	8.28131	7.41493	5.41869	5.59005	5.3883	5.16196	6.1893	5.18981	5.23725	5.24772	6.65605	6.42478
ybaT	7.71275	6.81891	7.93341	6.86524	7.29449	6.88596	6.68101	7.72607	8.64479	7.97307	8.81942	7.61578	8.681	8.11106	5.83464	5.93506	6.72279	6.16313	7.29065	6.18063	6.22296	6.99026	7.58363	7.3286
cueR	7.84508	7.73307	7.90389	7.2192	7.16386	7.45606	7.64008	7.15479	7.84303	7.39566	7.99367	7.61761	8.37249	7.00361	7.07654	6.85598	6.79984	7.89814	7.83428	7.39039	7.41938	7.45665	7.58947	7.00233
ybbJ	6.7777	6.41867	6.827	6.67493	6.00738	6.41398	6.76906	6.27312	6.40856	6.54545	6.45663	6.47964	6.75984	6.18504	6.083	6.10834	6.14682	6.41707	6.8918	6.48698	6.20047	6.33761	6.38789	6.1878
qmcA	7.00153	7.84354	7.54028	7.28732	7.45547	7.55265	7.67169	6.76236	6.9731	6.80508	7.3244	6.91842	7.46761	6.81308	7.13639	6.98014	6.9426	7.25773	7.3622	7.49015	7.48599	7.34092	6.85328	6.72017
fetA	5.7768	6.27238	5.85744	5.22269	4.76899	6.00961	6.86893	6.22157	6.19149	6.17708	6.30936	6.00594	6.08781	6.59351	5.31889	5.87234	5.74072	5.95436	5.78294	6.01824	5.62278	6.31734	6.55229	6.1878
fetB	4.64078	4.65535	4.76418	4.27285	4.01313	4.97394	5.34867	5.39386	4.51056	4.98083	4.94136	5.1412	4.89897	5.35785	3.75182	4.28835	4.61467	4.92052	4.65565	4.3361	4.67733	4.99042	5.1192	5.21371
ybbN	8.37086	9.08637	8.79483	9.19191	9.03658	8.30768	8.38696	8.38912	8.67102	8.15053	8.26748	8.25878	8.26553	8.08319	7.80477	8.48337	7.54495	8.14304	8.03373	8.08532	7.99737	7.76803	8.39425	7.89981
ybbO	5.69208	6.19755	5.78733	6.12431	5.47772	5.60869	6.24977	6.05483	5.82522	5.95033	5.74785	5.92522	6.06195	5.53294	6.05226	6.3111	6.14682	5.92191	5.43023	5.69888	6.23408	5.96013	5.67482	5.64741
tesA	7.57759	8.17794	8.04278	7.8115	8.03341	7.94042	7.95862	7.6501	7.9655	7.13714	7.69454	7.91948	7.69492	7.80458	7.71928	7.275	7.63181	7.62331	7.98922	7.51066	7.68137	7.43799	7.74398	7.00233
ybbA	6.25488	7.17153	6.81999	5.96705	7.07412	6.26988	6.83497	6.48472	6.47421	6.56562	5.97986	6.86068	6.19638	6.46977	6.56909	5.99516	5.57524	5.67167	5.67468	5.22333	6.37129	5.4843	5.56063	6.05291
ybbP	6.59274	7.40749	6.93471	6.86524	7.48562	6.52698	6.79579	6.50642	6.64685	6.87142	6.30159	6.97107	6.40412	6.87943	6.92355	6.40271	7.35376	5.5914	6.40796	6.45911	6.48732	6.09722	6.15586	6.62827
rhsD	6.64376	6.591	6.76997	7.2192	6.84525	6.65682	6.03475	6.29823	6.96007	7.15056	6.67692	6.67214	6.74367	6.70747	7.13639	6.05286	6.64139	6.9226	6.84261	6.77388	6.91096	6.78415	6.27653	7.26898
mnmH	5.68235	5.36681	5.48467	5.35555	5.73361	5.44577	4.96493	4.96279	5.06737	5.60523	5.09316	4.99066	5.25902	4.92719	5.36965	5.87234	6.55512	6.04755	6.14941	6.32658	5.58854	6.26538	6.17151	5.55058
allR	9.08843	8.87718	9.46906	10.4048	9.5122	9.53604	8.86298	10.3553	10.3169	9.21261	10.3587	9.68576	9.70105	9.92531	7.88983	8.90754	9.66634	9.09306	9.68882	8.38099	8.50611	9.11144	10.1827	9.44618
gcl	5.21362	5.35155	4.70455	5.58938	7.58179	5.52046	4.76303	5.39386	5.60841	5.78808	5.6533	5.18148	5.40604	6.28632	5.7605	5.1357	6.36536	5.71019	5.72983	5.28813	5.28078	4.76948	5.27217	6.67495
allB	5.64277	5.44078	5.66753	5.07635	5.47772	5.90198	5.05618	3.75897	6.09938	4.91944	6.30159	5.70805	5.59099	4.31047	4.5532	5.02473	5.57524	6.01715	5.72983	4.66366	4.64438	5.60628	6.14004	5.73814
ybbY	4.02333	3.32255	3.96559	4.27285	4.76899	3.92753	2.95958	4.34522	4.54589	4.09652	4.09496	3.91252	3.57938	3.86296	4.36587	3.84142	3.69044	4.04374	4.10801	3.73696	4.4673	3.77964	4.32066	4.77341
allE	5.40322	5.42628	5.41198	2.29956	6.66379	5.28369	4.2983	4.34522	5.13853	5.30271	5.32555	4.86027	4.40165	4.31047	4.75761	5.59005	6.55512	5.46196	4.7653	5.97953	5.48068	5.60628	5.67482	5.44679
allC	5.07179	5.119	4.43787	4.72983	6.45618	5.34662	4.11236	4.76091	4.31964	5.52507	4.44468	4.46286	4.33412	4.65154	4.31497	4.77336	5.88915	4.98477	4.10801	5.25609	4.34958	4.73933	5.01897	5.64741
purK	5.25359	5.71568	6.72567	6.04782	6.90596	6.09763	6.86473	5.79752	6.33977	4.98083	6.41401	5.15138	5.28608	6.33442	6.85395	7.06672	6.36536	5.7477	7.07333	5.65042	6.9384	5.13642	6.47873	6.36908
purE	4.22442	4.00742	5.07789	4.91347	4.83292	4.17879	6.04221	4.43849	5.5045	4.396	5.31014	4.1543	4.13024	4.79594	5.31889	5.42506	4.92096	4.26686	4.7653	4.27347	5.32304	4.09751	5.05316	4.38141
lpxH	6.58231	5.64233	5.61992	5.79054	5.83076	5.60869	5.29972	6.08399	6.21363	5.44019	5.64103	6.0282	6.16271	6.63251	6.30789	6.35763	6.55512	6.1065	5.88365	6.01824	5.94035	6.13246	6.18699	6.25079
ppiB	9.13642	8.49682	8.90323	9.10964	8.79314	9.08234	9.37084	9.09903	8.8896	8.93479	9.11384	8.59329	8.8887	9.48852	9.013	9.8042	10.1874	9.40332	8.73222	9.02353	8.75791	9.76707	9.60238	9.39132
cysS	7.9461	8.10246	7.82559	7.44474	8.18196	7.78626	8.18779	7.35946	7.50444	8.09608	7.6058	7.80973	7.96984	7.06191	8.83252	8.99844	9.12309	7.97923	7.52695	7.44824	8.07051	7.56808	7.66327	7.17466
ybcI	4.47036	4.08329	4.47403	3.97536	5.11594	4.57897	5.3244	4.89858	3.83972	5.25381	4.3574	5.1412	4.58713	5.35785	4.59646	3.84142	0.4017	5.16196	3.72935	4.50915	5.09817	4.04916	3.93707	4.59068
ybcJ	4.3027	3.88558	4.67379	3.97536	4.21856	4.74391	5.37254	4.2455	5.24984	3.8556	5.52565	4.66103	4.75146	4.104	4.75761	5.66597	5.74072	5.31974	5.13574	5.54831	4.64438	5.37085	5.53666	3.84147
folD	6.90026	7.02051	7.27418	6.67493	6.78188	7.08364	8.45421	7.3948	7.7552	6.69947	7.35477	7.25205	7.32269	6.84664	7.36625	7.47819	6.02373	7.48576	7.37955	7.57699	7.15273	7.46128	7.74398	6.53011
sfmD	3.8254	4.55233	4.79309	3.97536	4.70209	4.39271	3.24465	4.2455	3.65791	4.64386	3.77393	3.56213	3.79564	4.104	4.20745	4.77336	4.22534	4.36669	4.53698	4.84687	4.3081	3.89356	3.86191	5.73814
intD	7.60617	7.33563	7.17881	7.69094	7.46559	7.57033	6.82203	7.54916	6.81556	7.72657	7.03669	7.17185	7.14443	7.52264	7.40935	8.30491	8.70919	7.81221	7.49547	7.71889	7.42909	7.91354	7.07747	7.51976
emrE	5.34275	4.98697	5.4305	5.58938	5.69972	5.7079	5.87683	5.34651	5.55739	5.82202	5.89974	5.51667	4.69873	5.26163	4.41503	5.23874	6.9426	5.50641	4.7653	4.84687	4.3899	5.83738	5.4366	5.64741
ybcL	4.81115	4.88467	5.29557	4.27285	4.70209	5.30497	4.41783	4.43849	4.58037	5.20319	5.12874	4.41299	4.52791	5.15853	4.5086	4.46875	6.9426	4.6304	5.36205	5.0843	4.3081	5.20422	5.76009	4.59068
ybcM	7.93999	7.89181	7.70146	7.53156	7.68932	7.75952	7.94077	7.42929	8.17463	8.266	8.8898	7.85557	8.13768	7.62287	7.93688	7.95755	10.1063	7.89814	7.39669	7.42682	7.56294	7.96331	8.39425	7.77679
rrrD	4.77499	4.92647	4.15568	3.97536	3.12659	5.21788	4.6108	4.5261	4.09954	5.56571	4.88004	4.30775	4.245	5.15853	4.75761	5.80678	5.57524	5.63209	4.10801	4.75817	4.97106	4.85635	4.91125	5.08133
appY	5.29247	4.67999	4.73467	5.22269	4.76899	4.80495	6.47594	5.48413	6.49244	6.88754	6.11904	5.94875	6.27951	7.39238	4.59646	5.80678	6.14682	4.78274	5.67468	4.88926	4.4673	5.68749	5.4366	5.90409
ompT	8.74255	8.44743	8.11325	7.47427	7.51515	8.21234	8.34233	8.92462	9.59891	9.20941	9.22383	9.3072	8.94213	9.63973	8.59453	8.47284	8.09627	8.80352	8.6272	8.47444	8.39907	9.06812	9.33694	7.93859
envY	4.47036	4.28953	4.28343	3.97536	4.5582	4.31091	3.89886	3.89682	3.52259	3.98108	3.94336	4.09228	3.71829	3.57342	4.36587	5.02473	4.61467	4.26686	3.72935	3.5382	4.0807	4.47227	2.91486	4.13655
ybcH	4.57921	4.224	3.96559	4.51936	4.01313	4.50733	3.68676	3.43607	3.65791	3.71815	4.26449	3.70713	3.82053	4.49106	4.93662	4.28835	2.83099	5.26904	5.13574	3.82693	4.83166	3.89356	4.98395	4.59068
nfrA	6.31907	5.98655	6.45421	6.95174	6.06176	6.31254	5.8172	6.19508	5.67375	6.56562	6.2132	5.9719	5.99246	6.23657	6.66366	6.05286	7.49947	6.44017	6.33869	6.27955	6.30958	6.44428	6.02416	6.72017
nfrB	6.7777	6.39653	6.46323	6.72491	5.73361	6.85743	5.65149	6.78028	6.66303	6.85512	6.65268	6.37499	6.23855	6.63251	6.40843	7.06672	7.79126	6.9061	6.71176	6.8402	6.41102	6.7161	6.83374	6.8479
cusS	6.51266	6.11862	5.80163	5.69346	4.63194	6.09763	6.43118	6.83277	6.56311	6.73554	6.79789	6.66861	6.92674	6.84664	5.95588	6.16176	6.46336	6.67249	5.61734	5.65042	5.99365	6.34764	6.29093	6.88809
cusR	5.36724	5.59128	4.98071	5.88149	5.43716	5.28369	5.77305	6.50642	6.15764	6.12365	6.11017	6.06634	6.54145	6.59351	5.12569	6.26302	6.55512	5.54953	5.13574	5.52161	5.32304	5.22613	5.18234	5.73814
cusC	5.24039	4.28953	4.40078	3.60016	4.01313	4.17879	3.29548	4.76091	4.14633	4.78822	4.85901	3.56213	4.28131	4.49106	3.9649	5.02473	4.22534	3.2625	3.21451	4.06741	4.3081	5.13642	5.24284	5.33495
cusA	5.37933	4.86331	5.35495	5.35555	5.11594	5.26208	4.0247	4.89858	5.4496	5.78808	5.07504	4.68924	5.09531	5.82993	4.79523	5.23874	5.3883	4.98477	4.96238	5.0843	5.23725	5.40967	4.98395	6.53011
pheP	5.68235	5.92603	5.96299	6.62315	5.92177	6.20342	5.66121	6.22157	5.94914	6.22861	5.86852	5.72177	5.50915	6.67048	6.29482	6.21328	5.74072	5.71019	5.93148	6.1285	6.21176	5.74933	6.05823	6.92718
ybdG	7.15712	7.32785	7.40635	7.2192	7.08729	7.37283	7.19765	7.20874	6.38924	7.3264	6.09226	6.7242	6.50737	7.73462	6.55819	6.40271	7.40398	6.9226	7.15619	7.00346	7.51818	6.78415	6.75284	6.80657
nfsB	7.14301	6.47608	6.83397	5.69346	6.68126	6.78354	7.00877	6.59011	6.74891	6.95027	7.0691	6.65437	6.85928	6.97355	6.91503	7.34596	8.0654	7.47462	6.98542	7.30686	7.21577	7.39994	7.76476	7.10818
ybdF	4.32788	4.19009	4.19953	2.29956	3.31747	4.31091	5.34867	4.43849	5.18409	4.56588	4.70253	4.74406	4.8271	4.49106	4.86766	3.55236	4.61467	4.78274	4.40766	5.31946	4.67733	5.40967	4.75385	4.59068
ybdJ	4.60003	4.38255	4.70455	5.35555	4.48049	4.57897	4.14044	5.19437	4.91358	5.03971	4.88004	4.64672	4.89897	4.31047	4.31497	4.77336	6.02373	5.71019	4.65565	5.18981	4.9169	5.42869	4.79484	4.38141
ybdK	7.17804	6.92581	7.26904	7.71587	7.43502	6.75288	7.3527	8.23515	7.81071	7.57557	7.79485	7.58982	7.43171	8.3166	6.34642	6.10834	6.87299	6.9061	7.75675	7.30686	6.91787	6.8278	7.43598	7.1418
insL1_2	6.35012	0.4017	4.19953	7.2192	5.69972	0.4017	5.62193	6.50642	0.4017	6.39571	4.65452	4.71691	3.17853	0.4017	4.71898	0.4017	7.00901	0.4017	0.4017	0.4017	6.478	5.60628	6.36084	0.4017
entD	6.51814	6.163	6.06133	5.07635	5.73361	6.72157	5.62193	5.52724	5.35317	6.20308	5.26289	5.77539	5.24989	5.15853	6.77141	7.43545	7.54495	7.14977	7.05185	7.6711	7.29221	6.7543	6.88209	6.96524
fepA	9.80283	9.68356	9.49458	9.04224	8.51968	9.51336	9.30104	9.09545	9.21313	9.79009	8.41527	9.22649	8.60783	9.25233	10.2449	10.7387	10.3044	9.63618	10.182	10.3002	10.4188	9.56483	9.70674	10.2349
fes	7.79405	7.76509	7.75388	7.5032	6.35093	7.72835	7.29141	6.96405	7.10923	7.47247	7.175	7.2234	6.79794	7.48052	7.48612	8.11482	7.19166	7.66312	7.71636	7.73059	8.16356	7.65949	7.82536	7.68853
ybdZ	5.98896	6.06349	6.09655	3.97536	3.63691	6.03531	5.29972	4.83139	5.55739	4.2034	4.90077	5.2012	4.51272	4.104	6.37154	5.73809	4.22534	6.32079	6.73889	6.68042	6.46862	6.76182	6.2023	5.21371
entF	9.42742	9.40182	9.66066	8.64797	8.0402	9.16469	9.15643	8.84594	8.87405	9.26907	8.43849	8.85067	8.40885	9.21428	9.05432	9.96311	9.31905	9.51359	9.9049	10.0789	9.86074	9.78564	9.41296	9.77562
fepC	5.6327	5.61703	6.03737	5.47719	5.06361	5.62571	5.37254	4.5261	4.23558	5.35001	4.65452	5.08922	5.03278	5.61311	6.06771	6.05286	6.14682	6.76687	6.44138	6.70436	6.21176	6.59503	6.29093	6.4784
fepG	5.17252	5.52481	5.53689	5.58938	4.76899	5.64253	4.78097	4.96279	4.14633	4.91944	4.70253	4.23306	4.64401	4.92719	6.02084	6.3111	6.55512	6.16313	5.29048	6.55438	6.25606	5.63931	5.86004	6.12193
fepD	7.65921	7.42217	7.85331	6.33208	6.6282	8.13422	7.12574	6.6103	6.86536	6.41808	7.0691	6.95082	6.86527	6.67048	7.24913	6.57013	7.13331	8.23837	7.96644	8.63562	7.79457	8.46049	7.98442	7.00233
entS	6.26795	6.10048	6.16451	5.88149	5.51717	6.20342	6.23682	5.64932	6.06326	5.95033	5.89974	5.92522	5.93664	6.01838	6.70378	6.3111	5.74072	6.71099	6.1893	6.50072	6.85446	6.8278	6.64488	6.4784
fepB	7.20886	7.45109	7.43873	6.99312	6.45618	7.12012	7.58751	7.32323	7.03657	6.99559	6.87848	7.32353	7.32704	6.51221	7.50895	7.20038	7.35376	7.81221	7.55776	7.39039	7.77187	7.92028	7.3492	7.66559
entC	7.82311	7.23527	7.48819	6.33208	6.49621	7.28451	8.29002	7.59039	7.8781	8.33815	8.03645	8.10498	7.91744	7.90355	8.27317	7.97257	7.40398	8.07826	7.82165	7.44114	7.82797	7.44735	7.70149	7.2991
entE	7.75745	7.1888	7.4704	6.81996	6.32893	7.36272	8.05211	7.9083	7.95568	8.27216	7.70636	7.81294	7.61893	7.85491	7.98244	7.56006	7.82852	7.60298	7.89586	7.87995	7.59778	7.21509	7.66879	7.44091
entB	6.67843	6.64832	6.97942	5.88149	5.47772	6.47158	7.13972	7.11296	7.06729	7.61482	7.1877	7.27549	6.97465	7.50173	7.26932	7.00958	6.87299	7.03307	7.44693	7.37556	7.11113	6.36749	6.83374	6.88809
entA	7.09615	6.84639	7.4433	6.19694	6.00738	6.79862	7.20432	7.35946	7.23901	7.36145	7.3244	7.25205	7.04498	7.22388	7.22865	7.25055	6.79984	7.0178	7.32687	7.47632	7.35974	6.45359	6.91964	6.53011
entH	6.68331	6.35122	6.68768	5.07635	5.06361	6.40415	6.66176	6.44031	6.47421	7.20302	6.89407	6.86068	6.63211	6.63251	6.79945	6.98014	6.87299	6.82067	6.62714	7.37556	6.54202	6.65279	6.64488	6.58002
cstA	7.74349	7.62933	7.53601	7.5032	8.27696	7.54819	6.89389	8.04804	8.1576	8.45633	7.8304	7.83836	7.11203	8.04033	6.94044	7.03843	7.24774	7.04819	6.506	7.52417	6.74215	6.76182	6.92888	7.38585
ybdD	6.10274	5.51114	5.50229	6.19694	5.51717	5.67559	5.24904	5.39386	5.5746	5.20319	5.85795	5.88311	6.19162	4.65154	5.03425	5.1357	5.17347	5.10528	5.21519	4.56251	4.3081	5.37085	4.98395	5.21371
ybdH	7.03249	6.62946	6.68768	6.67493	6.99249	6.42374	5.86004	6.11258	6.28854	6.03959	6.60295	6.40081	6.42861	6.84664	6.24131	5.66597	7.00901	6.41707	6.14941	6.38699	5.92671	6.38707	6.85328	6.62827
ybdL	6.8315	5.95661	5.87106	6.77322	6.3726	6.30199	5.22302	5.93191	6.52821	5.85518	6.28592	6.48368	6.17724	6.1316	5.92227	6.57013	6.36536	6.83817	5.61734	5.93975	5.98051	6.45359	6.87255	6.25079
ybdM	4.47036	4.38255	3.68623	4.51936	4.39835	4.03334	3.39206	2.75508	3.65791	4.2034	3.36039	4.23306	3.42565	4.31047	4.02947	5.02473	4.92096	4.98477	4.40766	4.3361	3.74996	4.76948	4.37574	4.13655
ybdN	3.92776	3.79823	4.28343	5.22269	4.5582	4.2682	3.24465	3.24273	3.01825	3.8556	4.26449	3.49979	3.28966	3.86296	4.46257	4.46875	3.69044	3.77969	4.53698	4.13942	4.4673	4.70853	3.78262	3.84147
dsbG	6.2014	6.2885	6.26079	5.88149	5.0093	6.16901	5.28721	5.60976	6.02622	5.56571	6.3171	5.60076	5.95923	4.79594	5.66211	5.50991	6.9426	6.32079	6.02264	5.46669	5.8127	6.34764	6.21746	5.33495
ahpC	11.7767	10.7896	11.2066	10.4426	10.5518	10.2945	11.2161	10.3128	11.3683	10.9444	11.6049	10.6022	10.6875	10.758	10.4139	10.5562	11.1973	10.5499	10.02	10.2983	10.3335	10.8753	11.1055	10.3473
ahpF	9.45696	8.58101	9.23625	8.80726	8.98122	8.62999	8.88908	8.72619	9.50105	9.22852	9.57848	8.36205	8.69537	8.96976	8.66481	9.20977	10.2844	8.83	7.66068	8.44987	8.41625	9.16204	8.9424	9.13999
uspG	8.47313	8.68359	8.4873	8.2474	8.84445	8.33897	9.26801	8.68871	8.93694	8.0395	8.95691	8.41051	8.7409	8.49646	7.09173	7.56006	7.30172	7.42916	7.32687	6.8402	7.10509	7.17058	8.16723	7.23822
ybdR	8.7082	8.80759	9.56856	9.00227	9.68671	8.9297	8.63776	9.22546	9.29846	9.23798	9.38974	9.57721	9.89843	9.53042	7.70453	6.98014	7.58903	7.88136	8.93356	7.78211	8.04864	7.23684	7.96659	8.01316
rnk	7.17804	7.0819	7.15116	6.99312	7.36106	7.10807	6.72802	6.81549	6.63049	7.15056	7.33205	6.92437	6.95792	6.67048	6.11311	6.26302	6.46336	6.16313	6.79169	6.47311	6.38133	6.24406	6.14004	5.44679
rna	7.55378	7.45109	7.56982	7.28732	7.07412	7.79756	7.64008	6.88341	7.12099	6.64362	7.38451	7.1593	7.24668	7.36948	7.60211	7.41359	7.58903	8.10018	7.71636	7.98139	7.81322	8.03023	7.71757	7.00233
citT	4.55808	4.38255	4.11046	4.51936	4.5582	5.02614	5.0264	4.83139	4.61405	5.03971	4.77168	4.37875	4.60156	5.35785	4.36587	4.90452	4.61467	4.92052	4.40766	4.66366	5.07362	4.93828	4.62339	5.55058
citX	3.16425	4.77456	4.64236	4.27285	7.72346	3.62309	5.58154	5.39386	2.67957	5.35001	4.29613	4.0494	2.88016	3.86296	4.15053	6.16176	5.57524	4.15961	3.49477	3.5382	4.03058	3.58988	3.78262	5.55058
citC	4.4928	4.84163	4.8765	4.72983	4.39835	5.32595	5.15583	4.2455	3.94932	4.71785	3.94336	4.1543	4.04832	3.86296	5.00243	4.62908	5.17347	4.70858	4.2656	5.57452	4.83166	5.06526	4.79484	2.96865
citA	5.95704	5.53835	5.58728	6.04782	5.97941	6.16901	5.40762	5.76187	4.83007	5.91931	5.29456	5.4605	5.53945	4.92719	5.66211	5.87234	5.74072	5.85473	5.43023	5.43842	5.78273	5.76438	5.80091	6.58002
citB	4.69983	4.65535	4.84923	4.72983	4.48049	5.02614	4.66978	3.60653	4.27822	4.2034	4.749	4.34369	4.65789	4.65154	5.29283	5.3349	4.92096	5.41609	4.7653	4.84687	5.30206	5.57247	4.87348	4.77341
dcuC	5.30521	5.119	5.31564	4.72983	6.06176	5.3871	5.44187	5.4397	4.85844	5.48326	4.52699	4.55771	4.7121	4.31047	4.71898	6.05286	3.69044	4.15961	4.65565	4.88926	4.67733	4.96458	4.37574	6.12193
pagP	5.95704	5.59128	6.86834	6.26609	5.06361	6.93457	7.88585	7.32323	6.97958	6.87142	7.41365	6.4634	7.44977	7.93509	6.09813	5.99516	6.26023	6.67249	6.79169	6.16346	5.67265	6.23328	7.42296	5.90409
cspE	14.1601	14.4898	14.6435	14.1498	15.1601	14.745	13.7491	14.8018	15.2622	14.4339	15.3922	14.1297	13.8267	14.6177	13.0668	13.7338	14.2143	14.4384	13.6496	13.8524	13.3671	14.6401	14.651	14.2569
flc	6.08808	5.93629	5.93731	5.88149	4.63194	6.15736	5.61193	5.39386	6.05102	5.95033	6.154	6.17506	6.02495	5.76122	5.12569	5.02473	5.17347	6.04755	5.36205	5.83522	5.6396	5.80862	6.3193	5.55058
tatE	10.0317	9.92497	9.83153	7.98562	8.78104	10.1565	9.21948	8.45757	10.0525	7.45094	10.2807	10.2321	10.262	8.23025	10.0593	8.0736	8.89626	10.3827	9.37094	9.78405	9.43167	9.81395	10.5309	7.93859
lipA	8.71776	8.84485	8.72341	8.21279	8.42432	9.03376	7.98789	8.00295	8.27804	8.25983	8.63995	8.74713	8.24039	7.87131	8.73667	8.93081	8.1265	8.39435	8.33877	8.25294	8.51297	8.29671	8.31192	8.08406
ybeF	5.80397	5.62974	5.4305	6.12431	5.92177	5.99659	4.7987	5.39386	5.33309	6.22861	5.71312	5.23029	5.52438	6.01838	5.7605	5.99516	6.46336	5.95436	6.02264	5.89884	5.60576	5.60628	5.71809	6.12193
lipB	7.3353	6.64832	7.20594	7.11058	6.64611	7.23547	6.7	6.29823	6.28854	6.39571	5.77056	6.08769	6.61443	6.46977	7.39717	7.65627	7.30172	7.6729	7.13592	7.71889	7.29221	7.84793	7.14243	7.44091
ybeD	9.03783	8.98371	9.08518	8.79561	8.9706	9.25085	8.28059	8.07007	8.71631	7.3264	8.66288	7.91948	8.22998	7.78741	8.92027	8.93848	8.94796	9.80139	8.31191	9.75998	8.83659	9.71087	9.08142	8.54
dacA	8.43309	8.83939	8.67956	8.14097	8.09338	9.02096	9.774	8.92462	8.35724	7.94254	8.05506	8.88538	8.89238	8.43161	9.13356	8.54499	8.66868	9.19164	8.79821	8.91745	8.99364	9.17618	8.61344	8.33724
rlpA	8.31214	8.41109	8.42402	7.5032	7.80542	8.25397	8.69331	8.35364	8.44173	8.05386	8.53778	8.66961	8.65356	7.78741	8.62358	8.34009	8.1265	8.68282	8.66306	8.39944	8.76559	8.43954	8.58743	7.91933
mrdB	7.41676	7.54799	7.55723	7.11058	6.64611	7.51204	7.8817	7.72607	7.30752	7.10992	7.49769	7.85557	7.75748	6.84664	7.85016	7.20038	7.58903	7.71139	7.43038	7.73641	7.7135	7.67151	7.89299	7.44091
mrdA	8.00387	8.10701	7.88387	8.2812	7.50537	8.47664	8.56712	8.30493	7.45883	7.77936	7.84918	8.37296	8.33195	7.93509	8.44574	8.0736	8.80576	8.3028	8.05548	8.35098	8.38168	8.77298	8.31192	8.64925
rlmH	6.2809	6.87335	6.60041	6.26609	6.0882	6.53601	7.65232	7.16847	6.3195	6.48317	6.08322	7.15171	7.22587	6.94285	6.70378	6.44642	6.02373	6.88942	6.6559	6.60613	7.07449	6.4349	6.52819	6.36908
rsfS	7.20207	7.90232	7.24308	7.4146	7.27161	7.61362	8.06499	7.81572	7.22273	7.38435	7.72972	7.82252	7.84651	7.11794	7.68462	7.51971	7.49947	7.97923	7.74341	7.83186	7.76422	7.81938	7.57777	7.51976
cobC	5.31783	5.751	5.74356	6.12431	5.73361	5.62571	5.51875	5.68782	4.83007	5.35001	5.27881	5.2012	6.15784	5.61311	6.64317	6.9194	6.55512	5.31974	6.14941	5.93975	6.03237	6.02406	5.6074	6.12193
nadD	6.72655	7.0819	7.13995	7.07248	6.61007	6.73731	7.30388	7.09874	7.1784	7.0681	6.75299	7.2234	7.7751	6.94285	7.6695	7.06672	6.72279	6.55043	7.13592	6.90361	7.48133	6.96443	7.30022	6.72017
holA	8.08364	8.19727	8.65811	8.08465	8.33883	8.29444	8.57999	8.31111	8.55009	8.17043	8.34327	8.38055	8.75388	8.80031	8.51502	8.5042	8.29567	8.43516	8.81743	8.22839	8.43323	8.18927	8.60194	7.91933
lptE	8.28508	8.16926	8.33589	7.87928	7.74023	8.16365	8.29159	7.79823	8.29111	7.42908	8.42245	7.91948	8.03907	8.06904	8.16236	7.87997	8.47082	8.71159	8.46602	8.72024	8.43081	8.80791	8.64741	8.42179
leuS	9.38081	9.51744	9.65968	9.8732	9.75018	9.38557	9.70811	9.70998	9.4988	9.57553	9.1937	9.58661	9.49955	9.55092	9.77502	10.0507	9.52598	9.6805	9.84995	9.68678	9.91786	9.61863	9.4789	9.83849
ybeL	7.99407	8.36053	8.1584	7.8115	8.36609	7.80878	8.37667	8.10606	8.3989	7.97307	8.94323	8.37296	8.86273	7.43712	6.92355	6.85598	6.55512	7.75809	8.11883	7.04154	7.66914	7.9763	8.16723	7.79803
ybeQ	5.26667	4.84163	5.57067	4.27285	5.43716	5.40692	5.67087	5.13986	5.52235	5.48326	5.47126	5.46866	5.53194	4.49106	5.15492	5.42506	7.40398	5.71019	4.2656	5.0843	7.83893	8.88913	9.19678	9.40523
djlB	4.69983	4.72805	4.36272	4.91347	4.31126	5.46481	3.96315	4.43849	3.94932	4.64386	4.44468	4.6029	3.69156	3.57342	4.20745	4.08212	5.3883	5.21649	5.29048	5.54831	4.03058	0.914771	0.4017	0.4017
djlC	5.30521	4.94692	4.82143	5.35555	5.11594	5.367	4.57009	5.13986	5.04285	6.2537	4.98083	4.84781	5.36433	6.01838	5.3445	5.59005	6.72279	5.31974	4.40766	5.57452	4.34958	0.4017	0.4017	0.4017
hscC	5.17252	4.55233	4.11046	4.51936	4.01313	4.74391	4.0247	4.60869	4.83007	5.60523	5.19737	4.41299	4.87541	5.04749	4.46257	4.62908	4.22534	4.6304	5.05166	4.45374	4.03058	0.4017	1.86937	0.4017
rihA	5.6327	5.25644	5.46684	5.35555	4.89414	5.52046	5.92605	5.19437	5.46813	5.52507	6.08322	5.47677	4.26327	4.92719	4.20745	4.08212	4.22534	4.15961	3.72935	4.06741	3.47806	0.4017	1.06944	0.4017
gltL	7.05904	7.62299	7.33933	7.55938	6.90596	7.82361	7.34668	6.64984	5.73626	7.02503	6.6709	7.23779	6.63211	6.42605	8.11851	8.14166	8.5172	7.73959	7.17618	7.14137	7.40961	1.59153	2.75787	0.4017
gltK	5.65276	6.45482	5.72867	5.58938	6.06176	6.5539	6.31281	4.76091	4.88628	6.2537	5.3559	6.12947	5.13553	4.49106	6.92355	6.40271	6.36536	5.50641	6.6559	6.26353	6.14266	1.29247	1.06944	0.4017
gltJ	6.38653	6.88929	6.67996	6.99312	7.13879	7.35253	7.03891	5.4397	5.82522	6.60515	6.17116	6.57722	6.0088	5.82993	7.06117	6.95009	7.75302	6.44017	6.91578	6.4307	6.64555	2.05036	2.58169	0.4017
gltI	9.78759	10.3813	9.87358	10.5982	10.0228	10.3391	10.5199	9.08827	9.14132	9.96168	9.66735	10.1187	9.77055	9.02942	10.3283	10.5686	10.4786	9.97948	10.4394	9.47524	9.8909	3.65595	4.91125	0.4017
insH1_3	6.15994	6.14541	5.87106	7.03335	7.22471	6.39425	5.04137	3.24273	4.74142	7.09611	5.31014	5.34998	5.30384	5.53294	5.48925	7.65627	8.44707	5.71019	6.47405	4.93043	5.82746	5.39039	5.78064	7.46768
lnt	7.4544	7.24769	7.67064	7.07248	7.42468	7.40276	7.91865	7.62055	7.3973	6.90348	7.54125	7.52674	7.43373	7.0902	7.70946	7.06672	7.45252	7.55088	7.41363	7.72475	7.48599	7.47963	7.39657	7.3286
ybeX	8.75188	9.32382	9.01789	8.87523	9.06348	8.64467	9.00241	9.20901	8.91008	8.91527	8.388	8.98688	8.78662	8.87538	8.96015	8.99108	8.18512	8.68766	8.8364	8.59458	8.84023	8.54573	8.6806	8.80428
ybeY	6.99761	7.18019	7.15673	7.18389	7.37186	6.61482	7.49812	7.16847	7.15571	7.69943	6.97449	7.07361	6.98844	7.45898	6.44439	7.3227	6.87299	6.5715	7.03004	6.26353	6.38133	6.31734	7.06914	6.80657
ybeZ	7.77815	8.69119	8.50925	8.34652	8.29977	7.99054	8.71214	8.2221	8.663	8.06807	8.11395	8.31531	8.24269	7.9194	7.53698	7.59932	6.72279	7.74887	8.15957	7.68921	7.636	7.5978	7.81045	7.46768
miaB	6.74068	6.74492	6.94763	7.18389	7.08729	6.66507	7.58241	7.42929	7.47266	7.21585	7.13181	7.10536	7.10951	7.32256	7.52022	7.61855	7.19166	6.87253	6.96258	6.96434	7.39483	7.226	7.06914	7.1418
ubiF	7.34149	7.4367	7.4433	7.55938	7.7894	7.50746	6.90211	7.20874	6.94691	6.98064	7.1008	6.78754	7.30737	7.32256	6.92355	7.78101	7.0725	7.74887	7.25349	7.46235	7.19884	7.25826	7.30732	7.38585
asnB	7.00543	7.27221	6.57566	6.56945	8.01974	6.87888	7.77828	7.66947	7.73238	7.5146	7.13181	7.71172	7.43976	7.19811	7.91995	8.05959	6.87299	6.78503	7.0079	8.32805	7.45307	6.29678	6.96524	7.17466
umpH	7.23572	7.16281	7.16781	6.99312	6.99249	6.98818	7.6908	7.26075	7.17276	7.3264	7.0873	7.30997	7.28742	7.39238	7.20089	7.3227	7.35376	6.83817	7.05185	7.08777	7.48133	6.90454	7.08575	6.96524
nagC	7.48829	7.70932	7.7465	6.95174	7.53451	7.43207	8.78731	8.01056	8.12585	8.01036	8.03879	8.26465	8.10386	8.20461	7.31537	7.47819	7.35376	7.51868	7.60277	7.44114	7.34443	7.44268	7.81045	7.10818
nagA	7.52957	8.00098	7.54454	6.86524	7.45547	7.74791	8.75135	7.92451	8.00094	8.103	8.08933	8.07055	8.22066	8.64688	7.49758	7.57982	8.18512	7.38222	7.29065	7.51066	7.22694	7.43329	7.48689	7.3286
nagB	7.43425	8.32191	7.69382	6.39518	6.78188	7.68436	7.71201	7.06988	7.56596	6.58552	7.49087	7.35248	7.38241	6.94285	8.41888	6.48884	6.14682	6.3936	6.6841	6.99378	6.69466	5.97314	6.5642	6.58002
nagE	8.20241	9.83731	8.72341	8.72368	10.6112	8.97854	8.50233	6.68833	7.69746	8.87945	7.85716	8.3422	7.48133	7.11794	10.3419	10.0003	9.57064	7.13569	7.46329	5.81337	8.32822	6.4349	7.00071	7.89981
glnS	7.8209	8.03958	7.93016	7.66557	8.31664	7.64734	8.68022	8.22864	8.3989	8.14384	8.25345	8.03114	8.35981	8.40933	7.99462	8.25661	8.1265	7.81221	7.87155	7.52417	8.04233	7.75678	8.05361	8.04904
chiP	4.9635	4.67999	4.54374	3.09171	5.21524	4.57897	3.96315	4.43849	3.72109	4.91944	4.23214	4.1744	3.63656	4.49106	3.89731	4.46875	4.61467	4.46005	3.21451	3.641	4.42912	3.37133	3.86191	5.33495
chiQ	4.53665	4.35221	4.19953	3.60016	4.95287	4.7124	4.65039	5.34651	4.47434	3.8556	4.57936	4.19422	4.60156	5.04749	4.36587	5.1357	4.92096	4.46005	3.93107	4.93043	4.5045	5.26898	4.47995	3.84147
fur	10.0355	9.81453	9.70887	9.48082	9.62033	10.2479	10.386	9.44927	9.86766	9.45902	10.345	9.87992	9.65768	9.57113	9.82816	9.99658	10.2505	10.1985	9.64645	10.0835	9.5675	10.5457	10.3967	9.78096
fldA	8.199	8.14069	8.22356	8.14097	8.08684	8.39464	8.37223	7.90012	7.65359	7.8135	7.81955	7.96056	7.92176	7.85491	8.20142	8.83539	9.0774	8.64853	8.05548	8.55234	8.56011	8.88569	8.23953	8.48866
ybfE	4.35262	4.19009	4.01551	3.60016	3.77351	4.08347	4.57009	3.60653	3.89556	4.64386	3.98278	4.30775	4.31673	3.57342	5.39438	3.84142	4.61467	5.26904	4.40766	4.66366	5.02325	4.79902	4.57714	4.38141
ybfF	5.71134	5.86285	5.35495	6.26609	5.95088	5.5564	5.6417	5.83231	5.22825	5.09629	5.3408	5.45229	5.50148	4.104	6.30789	6.48884	5.88915	6.24411	6.40796	5.99901	6.23408	6.22242	5.15112	6.25079
seqA	8.04999	7.94616	7.77938	7.90119	7.62757	7.8636	8.13643	7.56992	7.96223	7.47247	7.80862	7.86642	7.678	7.64211	8.15515	8.47284	7.49947	8.12177	7.88375	7.91114	8.06741	8.36496	7.78524	7.10818
pgm	8.57785	8.71672	8.65023	8.39364	8.84832	8.362	8.89938	8.81148	8.86183	8.58051	8.53281	8.67049	8.64749	8.57863	8.82344	9.01305	8.00159	8.45797	8.67013	8.41765	8.86547	8.14106	8.35367	8.46228
ybfP	4.44757	4.57879	3.62322	2.29956	3.63691	4.47013	3.96315	3.75897	4.09954	4.2034	4.38708	4.09228	4.08986	5.04749	3.58999	4.08212	3.69044	4.04374	3.72935	4.39612	4.176	4.70853	3.93707	3.47008
potE	5.18635	4.7515	5.37421	6.12431	5.43716	5.75506	4.78097	4.76091	5.43082	5.91931	5.49871	5.05711	5.01132	4.31047	4.79523	5.23874	5.17347	5.67167	5.43023	5.43842	5.42356	5.06526	5.6074	6.31115
speF	5.60207	4.86331	5.37421	5.58938	5.55558	5.42648	4.59059	5.24689	5.18409	5.60523	5.45733	5.27751	5.24989	5.89552	5.09585	5.50991	6.87299	5.63209	5.21519	5.0843	4.83166	5.63931	5.4875	5.44679
kdpE	4.42441	4.77456	4.70455	3.60016	5.35244	4.50733	3.83156	4.89858	4.64696	4.48344	4.02115	4.34369	4.15001	3.21078	4.5532	3.19048	3.69044	4.85328	5.36205	4.3361	4.86063	4.27617	4.20378	5.21371
kdpD	7.37509	7.5107	7.30461	7.96497	7.33921	7.57033	6.74183	7.08438	7.20626	7.36145	6.93986	6.96243	7.20947	7.36948	7.30236	7.45698	7.67335	6.9061	7.8089	7.62795	7.49526	7.37564	7.32142	7.73333
kdpC	5.20005	4.57879	5.23365	5.07635	3.31747	4.7124	3.72435	3.60653	4.43719	1.98261	4.60485	4.19422	5.11556	5.15853	4.09127	4.46875	6.26023	4.98477	5.13574	5.49441	4.4673	5.33096	4.87348	4.93557
kdpB	4.97948	4.00742	4.19953	5.79054	4.5582	4.43194	3.60852	4.6868	4.43719	5.44019	3.86113	4.36133	4.41805	4.79594	3.9649	4.62908	5.88915	4.54774	4.8672	4.97047	4.61066	4.50849	4.94806	6.1878
ybfA	7.37207	7.54128	7.62312	6.39518	6.84525	7.63479	8.9607	9.18566	7.13845	8.52492	8.14903	7.72029	8.87615	8.44263	7.8412	9.67695	9.79424	7.64335	7.60277	7.03211	7.79832	7.2096	9.17754	8.44891
rhsC	7.43425	7.24356	7.38752	6.67493	6.69853	7.3005	7.20764	7.41789	7.50892	7.3264	7.6121	7.01909	7.69996	7.24919	7.42143	7.36886	7.45252	7.20476	7.44693	7.46935	7.45782	7.65141	7.24213	7.51976
ybfC	4.97948	4.32121	4.40078	4.27285	4.5582	3.92753	3.39206	3.24273	4.80112	4.98083	4.77168	3.73446	4.22649	5.26163	5.09585	5.50991	7.0725	4.46005	4.8672	3.5382	4.0807	4.82797	4.42879	5.21371
ybgA	7.07772	6.32802	6.90191	6.51367	5.83076	6.94138	6.13584	6.39448	6.9731	6.22861	7.032	6.8166	7.18333	6.33442	5.4426	4.90452	6.02373	6.97099	7.44693	6.18063	6.36119	7.15353	7.09399	6.62827
phr	7.28797	7.01083	7.70146	7.96497	6.97843	7.28451	6.5353	7.34748	7.11512	7.16385	7.10527	7.1313	7.53118	7.0902	6.69385	6.57013	7.75302	7.3337	7.44693	7.53756	7.31855	7.65141	7.7544	7.66559
dtpD	6.39846	6.58449	5.88456	6.12431	7.11327	6.35397	5.79087	5.19437	5.79617	6.2537	5.89974	6.75121	6.6565	5.89552	7.6336	7.34596	7.0725	6.3936	6.59779	5.95977	7.27078	6.26538	6.26199	6.58002
ybgI	6.72655	6.95639	6.74058	7.2192	7.13879	6.3334	6.83926	7.12704	7.26575	7.17703	7.05991	7.24256	7.26945	7.36948	6.64317	7.25055	5.88915	6.19063	7.0945	6.27955	6.60331	6.26538	6.4405	6.80657
ybgJ	6.90026	6.82445	6.94118	6.51367	6.5917	6.81355	6.83067	6.79799	7.44017	6.95027	7.33967	7.38518	7.30516	7.00361	6.6013	6.68406	5.3883	5.88871	7.17618	6.64375	6.81058	6.59503	6.49126	6.12193
ybgK	7.40497	7.43308	7.37323	6.72491	6.93539	7.38288	7.42581	7.38311	7.87463	7.50418	7.51796	7.7322	7.63129	7.43712	7.30236	6.95009	7.45252	6.9061	7.27219	6.89323	7.08681	6.89089	7.27871	6.72017
ybgL	6.75468	6.77383	7.04098	6.19694	6.45618	6.76061	6.79137	6.91621	7.12683	7.08217	6.91969	6.89136	7.30516	5.89552	6.80868	6.53006	6.9426	6.65285	6.81737	7.12372	7.17597	7.00301	7.11841	7.03848
nei	4.79318	4.41227	5.19084	3.09171	4.1195	4.50733	4.32301	4.43849	4.58037	4.98083	4.38708	4.99066	4.55783	5.35785	4.15053	4.08212	4.61467	4.78274	4.65565	4.39612	4.57613	4.61197	4.71166	4.59068
abrB	4.69983	4.49793	4.84923	3.97536	4.39835	4.89192	4.66978	4.43849	4.43719	5.35001	4.92121	4.74406	4.61585	4.49106	4.90255	4.46875	5.3883	5.10528	4.8672	5.15549	5.23725	4.397	4.62339	4.59068
ybgO	5.50607	4.86331	5.84369	5.07635	5.59298	6.18057	4.48506	5.39386	5.72088	5.6437	6.09226	5.06789	5.87263	5.61311	5.00243	5.93506	6.87299	6.04755	6.30277	5.99901	5.60576	6.22242	5.4875	6.05291
ybgP	4.47036	3.55348	4.32362	3.09171	3.89829	3.75267	3.34458	3.43607	3.29235	4.09652	4.1305	4.11325	4.08986	4.104	3.50171	4.90452	5.57524	3.62701	4.10801	5.04735	4.4673	4.397	4.20378	5.08133
ybgQ	4.47036	4.44139	4.73467	5.22269	5.35244	4.50733	4.65039	4.83139	4.3599	4.64386	4.32709	3.88839	4.7121	4.104	3.9649	4.77336	6.02373	4.70858	4.53698	4.06741	4.70954	4.09751	4.47995	6.1878
gltA	9.39279	9.6972	9.42355	9.17403	9.9508	9.33085	9.11104	9.71697	9.63217	9.06451	9.32699	9.69057	8.7563	8.92335	9.1225	8.99108	8.37335	8.62855	9.04104	8.86797	9.0099	8.58653	8.74476	8.27799
sdhC	7.03631	7.26	7.0708	6.86524	8.02659	6.96162	6.35535	6.59011	6.74131	5.95033	7.22105	6.71736	5.486	5.44805	4.8319	3.55236	4.61467	4.70858	4.10801	4.56251	4.94423	4.79902	4.42879	5.64741
sdhD	5.49499	6.10957	5.68306	5.88149	7.08729	6.00961	4.91704	5.76187	5.67375	5.09629	5.57807	5.63016	4.38506	4.49106	3.30709	1.97223	0.4017	4.04374	3.72935	2.24888	4.2654	3.29045	3.18534	4.13655
sdhA	8.69859	8.95875	8.61828	8.34652	9.46759	8.62365	7.61278	8.34764	8.09039	7.0681	8.17478	8.14372	6.45667	6.77873	6.93202	4.90452	5.57524	6.29568	6.22812	6.09268	6.46862	5.98604	5.78064	5.44679
sdhB	7.47144	7.9788	7.67064	7.18389	8.08026	7.75952	6.88562	7.19544	7.21177	6.27836	7.27762	7.10274	5.76135	5.95826	5.57827	5.1357	4.61467	5.71019	5.93148	5.81337	5.30206	5.62289	5.08655	4.59068
sucA	9.62063	9.76284	9.60468	9.39852	9.81691	9.4262	10.1795	9.67686	9.0627	8.69941	8.9027	9.28369	8.41294	9.20784	8.50086	8.23185	7.45252	8.07826	8.10847	8.3884	8.51297	7.55515	7.61258	7.66559
sucB	8.62939	8.98495	8.92625	8.78387	9.26812	8.53185	9.5529	9.1097	8.27278	7.80504	8.078	8.48482	7.5293	8.29245	7.67456	7.51971	7.0725	7.41757	7.70264	7.8694	7.80206	6.84913	7.15035	7.00233
sucC	8.79991	8.98742	8.98694	8.51224	9.233	8.48599	9.66406	8.86706	8.60137	8.0177	8.08481	8.6509	7.75587	8.05476	7.96604	7.65627	6.26023	7.57194	7.52695	7.91114	7.72536	6.73914	6.91035	6.80657
sucD	8.76807	8.89702	8.97279	8.5817	9.06014	8.41436	9.59345	8.8374	8.44874	7.83859	8.30101	8.5526	7.58664	8.17849	7.90281	6.9194	6.9426	7.2835	7.43038	7.66501	7.70952	6.60342	7.1893	7.10818
mngR	5.13021	4.98697	4.47403	4.72983	4.95287	4.94711	4.99599	5.4397	5.46813	5.48326	5.03809	4.86027	4.9336	4.65154	4.63847	5.42506	4.92096	5.21649	4.8672	5.04735	5.07362	5.15937	4.98395	5.55058
mngB	6.13875	5.81915	5.81578	5.96705	6.00738	6.04799	6.13584	6.1681	5.65769	6.48317	5.79291	5.83341	5.82423	5.68907	5.81646	6.68406	7.00901	5.88871	6.02264	6.16346	6.01957	6.15548	6.0413	6.36908
cydA	9.32954	9.80336	9.75552	8.39364	10.0617	9.21053	10.8282	10.0221	9.41411	10.9843	9.40796	9.70229	9.74234	10.0744	8.70737	11.1206	8.9137	8.15006	8.67716	8.27708	8.82744	7.65949	9.20251	8.78313
cydB	9.21275	9.82147	9.80071	8.5952	9.6428	9.16469	10.6934	9.59819	9.62289	10.4804	9.64909	9.85446	9.58101	9.65874	8.98885	10.3501	9.0774	8.0334	8.89789	8.45693	8.9639	7.81938	9.34214	8.6839
cydX	5.59171	6.13653	5.37421	0.4017	0.4017	5.46481	6.62746	0.4017	5.53998	0.4017	6.55799	5.68722	5.60539	0.4017	4.71898	0.4017	0.4017	3.91775	4.96238	4.8032	5.14603	4.70853	6.07497	0.4017
ybgE	6.78226	7.16718	7.15116	6.45564	7.32816	7.24652	7.39992	7.06988	7.44953	7.80504	7.52465	7.27317	7.28295	7.00361	6.63282	7.09446	7.75302	6.95504	6.93937	6.40171	6.89003	6.46285	7.54811	6.12193
ybgC	7.70557	7.17587	7.23783	7.47427	7.39322	7.51661	7.00495	7.47404	7.38271	7.93481	7.66455	7.54422	7.50071	8.3166	7.75313	8.48337	8.68908	7.90645	7.1959	7.77648	7.35465	7.76054	7.88352	7.64229
tolQ	8.10564	8.44923	8.41009	8.9921	7.8754	8.48832	7.92673	8.1822	7.86418	8.11674	7.76971	8.17897	8.16587	8.24291	7.87673	8.14166	8.18512	7.97132	7.89586	8.10343	8.30469	7.73402	8.12365	7.44091
tolR	6.78681	7.08652	7.0884	7.5032	7.06083	6.92772	6.67142	7.19544	6.3195	7.15056	6.51829	6.85758	6.98018	7.19811	6.94044	7.78101	8.09627	7.17753	6.79169	7.28322	6.88298	7.18184	7.25687	7.26898
tolA	9.18546	9.34131	9.07197	9.3908	9.17868	9.3152	8.78509	9.26738	8.69089	9.42077	8.73536	9.23488	9.19325	9.28941	9.19818	9.72211	10.1802	9.47217	9.0787	9.79803	9.18479	9.43209	9.43906	9.46623
tolB	9.68294	9.94798	9.69936	9.68401	9.86357	9.60631	9.5646	9.91862	9.8359	9.94444	9.61343	10.1083	9.98663	10.2318	9.85958	10.113	9.83142	9.74916	9.75345	9.8008	9.97281	9.76427	10.003	9.41214
pal	9.08935	9.36049	9.13825	8.54043	9.1126	9.07616	9.09499	9.3417	9.36797	9.30552	9.03164	9.58192	9.40038	9.3374	9.35442	9.1316	9.01413	9.47497	9.27223	9.20227	9.40733	9.36331	9.79399	9.21299
ybgF	8.87335	8.77364	8.98537	8.85293	8.84832	8.79703	8.74908	9.30811	9.23764	9.08563	9.05495	9.1887	9.06373	9.24606	8.9372	9.04894	9.43228	9.24508	9.24409	9.06572	9.03871	9.32575	9.13428	8.99113
nadA	6.02019	6.77383	5.66753	6.51367	7.74854	6.34373	6.04964	6.7072	6.78632	5.9807	6.85211	7.16433	6.02495	6.18504	6.92355	6.78965	6.55512	5.95436	5.13574	5.83522	6.28841	5.79402	6.97419	6.12193
pnuC	6.84028	6.62312	6.50752	6.90914	7.78132	6.48097	5.34867	7.15479	7.18401	6.56562	7.0553	6.83566	6.78851	6.38096	6.4325	7.00958	6.55512	6.50733	7.43038	6.51432	6.58606	6.88401	7.61258	6.25079
zitB	6.53445	6.3202	6.55048	6.45564	6.57311	6.42374	5.93409	6.56964	6.50146	6.66248	6.8089	6.55822	6.97742	6.94285	5.92227	6.68406	6.26023	6.48529	6.30277	5.99901	6.21176	6.53485	6.79386	6.62827
ybgS	10.1773	9.77647	10.6906	10.3461	10.1847	10.3423	10.2929	11.051	11.0202	10.7663	10.9356	10.616	11.522	11.6943	8.54017	8.26884	8.68908	9.42374	10.3321	8.98252	9.17473	9.61552	10.7316	9.47285
aroG	8.90402	9.23306	9.08664	9.72142	8.38221	9.80146	7.80703	9.72625	9.16281	9.20298	8.84638	9.3309	8.96882	9.16193	9.10949	9.64917	9.54848	10.0656	9.74678	9.85527	9.5893	10.1696	9.77107	10.262
gpmA	10.8679	10.9442	11.0193	10.6412	10.5291	10.6742	11.5316	10.9993	10.7686	11.1013	10.8271	10.8147	10.8073	10.9145	10.4732	11.4292	11.1243	10.8059	11.0163	10.9387	10.8307	10.7822	11.4394	10.9075
galM	7.40793	7.33175	7.70907	7.07248	7.12608	7.22434	7.59006	7.72607	7.73238	7.5454	7.96443	7.64127	7.92176	7.58361	7.28924	6.85598	7.24774	7.06315	7.3622	7.39775	7.47666	7.39994	7.25687	6.76402
galK	7.71275	7.59734	7.77938	6.67493	6.79798	7.38787	8.01278	7.24792	7.74002	6.93484	7.77253	7.6822	7.82053	7.48052	7.34103	6.60911	7.00901	7.82104	7.84681	7.40507	7.33414	7.36086	7.62967	6.72017
galT	6.01245	6.28046	6.51621	5.58938	5.86174	5.59147	7.4201	6.08399	5.35317	5.68117	5.37083	5.82072	5.68208	6.18504	6.17149	5.93506	5.57524	5.81993	6.22812	6.31107	6.29903	5.39039	5.4875	6.05291
galE	7.3353	7.58108	7.76486	6.62315	6.35093	7.11411	8.57357	7.02547	6.48336	6.48317	6.82526	6.75121	6.75016	6.55343	7.11424	6.64707	7.40398	6.85545	6.91578	7.49015	7.07449	6.69268	6.54029	6.25079
modF	6.78226	7.4367	7.37801	6.90914	7.7894	6.75288	6.93454	6.24758	7.29719	6.68109	7.33587	6.9682	6.85928	5.82993	7.36625	8.15489	7.35376	7.78541	6.8918	6.68042	7.25449	7.88283	7.82536	8.01316
modE	6.34397	6.62312	6.80588	6.86524	5.66501	6.49029	6.54058	5.68782	6.37948	5.95033	6.05576	6.36628	6.32805	5.53294	6.46788	6.21328	6.26023	6.98676	6.6841	6.77388	6.83998	6.76182	6.68904	6.05291
acrZ	8.03859	8.19727	8.54368	5.96705	6.03483	8.90552	9.16158	6.86673	9.02721	6.75324	9.37962	8.08389	8.10133	7.03305	7.70946	6.64707	8.15611	9.16068	8.52957	8.94534	8.16356	8.77298	9.03726	6.88809
modA	5.91613	5.84117	8.44239	6.95174	6.35093	6.7911	5.62193	6.56964	9.29717	6.37299	6.09226	6.58099	6.14804	6.18504	5.6416	7.41359	5.88915	7.34599	6.14941	8.4986	7.05582	8.84201	9.42607	8.10125
modB	5.29247	5.25644	6.80588	5.58938	5.11594	5.50215	5.14201	4.89858	7.24977	4.98083	5.38561	5.90732	5.49376	5.15853	4.63847	5.80678	4.61467	5.9861	4.96238	7.01307	6.08243	6.79152	6.65605	6.31115
modC	5.47259	5.25644	7.10002	6.26609	5.73361	6.12182	5.26188	6.44031	7.15571	5.9807	5.78178	5.63016	5.96482	5.44805	5.74135	7.17462	6.14682	6.3936	5.78294	7.05091	6.43047	7.27937	7.26419	7.2991
ybhA	5.31783	5.17209	5.72867	6.04782	5.26244	5.3871	5.34867	4.83139	5.72088	4.91944	5.40024	5.5401	5.59821	4.31047	6.26831	4.28835	5.74072	5.5914	4.96238	5.69888	5.44285	5.68749	5.51229	5.55058
pgl	7.77587	7.5941	7.89058	8.15926	8.38754	7.16738	6.7	6.86673	7.49543	7.20302	7.62772	7.07895	7.61003	7.32256	7.6284	7.95755	7.00901	7.14977	8.26601	7.29902	7.80579	7.10705	7.27871	7.57003
ybhJ	6.61847	6.46194	6.37036	5.88149	5.51717	6.49029	5.56091	5.29756	5.65769	5.30271	5.62865	5.44403	5.82423	5.95826	6.32085	5.80678	6.36536	6.9226	6.40796	6.77388	6.24511	6.95789	5.71809	7.03848
ybhC	8.04999	8.45281	7.93016	8.3781	8.37148	8.18676	7.81576	8.2221	7.26044	8.05386	7.43156	7.98495	8.13272	7.98113	8.71965	9.41071	8.80576	7.97923	8.16958	7.79889	8.4713	7.99556	7.66327	8.30792
ybhB	7.56176	7.70932	7.49261	7.74038	8.06703	7.84919	8.40298	8.29249	8.22726	7.34986	9.00915	8.58299	8.99843	7.50173	7.39104	7.25055	7.63181	7.71139	7.8089	7.60269	7.58915	7.79393	7.88352	7.59452
bioA	7.54307	7.84354	7.99692	8.19517	7.62757	7.90601	7.77828	7.72607	6.51043	7.25365	6.54488	7.12098	7.81744	7.39238	7.81854	8.25661	7.71374	8.19828	7.93158	8.94785	8.5842	8.39671	7.40983	8.39416
bioB	8.09834	8.41477	7.94312	8.31423	8.16964	7.93018	7.30698	8.18893	7.16709	7.8875	7.67962	8.12577	8.59346	7.99616	8.74631	8.45155	7.79126	7.92295	8.23775	8.10793	8.69896	8.26266	7.36969	7.9576
bioF	7.62914	7.79924	7.61505	8.31423	7.72346	8.0198	6.87312	8.07734	6.50146	8.05386	7.00831	7.62858	8.22998	7.39238	8.27317	8.65154	8.5172	7.73959	8.01165	8.58817	8.57985	8.28632	7.04386	8.39416
bioC	6.36236	6.53806	5.96299	6.26609	6.43573	6.49029	5.95004	6.8999	5.53998	6.4401	5.71312	6.28543	6.80107	6.74354	6.70378	7.09446	6.9426	6.41707	6.86742	6.77388	7.10509	6.61177	5.6527	6.36908
bioD	5.98105	6.36648	5.91118	5.58938	6.30658	6.3334	5.68047	6.3229	4.88628	5.60523	5.56515	5.72177	6.61086	5.76122	6.92355	6.85598	6.79984	6.36974	6.30277	6.60613	7.10509	6.60342	5.76009	6.31115
uvrB	7.69351	7.39265	7.64311	8.15926	7.11327	7.49362	8.86929	8.01056	8.2989	8.09608	7.99126	7.91052	8.34595	8.23025	7.80015	8.11482	8.32203	7.8472	8.07691	7.86409	7.92033	7.87592	7.75959	8.24742
ybhK	8.5366	7.91276	7.6784	7.28732	7.51515	7.96403	6.44813	7.44061	7.17276	7.34986	7.21693	7.2354	7.20002	7.58361	7.72903	8.19388	8.29567	8.14304	7.83428	7.86409	7.8243	8.4254	8.2798	7.9576
moaA	7.52413	7.15404	6.61667	6.56945	7.04742	7.54819	7.92673	6.79799	6.69485	7.41803	7.66758	7.47502	7.06334	7.00361	7.17971	7.34596	7.30172	7.3337	7.74341	7.63419	7.64852	7.23143	6.89157	7.17466
moaB	6.33157	5.13692	5.39322	5.88149	4.95287	6.07302	6.95049	5.68782	5.76652	6.20308	6.41401	5.8892	5.7354	6.01838	5.8526	6.60911	6.46336	6.3936	6.47405	5.97953	5.7978	6.53485	6.54029	6.4784
moaC	5.95704	5.15461	4.95535	3.97536	4.48049	5.42648	6.29419	5.83231	4.77157	5.91931	6.00879	5.59331	5.52438	5.95826	5.55653	5.87234	6.14682	5.67167	6.59779	5.43842	5.73658	6.49027	5.80091	5.55058
moaD	4.86374	4.86331	4.32362	0.4017	3.31747	4.68018	5.3244	3.75897	4.00115	4.48344	4.90077	4.90906	4.36828	3.57342	3.67317	3.55236	4.92096	5.41609	5.61734	5.22333	4.70954	5.466	5.1192	3.84147
moaE	6.08069	5.53835	5.46684	6.04782	4.31126	5.91588	6.8002	4.6868	5.18409	5.30271	6.18813	5.96615	5.61253	5.68907	5.81646	5.59005	5.88915	6.19063	6.22812	6.16346	5.96724	6.40639	6.12404	5.8235
ybhL	8.59869	8.59889	8.84401	9.1002	8.73994	8.79703	9.53186	9.11324	9.24169	8.49892	9.32507	8.84598	9.08571	9.24606	8.20492	8.8997	8.82432	8.8124	9.29526	8.69656	8.51297	8.80063	9.73334	8.67244
ybhN	5.72087	6.0821	6.57566	6.86524	6.66379	5.81564	5.31211	6.1681	5.89537	6.01045	6.13663	6.00594	6.16757	6.97355	5.29283	5.73809	5.3883	4.98477	5.97778	5.52161	5.88501	4.76948	5.63022	6.80657
clsB	7.16063	7.0819	7.83952	7.61345	7.74854	7.22992	6.88976	7.33541	7.28678	7.03953	7.23336	7.20642	7.71497	7.56357	6.50241	5.66597	5.57524	6.71099	7.76996	6.2954	6.82535	6.24406	6.92888	7.49395
ybhP	6.78226	6.93607	7.44785	6.90914	7.35017	6.77593	6.30663	6.83277	7.05508	6.68109	6.79235	7.03016	7.64529	7.22388	5.95588	5.80678	5.88915	6.27013	7.37955	5.97953	6.9384	6.16685	6.84354	6.58002
ybhQ	8.6767	9.06314	8.4873	8.42421	9.46759	8.8631	8.08137	8.55971	7.98493	8.42906	8.77379	8.58675	7.71497	8.68448	6.79016	7.69302	7.9686	7.62331	7.15619	7.84807	7.08066	7.39512	8.15154	7.59452
ybhR	6.47371	6.50396	6.64866	5.79054	6.43573	6.24806	5.7997	6.59011	6.19149	6.73554	6.22968	6.59596	6.47246	6.42605	5.23924	5.1357	6.72279	5.67167	4.65565	6.01824	5.88501	5.87946	5.91685	5.90409
ybhS	5.73976	5.77407	6.53345	3.97536	5.30814	5.50215	5.50801	6.37102	5.73626	5.71769	5.53894	5.76879	6.38756	6.01838	5.06538	5.3349	5.3883	5.67167	5.21519	5.79119	5.44285	5.77928	5.6527	5.98041
ybhF	6.42203	6.64206	7.69382	6.90914	6.2374	6.62332	6.50323	7.28607	6.63049	7.33818	6.60926	6.87917	7.53307	7.14516	5.77939	6.26302	5.74072	5.7477	5.93148	6.31107	6.44967	5.85154	5.6074	6.58002
ybhG	6.13162	6.59748	7.48377	6.39518	5.73361	6.37425	6.5615	7.11296	6.59719	6.90348	6.22968	6.63999	7.28965	7.06191	5.51203	6.26302	5.57524	6.27013	6.6841	5.62556	6.23408	5.85154	5.73924	6.1878
ybiH	5.80397	6.18899	6.31163	5.79054	5.21524	6.35397	5.80848	6.3229	6.26754	5.52507	5.86852	6.17007	6.55634	6.0761	5.6416	4.46875	2.83099	5.31974	5.55763	5.40959	5.85652	5.67161	5.46228	4.38141
rhlE	6.98974	6.75075	6.99816	6.26609	6.16473	6.83566	6.12885	7.05523	6.66303	6.62451	6.04649	6.52339	6.99666	5.89552	7.84569	7.25055	7.00901	7.17753	7.41363	7.36809	7.70952	7.34593	7.21972	7.44091
dinG	5.87401	5.88422	6.013	6.72491	5.97941	5.80073	6.44251	6.29823	5.59161	6.2537	5.62865	5.94291	6.14312	6.46977	6.05226	6.16176	6.14682	6.71099	6.37374	6.37212	6.2777	6.06111	5.5842	5.90409
ybiB	6.8271	6.92581	7.03494	6.77322	7.21274	6.63177	6.89801	7.18202	7.2444	6.96553	7.05067	6.6897	7.24897	7.27406	6.69385	7.14839	7.00901	6.55043	7.3622	6.38699	6.478	6.59503	6.83374	6.8479
ybiC	7.16063	7.32003	7.16781	7.35236	6.64611	6.93457	6.54058	6.76236	7.01782	6.75324	7.00831	7.05205	7.1737	6.59351	7.82765	7.3914	6.9426	7.23149	7.57292	7.18455	7.59778	7.41909	6.78371	7.00233
ybiJ	5.05681	5.41164	5.25459	5.22269	4.1195	5.7238	5.5294	3.89682	5.04285	4.48344	4.67872	4.86027	5.31264	5.35785	5.3445	5.3349	5.74072	6.63294	5.88365	5.97953	5.34371	6.18934	6.36084	4.77341
ybiI	5.52796	5.33613	5.33543	3.97536	3.63691	5.3871	4.90072	4.60869	5.5045	4.85532	5.879	5.39349	5.49376	5.35785	5.26628	3.55236	3.69044	6.13509	5.93148	5.67485	5.34371	5.22613	5.91685	5.55058
ybiX	5.94895	5.27273	5.84369	6.12431	5.30814	5.77045	4.70781	5.39386	5.70534	5.3958	5.91	5.59331	5.10547	4.31047	7.12166	5.99516	6.02373	6.44017	5.55763	6.75107	6.50578	6.28639	5.98927	5.98041
fiu	7.65424	7.09112	7.20594	7.07248	6.21358	7.01426	6.31896	7.20874	7.60836	6.56562	6.72421	7.48912	6.82279	6.42605	8.52905	7.71106	7.30172	7.59271	7.68879	7.39039	7.79832	7.56808	7.73347	7.2991
mcbA	7.9215	7.13634	7.62714	10.0256	7.37186	7.32154	7.50083	7.06988	9.83322	7.46175	9.47256	8.95383	9.43856	7.45898	6.083	6.57013	7.24774	9.33101	8.89789	7.73059	7.6318	8.62827	10.3389	7.38585
rlmF	5.05681	5.53835	5.41198	5.58938	5.43716	5.14893	4.463	5.48413	5.18409	5.25381	5.11106	5.46866	5.59821	3.57342	5.90516	5.23874	5.74072	5.04629	5.49533	4.39612	5.6889	4.79902	5.35673	5.90409
ybiO	7.52141	6.96644	7.63913	7.53156	7.72346	7.39781	6.74183	7.60051	7.37782	7.47247	7.41004	7.32578	7.73802	8.44263	6.55819	6.21328	6.64139	6.65285	7.30887	6.82935	7.18745	6.7693	6.93805	6.76402
glnQ	7.56441	8.48638	7.77577	7.71587	8.69334	7.56593	9.62174	7.26075	7.07336	8.47245	7.82769	7.83678	7.64005	7.34621	8.71475	9.28393	8.1265	7.46338	6.96258	6.16346	7.14686	5.98604	7.26419	6.88809
glnP	7.39011	8.13625	7.7465	7.74038	8.11282	7.82361	9.50376	6.6103	7.22818	8.09608	7.73839	7.52086	7.11455	6.55343	8.7511	8.95371	7.82852	6.48529	6.6841	6.14609	6.67847	5.63931	6.78371	6.96524
glnH	9.59169	10.6332	9.96614	9.45144	10.559	9.96833	11.5849	8.71691	9.46113	10.2364	10.1597	9.98251	9.48697	8.89956	10.9505	10.6028	9.2244	8.77201	9.084	8.27708	8.9267	7.96005	9.01575	8.46228
dps	12.0281	10.7981	11.9667	10.6215	9.65169	10.8419	10.7489	11.1832	11.4752	11.1884	11.9625	10.7838	11.6381	11.5285	9.22427	9.87389	10.9194	11.0069	11.7224	10.173	10.0472	11.7426	12.2645	11.2612
rhtA	4.91448	4.32121	5.2124	4.51936	4.95287	4.94711	4.6108	3.60653	5.24984	5.15073	5.48505	4.55771	4.43427	4.31047	4.79523	4.62908	4.92096	4.92052	4.96238	4.61397	4.97106	4.79902	5.53666	5.21371
ompX	11.7251	11.3292	11.8574	11.6126	11.5339	11.8667	11.5387	11.6479	11.6933	11.1346	11.9159	11.4166	11.8546	11.7944	11.1838	11.4535	12.0859	11.7756	12.1104	11.4641	11.3491	12.3022	12.7287	12.2012
ybiP	5.70174	5.69164	5.66753	5.47719	5.97941	5.87377	5.28721	6.08399	4.99253	6.39571	5.57807	5.5555	5.56913	4.92719	5.51203	6.3111	6.02373	5.10528	5.97778	4.97047	5.70497	5.67161	5.8406	6.05291
mntS	6.75003	8.15615	7.63515	0.4017	1.92293	6.91393	4.90072	4.02265	5.24984	3.98108	6.53165	5.44403	4.98954	0.4017	5.7605	1.97223	3.69044	7.35817	5.93148	6.87225	5.72086	6.80614	6.88209	4.93557
mntR	6.2014	6.21452	6.2081	5.88149	5.59298	5.7079	6.76004	6.56964	6.78632	6.17708	6.64041	6.7036	6.81352	6.23657	6.33369	5.66597	7.35376	6.50733	6.1893	6.38699	6.24511	6.59503	6.45336	5.90409
ybiR	5.8218	5.72755	5.58728	5.69346	5.39542	5.73952	6.36728	6.37102	6.12296	5.9807	6.01831	6.40931	6.38756	6.63251	5.6208	5.73809	6.26023	5.31974	5.67468	5.97953	5.85652	5.62289	5.89816	6.25079
ldtB	8.54065	8.75347	8.58353	8.3781	8.58147	8.52959	8.53839	8.72619	8.74319	8.57554	8.48385	8.82627	8.54761	8.6658	8.45164	8.54499	8.03385	8.95955	8.55269	9.21483	8.7865	8.87186	8.91478	8.2162
ybiT	7.04772	7.04917	7.22197	7.28732	7.22471	7.02071	7.66204	7.64032	7.36304	7.3264	7.31671	7.42975	7.28295	7.54325	7.25589	7.06672	6.9426	7.24467	6.96258	6.82935	7.17597	7.23143	7.04386	7.20679
ybiU	5.27963	4.04585	4.79309	6.04782	5.39542	4.57897	5.60187	5.52724	6.29894	4.78822	5.26289	5.16148	5.71564	5.95826	4.8319	4.28835	4.61467	4.92052	4.2656	4.84687	5.48068	5.42869	5.71809	6.25079
ybiV	6.73599	6.22293	6.436	6.51367	6.55426	6.76061	6.19727	5.99468	6.51935	6.12365	6.37009	6.37499	6.49582	6.51221	6.61188	6.57013	7.19166	7.34599	6.56784	6.75107	6.74991	7.20409	6.83374	6.92718
ybiW	5.91613	5.53835	5.93731	6.26609	5.73361	5.99659	5.05618	5.86628	5.83952	5.75331	5.45733	5.6942	5.56913	5.68907	5.87033	5.87234	6.72279	5.50641	5.93148	5.97953	6.25606	5.98604	5.98927	6.31115
fsaA	4.79318	4.46994	5.03012	4.72983	4.31126	4.35239	4.57009	4.43849	3.59184	3.39638	3.81819	4.39597	4.76434	4.31047	4.36587	4.08212	4.22534	4.26686	5.43023	4.61397	5.09817	4.93828	4.32066	5.08133
moeB	6.15291	6.27238	6.41755	6.39518	6.43573	5.98345	6.46488	6.05483	5.68963	5.78808	5.5521	6.0282	5.86068	5.82993	6.32085	6.48884	6.14682	6.44017	6.26593	6.69244	6.24511	6.34764	5.67482	6.72017
moeA	6.63873	7.07727	6.90853	7.28732	6.57311	6.79862	7.43151	6.59011	6.80831	6.82195	6.35514	6.82616	6.54519	6.38096	6.84501	7.4991	6.9426	6.9061	6.93937	6.77388	6.8759	6.51718	6.4405	6.72017
iaaA	7.25225	7.51413	7.42495	7.32021	8.06037	7.26292	7.93677	6.8999	7.66569	8.22219	7.52465	7.79683	7.4735	7.22388	8.26649	8.2193	8.80576	6.98676	7.39669	6.65608	7.31855	6.80614	7.27871	7.10818
gsiA	7.27831	7.30427	7.21665	6.72491	7.76502	7.34741	7.59006	6.86673	7.40212	8.14384	7.10973	7.25677	7.21652	7.06191	7.95777	8.40799	9.25208	6.85545	7.27219	6.55438	7.29752	6.66086	7.41641	7.73333
gsiB	7.10346	7.10028	7.46592	6.26609	7.50537	6.92084	7.42296	6.76236	7.13265	7.86325	6.88369	7.30085	7.18093	7.29852	7.55902	7.29905	7.9686	6.9226	7.63202	7.20147	7.49987	6.79885	6.83374	7.26898
gsiC	5.89101	5.6672	5.92431	5.22269	5.35244	5.46481	5.94209	5.13986	5.65769	5.8876	5.56515	5.75551	5.67527	5.26163	6.39624	6.48884	7.35376	5.63209	5.67468	5.69888	5.84206	5.60628	5.53666	4.93557
gsiD	5.01091	4.15536	5.46684	3.09171	4.31126	5.10106	4.90072	4.43849	4.23558	4.396	4.52699	4.79686	4.43427	4.31047	5.06538	5.99516	6.02373	4.6304	4.65565	4.27347	4.70954	3.94731	5.05316	5.55058
yliF	4.79318	4.49793	4.06376	5.22269	4.89414	4.57897	3.76098	3.43607	4.19165	4.85532	3.90283	4.19422	3.54991	5.04749	4.02947	4.77336	5.3883	3.77969	4.96238	5.38017	4.61066	5.44747	3.41302	5.21371
rimO	7.0628	7.24356	6.71059	6.72491	6.84525	7.28451	6.37911	6.68833	6.40856	6.27836	6.43548	6.4511	6.69739	6.70747	7.61794	7.95755	7.19166	7.46338	7.15619	7.24292	7.49987	7.66351	7.22723	7.77679
bssR	10.0644	9.97001	9.98349	9.91147	11.7329	8.5091	9.04944	10.0519	10.424	8.81348	9.30966	9.3597	9.34409	9.48852	8.6875	10.4688	9.42013	10.0581	10.1721	8.77495	10.3127	8.55658	10.9784	10.1003
yliI	6.73599	6.92581	7.37801	6.45564	7.41427	6.44307	6.5353	7.01036	7.57881	6.75324	7.46327	7.48511	7.70832	7.11794	6.46788	5.42506	5.57524	6.19063	7.3622	6.51432	7.0683	6.36749	7.14243	6.53011
gstB	7.62914	7.24769	7.0884	7.07248	6.87593	7.00779	6.98186	6.63021	7.23901	6.66248	7.24961	7.21129	7.29632	6.84664	7.99057	8.08747	6.79984	7.17753	7.46329	7.23473	7.95769	7.17058	7.08575	7.10818
dacC	7.59325	8.25992	8.48066	8.14097	8.73576	7.92332	8.47365	8.50146	8.25421	8.6671	8.08254	8.24221	8.39958	9.09371	7.46293	7.69302	7.90026	7.2835	8.27531	7.53756	7.79457	7.54211	8.08286	8.36598
deoR	7.4855	7.52096	7.32455	7.32021	7.20068	7.49362	7.68843	7.56992	7.25511	7.5454	7.20448	7.43184	7.66775	7.45898	7.49186	7.86394	7.75302	7.24467	7.68879	7.53756	7.66914	7.27937	7.57777	6.96524
ybjG	7.26208	7.81879	7.84298	7.32021	7.00642	7.59646	8.73533	8.57006	8.0844	8.33815	7.49429	8.5362	8.57163	9.21428	7.40327	6.40271	6.55512	7.3337	6.86742	6.94438	7.21577	6.4349	7.03533	6.53011
mdfA	7.16063	7.28432	7.08256	7.4146	8.01974	7.50286	6.41977	6.27312	6.97958	7.22856	7.16646	6.77114	6.67368	6.46977	7.00609	6.48884	7.13331	6.24411	6.44138	5.69888	6.38133	6.08529	6.69987	6.76402
ybjH	4.82889	4.19009	4.24209	3.60016	3.63691	4.08347	4.41783	3.75897	3.52259	4.71785	4.52699	4.11325	4.15001	3.57342	4.36587	3.84142	5.74072	3.62701	4.53698	3.82693	4.3081	5.06526	3.78262	4.38141
ybjI	5.7768	5.81915	5.63597	5.79054	5.11594	5.17228	5.84306	5.76187	5.60841	6.2537	5.97008	5.74883	5.82423	6.18504	5.72194	6.21328	5.74072	4.98477	5.78294	5.54831	5.85652	5.71874	5.5842	5.90409
ybjJ	4.93101	5.41164	5.25459	4.91347	6.00738	5.59147	5.56091	5.86628	5.62503	6.03959	4.92121	5.3849	5.63375	6.01838	4.71898	4.77336	4.61467	4.78274	4.8672	5.0843	4.9169	4.79902	4.98395	5.44679
rcdA	4.55808	4.46994	4.28343	5.69346	5.11594	4.03334	4.70781	4.34522	4.14633	4.56588	4.38708	4.51107	4.41805	4.104	4.5532	4.77336	4.22534	3.77969	3.72935	4.208	4.42912	3.94731	3.86191	4.13655
ybjL	7.70076	7.14522	7.45692	8.39364	8.16343	8.00036	7.65961	7.69805	7.72469	8.01036	7.90154	7.54229	7.70498	7.71659	7.49186	7.83134	8.42291	8.07826	7.72995	8.16079	7.83163	7.98596	8.08699	8.38014
ybjM	4.62055	4.55233	4.43787	3.60016	4.48049	4.86351	4.88421	4.5261	4.47434	5.09629	4.41617	4.93285	4.57255	3.57342	4.67929	4.46875	4.61467	4.15961	4.8672	4.3361	4.12914	4.27617	4.47995	4.38141
grxA	4.55808	4.57879	4.76418	5.22269	5.26244	5.00027	4.74485	5.72532	4.61405	5.68117	5.29456	4.47911	4.55783	5.15853	4.5086	5.23874	7.19166	4.85328	4.7653	4.3361	4.54076	5.22613	4.75385	5.90409
ybjC	4.79318	4.52539	4.70455	4.27285	4.39835	4.08347	4.63073	3.60653	4.05119	2.98159	4.29613	4.11325	4.04832	4.104	4.90255	4.08212	0.4017	4.6304	4.2656	4.61397	4.83166	4.67705	5.1192	4.13655
nfsA	5.94082	6.15423	6.22941	5.58938	6.16473	5.57404	5.71821	4.89858	5.31272	5.56571	5.44327	5.58583	5.40604	5.44805	5.77939	5.99516	5.3883	5.26904	6.33869	5.46669	6.08243	6.17814	5.80091	5.64741
rimK	6.66861	5.97664	6.60856	7.47427	6.97843	6.48097	6.26897	5.93191	6.24621	6.66248	6.27007	5.93704	5.93094	6.67048	6.44439	7.00958	7.30172	7.16371	6.59779	7.07865	6.81058	6.76182	7.16606	6.36908
ybjN	7.43425	6.93607	7.28439	7.55938	6.61007	7.27376	7.12574	6.48472	6.27808	6.48317	6.70076	6.1035	6.83506	7.11794	7.8985	8.03116	7.63181	8.66822	7.29065	7.41961	7.49987	8.34257	8.13965	8.15164
potF	9.46479	10.7355	9.66751	10.5331	11.3624	9.97333	9.5839	7.61057	9.39244	9.24425	9.30577	9.64943	9.16437	7.50173	10.982	10.5209	10.091	8.49705	8.86131	7.44824	9.54759	7.55947	8.55797	9.07185
potG	8.09284	9.1239	8.03069	9.26974	10.0432	8.42654	7.90439	6.27312	7.56166	7.69027	8.04811	8.21822	7.59928	5.76122	9.1929	9.04184	8.7679	6.76687	7.11536	5.57452	8.03281	6.14402	7.00071	7.6186
potH	6.65375	7.31217	6.4722	7.47427	8.34979	7.24652	6.45374	4.6868	6.08744	5.9807	6.49803	6.66861	6.13322	3.86296	7.68462	7.63753	7.75302	6.04755	5.78294	5.65042	6.59471	5.0158	5.91685	7.00233
potI	6.88337	7.38518	6.68768	7.74038	9.01262	7.55709	6.88562	4.6868	6.90671	6.17708	6.78122	7.03292	6.40823	5.82993	7.87673	8.65154	8.24146	6.46291	6.02264	5.46669	6.67847	5.4843	6.51598	6.58002
ybjO	5.83941	5.78547	6.13093	6.26609	6.2374	6.14561	6.12885	6.27312	5.88161	6.12365	6.11904	5.96615	6.16271	6.23657	6.53613	6.64707	5.88915	5.88871	6.14941	5.40959	5.7978	5.80862	5.95351	5.64741
rlmC	5.26667	5.6672	5.60369	5.96705	5.55558	5.26208	5.09974	5.68782	4.51056	6.01045	4.57936	5.34112	5.40604	5.44805	6.61188	5.59005	5.57524	5.81993	4.53698	6.1107	6.40119	5.40967	5.35673	5.8235
artJ	7.60617	8.47234	5.93731	7.74038	8.55801	6.96831	5.92605	5.52724	7.33807	5.82202	6.71838	6.91842	6.46063	5.76122	8.96841	8.24428	6.79984	6.72986	6.30277	7.19304	8.45239	7.21509	6.73188	7.00233
artM	6.43368	5.9964	6.22941	6.19694	6.39395	6.09763	4.7987	6.29823	5.92251	5.78808	6.22147	6.03371	6.20586	6.74354	6.73315	6.98014	7.0725	6.34547	6.30277	6.16346	7.45782	6.99665	6.91964	7.2991
artQ	5.96509	5.8302	5.98821	5.79054	6.61007	5.59147	4.81621	5.76187	4.99253	5.35001	5.59089	5.41054	5.53194	5.15853	6.02084	6.57013	6.14682	6.21762	6.30277	5.97953	6.99831	6.25476	6.14004	7.41364
artI	7.40497	7.58761	7.22728	7.83445	6.76559	6.75288	6.58212	6.7072	6.88618	6.62451	7.07822	7.05205	7.05025	6.74354	8.03055	7.54003	6.79984	7.40588	7.8089	6.98403	8.35137	7.93366	7.65216	7.51976
artP	7.54575	7.12293	7.33442	7.07248	6.99249	7.02713	6.39085	5.79752	7.05508	6.32645	7.10973	6.76453	7.22354	6.81308	7.73388	7.29905	6.46336	7.47462	7.32687	6.81843	7.96438	7.30018	7.44887	7.17466
ybjP	6.73128	6.07283	6.71815	6.45564	6.26083	6.58033	6.30663	5.60976	6.92024	5.91931	6.81982	6.11394	6.36659	6.70747	5.29283	5.02473	4.61467	5.67167	6.96258	6.1107	5.67265	5.71874	6.29093	4.93557
ybjQ	5.95704	5.53835	6.02523	5.35555	5.51717	5.44577	5.62193	6.08399	5.75147	5.60523	6.13663	5.94875	5.6956	6.1316	5.09585	5.99516	5.17347	5.10528	5.83417	5.79119	5.92671	5.96013	6.29093	5.08133
amiD	6.82268	6.81335	6.67996	6.45564	6.89102	6.56276	6.36133	6.88341	6.99883	6.80508	6.8089	6.97107	6.85928	6.46977	6.17149	6.9194	7.0725	6.29568	7.47947	7.00346	6.89704	7.07722	6.84354	7.10818
ybjS	6.99368	6.74492	7.04699	6.67493	6.13966	6.42374	6.91029	6.41758	6.53701	6.83863	6.72421	6.82298	6.99392	6.70747	7.09173	6.40271	6.26023	7.13569	7.21536	6.55438	7.31855	6.70834	6.576	7.10818
ybjT	6.80485	6.55814	6.88857	6.56945	6.51583	6.38429	6.04221	6.94828	6.58025	6.68109	6.6218	6.32642	6.79794	6.91149	7.13639	7.4991	7.13331	6.80296	6.76553	7.22649	6.99831	6.7161	6.49126	7.20679
ltaE	8.10382	7.71827	7.95596	7.76448	7.82127	7.63899	7.02014	7.73529	8.04172	7.52494	7.99849	7.58795	8.11145	7.45898	8.09608	8.20665	8.03385	7.66312	8.31191	7.85343	8.02643	8.06408	8.11559	7.81897
poxB	8.14867	7.51755	8.42171	8.02605	8.30541	7.57909	7.83522	8.05543	9.38514	7.71758	8.94198	8.42001	9.02276	8.29245	7.12166	7.12167	7.19166	7.61318	9.08928	7.72475	7.8462	7.58937	7.97107	8.29303
hcp	3.59593	3.79823	3.4883	4.51936	4.1195	3.81334	4.22153	3.89682	3.29235	4.396	2.94735	3.65087	2.92675	3.86296	4.31497	3.19048	4.22534	4.98477	3.72935	3.73696	4.22139	3.65595	3.60962	6.25079
ybjE	5.25359	4.90572	4.73467	5.22269	5.30814	4.74391	4.2983	4.13837	4.47434	4.30291	4.67872	4.51107	4.78977	4.79594	5.51203	4.77336	5.74072	4.70858	5.05166	4.71169	5.48068	4.79902	5.38385	6.05291
aqpZ	5.66269	5.60421	5.4305	6.04782	6.61007	6.08538	5.5294	6.37102	6.59719	6.82195	6.75868	6.32193	5.89624	6.59351	5.36965	5.1357	4.22534	5.50641	6.56784	5.67485	5.73658	5.77928	6.40122	5.8235
ybjD	7.34149	7.68213	7.36363	6.99312	7.43502	7.50286	7.47074	7.60051	7.08541	7.53521	7.41725	7.74233	7.45176	7.62287	6.80868	7.45698	7.24774	7.0178	7.21536	6.80742	6.96533	7.07722	7.30732	7.17466
ybjX	8.69496	9.44919	9.06458	8.60858	8.97415	8.83228	9.38484	9.87965	9.50555	9.75976	8.99355	9.86647	9.96587	9.86519	9.02294	8.8997	8.56212	8.6083	9.12572	8.34718	8.85651	8.55225	9.16391	8.32266
macA	6.94975	6.83546	6.94118	6.67493	6.32893	6.47158	6.2562	6.02507	6.48336	5.82202	6.59025	6.36191	6.22463	6.01838	7.04565	7.275	6.79984	7.0178	7.07333	7.34543	7.25994	7.38054	7.10218	6.58002
macB	7.4827	7.40009	7.56564	7.83445	7.55361	7.41749	7.02014	7.15479	7.30236	7.16385	7.22517	7.26147	7.09173	7.36948	7.20788	7.45698	7.79126	7.56145	7.13592	7.49015	7.56735	7.48419	7.48689	7.57003
cspD	9.62254	9.31007	9.07639	8.54043	10.252	9.26313	9.93042	10.0937	10.9604	10.4152	11.7081	11.1463	9.43201	10.2909	7.68962	7.63753	7.93483	8.07826	7.97788	7.85877	7.94759	8.13818	8.81867	7.6186
clpS	8.85831	8.51577	8.66595	8.06538	7.60943	8.88093	8.78731	7.91643	9.58836	7.79653	9.34317	8.89449	8.81785	7.52264	8.55669	8.14166	7.82852	9.2839	9.39673	9.0611	8.86904	9.41788	9.28034	7.66559
clpA	10.8663	11.3628	10.9572	11.3494	11.506	11.0238	11.4487	11.5566	11.5608	11.2214	11.3689	11.3494	11.3362	11.2795	10.987	11.9522	10.9535	11.0591	11.5113	11.0549	11.3083	11.1344	11.4009	11.6229
infA	9.21612	9.24859	9.59548	9.10964	9.48759	9.97582	9.5105	9.2057	9.31135	9.10987	9.38331	9.4552	8.88576	9.34329	9.45039	9.25349	10.3241	10.0674	8.93942	9.8646	9.03712	9.97628	9.51154	9.43944
aat	6.15994	5.86285	5.48467	5.22269	6.03483	5.21788	6.36728	6.39448	6.12296	6.32645	5.93031	6.12947	6.19162	6.18504	5.4426	5.87234	5.3883	5.16196	5.61734	5.65042	6.05761	6.0115	6.05823	6.1878
cydC	6.91695	6.97144	6.91512	6.19694	6.03483	6.3334	7.68843	6.94828	6.55447	7.05389	6.53165	6.89136	6.77584	7.24919	6.86284	7.56006	6.9426	7.0178	6.79169	6.65608	7.15273	7.14205	7.50553	7.41364
cydD	6.42203	6.05409	6.21879	6.33208	5.86174	5.98345	7.08659	6.22157	5.88161	6.50423	5.86852	6.23848	6.17724	5.89552	6.25487	6.53006	6.87299	5.88871	6.06614	6.34192	6.62035	6.28639	6.93805	7.17466
trxB	7.7388	7.94362	7.92036	7.66557	8.20631	7.79756	7.86076	7.4959	7.48637	7.15056	7.36226	7.48108	7.72654	7.78741	8.84603	8.24428	7.49947	8.06346	8.40803	7.92138	8.42355	8.31982	7.95308	7.54511
lrp	8.08917	8.57116	8.15004	7.94402	9.42155	8.3696	8.29939	8.6157	8.99721	9.01034	8.74828	9.13459	8.37984	9.07259	8.62619	8.65154	8.58407	8.12177	7.90787	8.03429	8.38916	8.15826	8.58451	8.18428
ftsK	9.58126	9.52	9.66164	9.82818	9.81493	9.65581	10.2261	9.88173	9.67169	9.62204	9.50845	9.71735	9.5705	9.52006	9.42811	9.52215	9.43228	9.7721	9.68882	9.82421	9.85535	9.74827	9.9058	9.96598
lolA	8.34642	8.6528	8.40775	8.45416	7.7568	8.29975	9.62981	8.14809	8.00729	7.63406	7.56417	8.35326	7.92033	8.16526	7.93688	6.98014	7.30172	8.14304	8.16958	8.57848	8.14012	8.04263	8.11154	7.64229
rarA	7.58021	7.91016	8.00002	8.00598	7.45547	7.64734	8.75135	7.91643	7.33807	7.44005	7.22105	7.6822	7.5387	7.83833	7.58072	7.54003	7.49947	7.78541	7.49547	7.95669	7.77568	7.76054	7.80544	7.79803
serS	9.5747	9.8187	9.75736	9.83388	9.60439	9.6835	10.0058	10.4167	10.0175	10.0961	9.8423	9.91506	10.0633	10.3	9.79952	10.4285	9.73661	9.67565	9.76009	10.0789	10.0345	9.66147	9.66313	9.98463
dmsA	5.36724	5.4834	5.31564	5.47719	6.43573	5.3871	5.94209	5.93191	5.29206	6.12365	5.3559	5.70805	6.19638	6.28632	5.77939	6.26302	5.17347	5.63209	4.40766	5.65042	5.40401	5.35105	5.38385	6.4784
dmsC	5.08662	5.22329	5.25459	5.35555	6.41499	4.86351	4.65039	5.52724	5.39252	5.03971	5.71312	5.08922	5.2681	5.15853	5.29283	5.59005	3.69044	5.16196	4.40766	4.45374	4.70954	4.31759	4.14158	6.05291
ycaC	9.80451	7.86788	8.93762	8.17733	8.74825	7.6515	8.05026	8.24809	9.79427	8.42906	9.97651	8.67049	9.68462	9.63012	6.94881	7.29905	8.47082	8.71633	8.38245	8.34718	7.81322	9.30531	9.23079	8.67244
ycaD	6.78681	6.55814	6.68768	5.79054	5.59298	6.61482	7.35569	7.11296	7.99775	7.22856	7.76124	7.48912	7.9232	7.24919	6.78082	6.48884	6.72279	7.16371	6.40796	6.54115	6.74991	7.05291	7.20459	6.42478
ycaM	4.75656	4.15536	4.84923	5.22269	4.21856	5.21788	4.05451	4.5261	4.67914	5.3958	5.32555	4.4298	4.22649	4.65154	4.26221	3.84142	4.92096	4.78274	4.53698	4.61397	4.61066	4.31759	3.93707	4.38141
ycaN	5.40322	5.22329	5.25459	3.97536	3.89829	4.89192	5.05618	4.5261	4.80112	5.20319	5.3559	4.9446	4.78977	5.68907	3.50171	5.02473	6.02373	5.04629	5.05166	4.93043	5.14603	5.0158	5.35673	4.38141
pflA	7.17804	7.04443	7.2113	7.18389	7.24835	7.25747	7.71668	6.86673	7.00519	6.4401	7.14055	6.82616	7.27622	7.00361	7.42743	7.83134	6.46336	7.82981	7.58792	7.27525	7.39483	7.54647	8.13567	7.20679
pflB	11.5827	11.5435	11.8146	11.1602	11.4737	11.1989	12.5184	11.7735	12.2645	11.9579	11.7909	11.7392	11.9701	12.0372	11.5189	12.5205	11.229	10.9324	11.3967	10.8094	11.4135	10.3919	11.1678	10.8063
focA	8.63066	8.12058	8.47621	7.8115	8.13835	8.273	9.30414	8.05543	8.44641	8.54029	8.74255	8.29709	8.49833	8.4644	8.81889	9.1316	8.64799	8.50255	8.13935	7.80443	8.14012	7.85498	8.4174	7.89981
ycaO	6.3745	6.11862	5.96299	6.86524	6.53517	6.58903	7.26615	6.6103	6.63049	6.32645	6.6218	6.25745	6.48029	6.23657	6.91503	6.68406	6.72279	6.52904	5.78294	6.70436	6.80313	6.4349	7.08575	6.96524
ycaP	6.72181	6.36648	6.84782	6.56945	7.04742	6.85743	7.15356	6.64984	6.74131	6.66248	6.90437	6.99104	7.19289	7.39238	6.11311	6.21328	6.64139	6.48529	6.81737	6.75107	6.41102	6.60342	6.73188	5.8235
serC	8.64074	8.74181	8.63435	8.60858	8.98826	8.57629	9.47373	9.56755	9.49655	9.18353	8.97657	9.25272	9.53758	9.25858	9.34968	9.98551	9.138	9.02975	9.30891	9.29387	9.38257	9.32321	9.33694	9.22088
aroA	7.90904	7.6038	7.70146	6.99312	7.90545	7.83096	8.34082	7.75355	8.07536	7.7355	8.25948	7.93281	8.30575	7.03305	8.77012	8.44078	9.19617	7.74887	8.11883	8.00085	8.37918	7.99556	8.25797	7.77679
ycaL	5.52796	5.49734	4.82143	5.07635	5.26244	5.46481	4.93318	4.13837	4.43719	5.20319	5.29456	4.921	5.31264	3.57342	5.41869	5.73809	6.02373	5.26904	4.53698	5.83522	4.97106	5.39039	4.75385	4.38141
cmk	8.7022	8.55959	8.42402	8.90805	8.79314	8.45776	8.62788	8.71225	8.86708	8.71305	8.51275	8.74125	8.63351	9.38385	9.03282	8.72437	8.66868	8.84738	8.54503	8.93526	8.45714	8.28893	8.49096	7.88002
rpsA	11.3959	11.6177	11.6684	11.7889	12.3159	11.4223	11.6593	12.1487	12.0477	12.0222	11.5341	11.7988	11.5998	12.0845	12.0387	11.7825	11.4332	11.4827	11.5415	11.4272	11.6474	11.1688	11.8109	11.5699
ihfB	9.24036	8.34713	8.69113	8.77203	8.59996	8.7705	9.34845	8.74913	9.1195	8.73993	9.80292	8.78275	9.39469	9.28329	9.31287	9.7702	9.67659	9.32792	9.11021	8.84662	8.71888	9.40593	9.9267	9.0631
ycaI	6.72181	5.97664	6.41755	6.19694	6.11416	6.36415	5.90983	6.05483	6.0754	6.52498	6.22968	6.13973	6.35811	6.38096	6.64317	6.57013	7.45252	6.67249	5.97778	6.51432	6.13081	6.63652	6.7632	7.17466
msbA	7.78499	7.73307	7.68613	8.00598	7.88297	7.63899	7.54876	7.9953	7.83234	8.15719	7.87298	7.8509	7.77986	7.9194	8.24965	8.26884	8.21356	8.41198	7.95492	7.85877	8.25371	8.07921	8.38421	8.40804
lpxK	6.15994	5.9964	6.50752	6.39518	6.49621	6.84295	5.98142	6.46269	6.12296	6.54545	6.17967	5.97763	6.29291	6.23657	6.34642	7.06672	6.9426	6.41707	7.11536	6.47311	6.81798	6.37732	6.23245	6.53011
ycaQ	5.88253	5.76258	5.89793	4.91347	4.95287	5.85946	5.36066	5.99468	5.53998	5.44019	5.47126	5.52452	5.7805	5.89552	6.06771	5.73809	5.74072	6.01715	6.1893	6.3571	5.82746	6.04886	5.9715	5.98041
ycaR	5.34275	5.84117	5.77289	3.60016	4.95287	6.06056	5.15583	4.43849	5.5045	3.71815	5.40024	5.05711	5.04339	3.86296	5.09585	4.46875	4.61467	6.04755	5.67468	6.8402	5.42356	5.76438	5.6527	4.93557
kdsB	6.52903	6.76233	6.77722	7.1477	6.93539	6.73731	6.41977	7.01036	6.43706	6.54545	6.39221	6.19488	6.26599	7.27406	6.30789	6.9194	6.02373	6.46291	6.93937	7.29114	7.03054	6.91806	6.73188	7.20679
ycbJ	6.28734	7.10484	6.44513	6.45564	6.90596	6.35397	6.07895	6.8999	6.50146	6.27836	6.43548	6.35752	6.59653	6.51221	6.12793	6.57013	7.00901	5.88871	6.37374	6.32658	6.51493	5.99883	6.36084	6.1878
ycbC	6.29374	6.2396	5.8298	5.07635	5.89207	5.28369	5.95004	5.86628	5.85369	5.85518	5.60359	5.846	5.84863	6.42605	6.52498	5.99516	6.46336	6.04755	6.1893	6.23094	6.5686	5.86557	5.89816	6.25079
smtA	7.16063	7.06797	7.05894	6.99312	6.73245	6.97496	7.23394	7.01036	7.32795	7.21585	7.24151	7.26382	7.12208	7.03305	7.23551	7.22568	6.87299	6.85545	7.0079	6.91391	7.1291	6.77675	6.92888	7.07375
mukF	6.89184	7.00108	6.59221	7.4146	7.85245	6.96831	6.93454	7.51744	6.76399	7.36145	6.99873	7.03016	6.77584	7.11794	7.39717	7.65627	7.86483	6.93891	6.47405	7.2182	7.24353	6.8278	6.98309	7.51976
mukE	6.88761	7.47241	6.81295	6.51367	7.07412	6.87888	7.47074	7.27346	6.79369	6.87142	6.66485	7.37001	6.68049	6.77873	7.20089	6.98014	6.72279	6.67249	7.27219	7.31466	7.25994	6.59503	6.49126	6.80657
mukB	9.30042	9.47318	9.16477	9.42899	9.67368	9.19494	9.59091	9.73777	9.35931	9.61479	9.10828	9.62042	9.19444	9.59106	9.4326	9.61126	9.34499	9.37961	9.22503	9.45422	9.60972	9.27541	9.11417	9.47285
ldtD	8.6495	8.82703	9.02552	8.74806	9.14444	9.00316	8.96365	8.92058	9.2697	8.36142	9.20416	8.94069	9.576	8.39806	8.38535	8.41901	8.24146	8.58776	8.74566	8.42127	8.54009	8.3096	8.74476	8.42179
ycbK	10.4147	11.0998	10.4388	10.1947	10.5613	10.7825	10.6668	10.6245	10.2293	10.4441	10.0019	11.1713	10.5468	10.1998	10.9189	10.3122	9.97123	10.7846	10.6542	10.8576	10.8371	10.6618	10.0972	10.1131
ycbL	9.25438	9.9843	9.34885	9.41384	9.82086	9.71167	9.63228	10.0202	9.02094	9.53005	8.86759	10.0869	9.52533	9.30156	9.84396	9.8042	9.83142	9.70693	9.53475	10.0453	9.96032	9.75958	9.51615	9.56248
aspC	8.44608	8.73888	8.55639	7.78818	8.62275	8.36454	9.18452	9.09545	8.85305	8.80502	8.87678	9.12171	8.87763	8.93119	8.78422	8.62325	9.0774	8.67311	8.09802	8.902	8.31257	8.52157	8.11154	7.85995
ompF	10.1946	9.6667	8.82489	8.49794	10.9207	9.28338	8.7593	9.30192	10.4964	11.0149	9.70246	10.2793	8.8454	9.16193	9.52227	9.27789	9.84057	8.94347	8.52178	8.16079	8.97222	9.84525	10.6633	9.20506
asnS	8.83216	9.02397	8.81259	8.60858	8.78912	8.74736	9.84876	9.846	9.76927	9.75976	9.5377	9.81139	9.52911	9.98303	9.3481	9.33133	8.94796	9.01829	8.8301	8.96281	9.18336	8.91127	9.12627	8.81474
pncB	8.40674	8.61974	8.57107	7.96497	8.52453	8.48133	8.99474	8.60065	9.21176	8.33228	9.34695	8.98047	8.58531	8.29245	9.35599	9.25349	8.78695	8.90663	8.84891	8.77495	8.906	8.85613	9.72143	8.35168
pepN	8.74021	9.17573	8.83882	8.72368	8.79715	8.77432	9.12954	8.94065	8.88098	8.78365	8.9027	8.96397	8.82171	8.6658	8.97047	9.09773	8.00159	8.6032	9.02459	8.68157	8.86189	8.71218	8.43046	8.44891
ssuB	5.05681	4.88467	5.35495	4.91347	5.0093	4.97394	4.24758	4.5261	4.80112	3.71815	4.88004	5.32323	5.10547	4.79594	5.29283	3.55236	4.22534	5.21649	4.40766	5.0843	4.99739	4.93828	4.71166	4.77341
ssuD	3.41979	4.04585	3.25884	4.72983	5.86174	3.04765	2.60396	4.96279	4.99253	4.09652	3.77393	5.48484	3.01565	4.31047	3.58999	1.97223	3.69044	3.91775	2.40647	3.3076	4.176	3.29045	4.20378	4.77341
ssuE	4.42441	4.00742	3.68623	3.09171	3.77351	4.22419	3.39206	4.5261	4.51056	3.8556	4.55341	4.93285	4.02709	4.31047	4.09127	3.55236	4.92096	4.78274	4.65565	5.22333	4.86063	4.79902	4.79484	4.77341
elfA	3.86033	3.32255	3.80454	3.97536	3.89829	3.98141	5.12806	3.89682	3.83972	3.98108	4.29613	3.49979	3.91601	3.21078	4.5086	4.90452	6.14682	3.03865	4.10801	3.82693	3.14272	4.1443	3.30367	3.47008
elfC	5.49499	5.41164	5.8298	5.96705	5.30814	6.34373	5.18308	5.72532	5.82522	6.15061	5.86852	5.41054	5.63375	5.44805	5.59969	5.59005	6.14682	6.07733	5.78294	5.60027	5.48068	5.71874	5.46228	6.80657
elfG	4.88085	5.30478	5.12414	5.69346	5.06361	5.40692	3.89886	4.34522	4.80112	5.20319	4.92121	4.80977	4.78977	4.79594	5.09585	5.73809	6.14682	5.31974	5.21519	5.22333	5.09817	5.04075	5.01897	5.55058
ycbF	6.00466	5.45513	5.88456	5.88149	4.76899	6.44307	5.4863	6.34716	5.93589	6.09617	6.51829	6.13973	6.28846	5.53294	6.03663	6.35763	6.72279	6.24411	6.47405	6.21436	6.13081	6.03652	5.71809	6.12193
pyrD	5.11582	5.15461	4.73467	5.07635	5.16645	5.44577	4.83351	5.60976	4.71061	5.30271	4.79402	5.17151	5.02209	5.76122	5.7605	6.64707	6.87299	4.98477	5.61734	4.8032	5.36409	5.28994	4.62339	5.90409
zapC	8.1129	8.24966	8.0185	7.76448	7.44528	7.82729	7.17408	7.34748	7.09737	8.07512	7.44221	7.42766	7.47546	7.34621	7.88983	7.89582	8.32203	7.57194	7.5113	8.1346	7.95433	7.59359	7.57777	7.77679
ycbX	7.53768	7.7448	7.39225	7.07248	7.20068	7.37786	7.31624	7.34748	7.43076	7.64358	7.53131	7.79196	7.71663	6.87943	7.78621	7.95755	6.64139	7.64335	7.0079	7.45531	7.62337	7.61451	7.3899	7.66559
rlmL	7.27508	7.03491	7.05894	7.1477	7.29449	7.06505	6.76456	7.40639	7.12099	7.49369	7.10973	7.10274	7.07373	7.00361	7.9242	7.81476	7.82852	7.37024	7.61747	7.41961	7.7293	6.95789	7.29309	7.59452
uup	8.83106	8.71969	8.7402	9.27814	8.57681	8.93994	7.80703	8.70757	8.36468	8.75758	8.63841	8.54587	8.59797	8.88349	8.61045	9.17122	9.76571	8.80797	8.64883	9.16825	8.73266	8.78411	9.04365	8.85585
pqiA	6.96187	7.10028	7.13431	7.11058	6.86067	7.21875	6.08618	6.6103	6.77147	6.64362	6.96959	6.73777	7.04761	6.84664	6.94044	7.17462	7.40398	7.24467	7.03004	7.27525	7.1644	7.08923	7.1893	6.92718
pqiB	7.53228	7.45823	7.61909	7.74038	7.18851	7.29519	6.56668	7.50671	7.30752	7.05389	7.20864	7.19417	7.3845	7.39238	7.45708	7.81476	8.37335	7.56145	7.57292	7.79889	7.56294	7.47963	7.57189	7.49395
pqiC	7.05904	6.67921	6.63276	6.86524	6.43573	7.15571	6.31281	5.83231	7.04277	6.09617	7.10973	6.76453	6.80731	6.81308	6.65345	6.64707	6.79984	7.56145	6.56784	7.17602	6.97861	7.42384	7.51783	6.72017
rmf	14.5401	14.3926	14.6007	13.6579	13.7678	14.9384	13.9605	13.8903	14.4331	13.1312	14.3852	14.3782	14.24	14.3507	13.8286	13.8604	14.0075	14.7517	14.7441	14.5633	14.1765	14.7172	15.0107	13.9662
fabA	8.94934	8.36434	8.83187	8.45416	8.42432	8.98844	8.17935	8.58033	9.30105	8.77934	9.10605	8.9133	8.70543	8.72112	9.4968	9.45953	8.5172	9.24836	8.76559	8.69656	9.38631	9.40112	9.82895	9.04544
ycbZ	7.92356	7.95376	8.22622	8.48349	7.88297	8.16073	8.80825	8.41804	8.25954	8.15053	8.04579	8.06517	8.21598	8.21749	7.65423	7.79798	7.9686	7.95537	8.38245	8.00568	8.03281	8.17244	8.23953	8.01316
matP	6.88761	6.73319	6.94118	5.96705	7.00642	7.01426	6.47042	5.99468	6.29894	6.4401	6.79789	6.38796	6.26599	6.67048	6.59064	7.25055	7.9686	6.82067	6.506	7.09685	6.5686	7.22055	7.21218	6.53011
ompA	11.9116	11.5832	12.1427	11.1327	11.9408	11.7532	12.4751	12.3066	12.698	12.2984	12.5334	11.9882	11.7658	12.2099	11.194	10.5931	10.8976	10.7902	11.587	10.2675	10.6122	10.5249	11.0452	10.5736
sulA	8.35869	8.0585	8.39602	8.67365	7.48562	8.59153	9.14954	7.45184	7.87463	7.36145	7.97913	7.69964	7.62424	6.87943	8.92452	8.30491	8.24146	9.31235	8.98547	9.2314	8.7248	9.36947	8.20953	8.60171
sxy	5.89943	5.25644	5.8298	5.07635	5.92177	5.87377	5.15583	5.39386	5.86772	6.12365	6.05576	5.35879	5.49376	5.53294	5.15492	4.77336	6.36536	5.85473	5.13574	4.97047	5.49923	5.40967	5.41047	6.12193
yccS	7.66416	7.22275	7.25352	7.94402	7.40378	7.78247	7.92471	7.50671	7.52672	7.70854	7.73839	7.40232	7.73311	8.13841	7.79552	8.08747	8.82432	7.96337	7.72995	7.77082	7.56735	7.94361	7.8303	7.89981
yccF	5.25359	4.86331	5.07789	5.07635	5.92177	5.28369	4.93318	5.24689	5.4496	4.98083	5.09316	4.88487	5.51679	5.68907	5.29283	5.93506	6.55512	4.36669	5.21519	5.12034	5.19236	5.18197	5.53666	4.93557
helD	7.36904	7.14964	7.50139	7.07248	7.22471	7.04621	7.42866	7.41789	7.45883	7.26603	7.3244	7.32578	7.6626	7.96595	7.02995	7.71106	7.75302	7.3337	7.83428	7.53088	7.48133	7.58089	7.40983	7.51976
mgsA	6.849	6.4831	6.53345	6.81996	6.53517	6.69763	7.76256	7.08438	6.63869	7.17703	7.24151	6.78754	6.4407	6.74354	6.47948	6.85598	7.30172	6.46291	7.05185	6.4307	6.2777	6.82061	6.65605	5.55058
yccT	4.0837	3.32255	3.68623	3.09171	3.63691	4.22419	3.7967	4.2455	5.4118	4.78822	4.38708	3.9596	3.74454	4.104	4.26221	4.90452	4.22534	4.78274	4.7653	5.52161	4.97106	4.64488	4.32066	5.33495
yccU	5.91613	5.64233	6.21879	6.56945	5.97941	5.65915	6.52469	6.86673	7.0241	6.39571	6.9548	6.72078	6.81662	6.55343	5.70228	6.26302	4.92096	5.31974	6.53725	6.1285	6.18909	5.18197	5.9715	6.76402
hspQ	8.55004	8.83254	9.05417	8.80726	9.60896	8.70396	8.93187	9.22873	9.98492	8.90343	9.6906	9.00452	8.88133	9.14854	7.4512	7.74646	7.49947	8.056	8.12913	8.2076	7.68543	7.5978	8.8062	7.77679
rlmI	6.45669	6.29649	6.38942	5.88149	6.00738	6.31254	6.16347	6.54888	6.50146	6.80508	6.47056	6.43453	6.42456	6.28632	7.09173	7.25055	7.24774	6.98676	6.8918	6.47311	6.62035	6.45359	6.64488	5.98041
yccX	5.69208	5.49734	5.27523	5.07635	5.21524	5.19526	5.18308	5.93191	6.01365	5.68117	6.49121	6.05012	6.36659	5.76122	5.6416	5.87234	4.61467	5.21649	6.30277	5.79119	5.51754	6.30709	5.8406	5.08133
tusE	6.89606	6.61676	6.87512	6.62315	6.68126	6.75288	6.13584	5.52724	6.43706	5.25381	6.59025	6.18004	6.54892	6.23657	6.87167	6.53006	7.75302	7.06315	6.1893	6.48698	6.89003	7.07118	7.26419	6.72017
yccA	10.1834	10.8291	10.6267	10.3894	11.3846	10.709	9.81486	9.60324	9.6073	9.1605	9.06761	9.41142	9.20334	9.9943	10.029	10.0112	10.4309	10.4722	10.363	10.6545	10.5306	10.316	11.0834	10.6515
hyaA	4.19735	3.25854	4.01551	4.51936	4.1195	3.98141	3.72435	4.02265	5.22825	4.30291	4.19905	4.02747	5.04339	5.35785	2.48784	4.46875	4.22534	3.45623	2.86633	3.641	3.14272	3.29045	3.60962	4.77341
hyaB	3.7896	3.32255	4.15568	4.91347	4.39835	3.68933	3.08045	4.5261	5.06737	3.98108	3.63238	4.02747	5.01132	5.26163	3.19896	3.55236	4.92096	3.2625	3.49477	3.5382	3.81062	3.11366	3.41302	5.33495
hyaF	3.89444	3.65641	3.91388	3.97536	3.63691	3.98141	3.52579	4.6868	4.64696	4.396	3.58193	3.88839	5.06438	5.26163	3.58999	4.46875	4.61467	4.78274	4.10801	3.99162	4.0807	3.52065	3.78262	4.93557
cbdA	5.66269	5.85205	6.64073	5.58938	4.70209	7.15571	8.22923	8.4123	6.88618	6.34991	6.30159	6.75788	7.05812	8.67517	6.79016	5.73809	4.22534	5.5914	6.8918	6.50072	5.60576	5.20422	6.45336	5.55058
cbdB	5.40322	5.55176	5.95021	5.22269	4.89414	6.58903	7.1876	7.24792	5.93589	5.95033	5.26289	5.91928	6.20113	8.06904	5.70228	5.23874	5.57524	5.5914	6.37374	6.48698	4.70954	4.73933	5.56063	6.1878
appA	6.33157	6.30444	6.41755	6.39518	5.59298	6.54498	7.45685	6.91621	6.53701	6.2537	6.19653	6.61447	6.85928	7.58361	6.44439	5.50991	5.74072	6.13509	6.40796	6.59336	6.11886	5.92036	6.27653	6.4784
etk	7.23572	6.76809	6.70299	7.18389	6.99249	6.96162	6.6175	6.72582	6.94029	7.01039	7.34346	6.54671	6.97465	6.91149	6.78082	7.06672	7.58903	7.14977	7.5113	7.40507	6.96533	7.31559	7.3492	7.07375
gfcE	5.8218	4.77456	4.92954	5.69346	4.31126	4.43194	4.85061	5.83231	5.59161	6.06816	5.81492	4.6029	5.7354	5.76122	3.89731	4.77336	4.22534	4.85328	4.40766	3.99162	4.3899	5.08937	5.15112	4.77341
gfcD	6.2014	5.27273	5.58728	6.26609	5.59298	5.60869	5.0264	5.29756	5.24984	5.68117	5.80395	5.1412	5.50915	5.53294	5.55653	5.23874	6.72279	5.54953	5.67468	5.54831	5.34371	5.92036	5.9353	6.42478
insA_4	5.02637	3.70525	4.01551	4.91347	4.01313	5.85946	4.05451	3.75897	0.4017	2.98159	0.4017	3.59232	4.13024	4.104	4.41503	0.4017	6.02373	4.70858	0.4017	5.31946	5.19236	4.88418	3.51467	3.84147
insB1_4	5.76763	4.55233	5.37421	4.91347	3.77351	5.42648	4.74485	4.76091	4.14633	5.30271	4.23214	4.11325	4.78977	3.21078	5.55653	5.73809	4.22534	5.50641	4.8672	6.01824	5.8127	5.62289	4.75385	5.90409
cspG	6.99761	6.17171	6.84782	5.22269	5.16645	6.52698	6.96626	7.27346	7.77766	6.87142	7.97669	8.99608	7.81435	6.0761	5.36965	4.62908	6.26023	6.01715	6.91578	7.72475	7.58482	8.99023	5.82089	6.67495
gnsA	5.26667	4.88467	5.00563	0.4017	2.3298	5.40692	3.99425	2.01292	3.94932	2.71876	4.90077	4.4298	4.29913	3.57342	5.03425	2.7063	0.4017	6.04755	4.40766	4.97047	4.97106	5.24772	5.56063	2.19363
torS	5.86544	5.61703	5.65184	6.12431	5.92177	5.88795	5.23609	6.22157	5.52235	6.4401	5.95033	5.81433	5.99246	6.0761	6.39624	6.57013	7.0725	5.16196	5.67468	6.23094	5.96724	6.18934	5.67482	6.8479
torT	5.26667	4.96709	4.95535	5.58938	5.0093	4.61351	4.3712	4.34522	4.80112	4.64386	4.52699	4.44643	4.72534	4.79594	5.03425	4.90452	6.02373	4.46005	4.2656	4.27347	4.57613	4.47227	4.62339	5.73814
torR	4.60003	4.79727	3.62322	4.27285	3.31747	4.2682	4.0247	4.2455	3.78162	4.71785	3.94336	3.78762	4.63	3.21078	4.75761	4.28835	2.83099	4.85328	4.10801	4.39612	4.88904	4.27617	4.32066	5.33495
torA	5.05681	4.92647	5.00563	5.22269	5.26244	5.00027	4.7987	4.2455	4.64696	5.48326	4.92121	4.96781	4.52791	5.61311	5.06538	5.23874	5.3883	4.92052	5.13574	4.56251	5.09817	4.96458	4.71166	6.12193
torD	4.53665	3.75249	4.76418	5.07635	3.63691	4.61351	3.83156	3.75897	4.3599	4.64386	4.50007	3.83888	4.63	4.79594	4.09127	4.28835	4.22534	4.15961	4.8672	4.06741	4.22139	4.31759	4.47995	5.21371
cbpM	5.71134	4.60476	5.58728	6.04782	4.83292	4.97394	4.72645	5.72532	6.55447	5.68117	6.77562	5.30511	6.56373	6.0761	4.63847	5.02473	4.22534	5.26904	5.78294	4.8032	4.22139	5.04075	5.71809	5.73814
cbpA	7.75977	6.69138	8.02461	7.98562	6.84525	7.50746	7.03518	7.91643	8.8442	7.68106	9.01985	7.83836	8.83551	8.23025	5.8526	6.40271	6.26023	7.2835	7.25349	6.97422	6.73434	7.29501	7.72819	7.00233
agp	6.19457	6.90505	6.64866	5.88149	7.21274	6.49029	7.29454	6.81549	6.53701	7.25365	6.5645	7.00793	5.95923	6.42605	5.00243	5.80678	5.74072	5.04629	6.56784	5.15549	6.08243	5.63931	5.35673	6.4784
yccJ	7.86672	6.98139	7.84298	6.86524	7.61853	7.17895	7.09737	8.15497	8.64479	6.56562	9.04451	7.85868	8.60515	7.98113	6.34642	6.26302	7.30172	7.49682	7.90787	7.16743	6.97199	7.83729	8.92635	7.07375
wrbA	8.47595	7.91795	8.42863	7.58667	8.52936	7.82361	7.18423	8.50146	9.33679	7.7532	9.38607	8.56121	9.20983	8.51745	7.09173	6.68406	7.0725	8.21847	8.75898	7.49015	7.76422	8.05186	8.78601	7.97635
ymdF	10.8775	9.47053	11.0949	9.03235	7.66318	10.5172	10.8469	11.8192	12.6062	8.92311	13.8241	11.5976	12.5574	10.9125	7.7674	8.14166	8.98142	10.7607	10.7557	9.33853	9.06229	11.2885	12.6574	9.43266
rutG	9.2445	9.61652	10.0426	11.6275	11.0372	10.3627	10.5316	5.56909	10.0851	10.3928	9.97528	9.90945	9.08892	7.69832	9.54176	9.62083	8.82432	7.82104	9.40522	6.1285	9.54424	6.80614	7.76476	8.55256
rutF	8.07064	8.64029	8.93924	9.80513	9.58827	9.43105	9.55159	4.02265	8.86183	8.79651	8.92438	8.77783	7.916	5.82993	8.32875	8.14166	7.40398	6.3936	8.20893	3.91162	8.43323	4.99042	6.2473	6.96524
rutE	7.98421	8.88515	9.06754	9.87873	9.55785	9.30731	9.72269	4.60869	8.9988	8.92701	8.968	8.99113	8.13272	6.1316	8.49801	8.00217	7.35376	6.55043	8.32092	4.71169	8.53561	5.40967	6.45336	6.8479
rutD	8.76231	9.56783	9.58001	10.5505	10.3358	9.92775	10.2404	5.39386	9.5873	9.59284	9.45251	9.49918	8.7787	6.59351	9.24141	8.81886	8.00159	7.72085	8.77217	4.45374	9.09314	6.15548	6.79386	7.77679
rutC	8.16971	9.34517	9.27263	10.3501	9.8674	9.50993	9.70986	5.08322	9.08989	9.04309	8.98872	8.82706	8.29469	6.0761	8.83929	8.41901	8.00159	7.0926	8.14949	4.71169	8.57548	5.97314	6.30519	7.46768
rutB	9.08197	10.3624	10.2627	11.7058	11.3044	10.5709	10.7532	6.05483	10.169	10.5403	9.96548	9.83959	9.13181	7.41493	9.95304	9.90946	9.2244	7.68262	9.12572	4.84687	9.61823	6.76182	7.08575	8.70655
rutA	11.2541	12.6056	12.3696	13.5209	12.9351	12.6917	12.7795	7.67906	12.1001	12.3367	12.191	11.8816	11.3021	8.96213	12.2929	11.6855	11.1355	10.0087	11.2757	6.45911	11.7704	9.0297	9.19487	10.5235
rutR	5.48384	5.62974	5.63597	5.07635	4.39835	5.64253	5.36066	6.11258	5.86772	4.98083	5.47126	5.25881	5.33872	5.26163	5.70228	5.80678	6.02373	6.19063	6.79169	6.37212	5.60576	6.37732	6.0413	5.08133
putA	9.86703	10.2665	9.57378	8.69888	8.32222	8.93312	9.66828	9.82456	9.92329	9.21261	10.2005	10.1988	8.84464	8.87538	8.72209	8.35163	8.37335	8.00269	8.72545	8.35854	8.83659	8.08521	7.95308	8.58958
putP	8.16971	8.45102	7.7204	8.12244	8.59996	8.13422	8.38842	7.35946	7.93917	8.90343	8.52281	8.47877	8.43326	7.43712	8.47791	8.78521	8.00159	6.83817	7.74341	6.48698	7.97435	6.29678	7.12646	8.2162
efeO	6.67843	6.69743	6.62474	6.51367	5.35244	6.29137	6.88146	7.48501	6.72599	7.19009	7.35101	7.41505	7.17611	6.51221	7.74354	6.64707	7.30172	7.10711	6.6841	7.77648	7.50905	7.25826	6.59933	7.10818
efeB	6.13875	6.02553	5.69843	6.67493	5.26244	6.43344	6.04221	7.58019	6.1803	6.71762	6.47748	6.67567	6.62153	6.23657	6.98182	6.64707	7.58903	7.27067	6.59779	7.48325	7.15273	7.15924	6.40122	7.26898
phoH	10.3876	9.09097	9.55491	10.3699	9.28821	8.88623	8.75135	9.08467	10.28	9.25361	9.78282	8.68982	9.22447	9.63973	8.30937	7.22568	9.09279	9.83881	9.18612	9.21274	8.79403	10.0138	9.69596	9.21299
pgaD	5.96509	5.44078	5.41198	3.60016	4.89414	5.10106	5.755	4.43849	5.04285	5.20319	5.16346	4.83524	4.49737	4.49106	4.09127	5.23874	4.92096	5.63209	4.2656	5.67485	4.34958	6.14402	4.52937	4.59068
pgaC	4.75656	4.32121	4.36272	4.27285	4.31126	4.35239	5.33659	4.13837	4.39906	4.30291	3.63238	3.86385	4.04832	4.49106	4.31497	1.97223	4.22534	4.36669	3.21451	4.84687	3.47806	4.57829	3.05643	3.84147
pgaB	4.19735	4.38255	4.19953	4.27285	4.70209	3.68933	3.43803	3.24273	3.65791	5.03971	4.16518	3.33101	3.79564	4.104	4.15053	4.62908	5.17347	4.36669	4.2656	4.208	3.47806	4.47227	4.57714	4.13655
pgaA	5.59171	5.0825	5.1012	6.04782	5.26244	5.50215	4.05451	4.83139	5.33309	5.56571	5.14621	4.4298	5.23145	5.26163	4.41503	5.59005	6.9426	5.41609	5.72983	5.18981	5.16938	5.93374	4.87348	5.64741
ycdT	4.53665	3.96794	3.41579	5.22269	2.90655	4.47013	4.2983	3.43607	4.39906	5.25381	4.92121	4.49518	4.31673	4.92719	4.71898	4.77336	5.17347	4.04374	4.8672	4.71169	4.9169	4.79902	3.69871	5.33495
ghrA	6.40439	6.74492	6.39886	6.72491	6.41499	6.43344	6.68101	6.44031	6.30925	6.66248	6.36263	6.36628	6.64261	6.67048	6.63282	6.72012	7.0725	6.41707	6.56784	6.64375	6.74991	6.31734	6.14004	7.10818
ycdX	7.23904	7.22694	7.08256	7.1477	7.00642	7.17318	6.97018	7.01036	6.99244	7.0681	6.92475	7.18429	7.24208	7.11794	7.28263	7.65627	7.63181	7.38222	7.37955	7.26723	7.21015	7.48873	7.01813	7.7111
ycdY	6.33157	6.57794	6.37993	6.90914	6.5917	6.54498	6.58212	6.3229	6.25691	6.41808	6.06497	6.44284	6.81042	5.53294	6.93202	6.88804	7.24774	6.9061	7.17618	7.09685	7.0369	6.88401	6.82387	6.53011
ycdZ	5.37933	5.52481	5.57067	6.45564	5.79909	5.97019	5.84306	5.29756	5.53998	5.3958	5.32555	5.50878	5.71564	5.76122	7.24913	7.00958	7.54495	7.24467	6.76553	7.01307	7.20451	6.82061	7.15035	7.26898
csgG	5.20005	4.70422	4.98071	4.91347	6.32893	5.10106	4.44059	4.96279	7.16709	5.15073	5.11106	4.86027	5.14542	4.79594	5.46611	5.02473	5.17347	5.50641	5.21519	5.35013	4.94423	5.40967	5.30091	5.64741
csgD	5.14445	4.04585	3.4883	3.97536	5.83076	4.74391	3.43803	5.24689	7.90216	6.15061	5.05668	5.08922	6.01959	5.15853	3.50171	2.7063	2.83099	4.46005	3.21451	5.12034	4.3081	4.27617	4.20378	4.59068
csgB	2.54541	3.65641	1.81613	0.4017	4.01313	4.22419	1.42257	2.75508	10.1675	4.396	3.02493	4.54233	5.25902	2.72524	1.4597	3.19048	3.69044	1.43311	2.86633	1.12372	1.30835	1.29247	1.06944	2.96865
csgA	6.2809	5.72755	5.19084	5.47719	5.43716	5.4836	5.3244	4.6868	10.0394	6.22861	6.02776	5.98334	6.21057	5.44805	4.75761	4.46875	5.17347	5.16196	4.40766	4.06741	4.94423	4.57829	4.91125	3.84147
ymdA	4.62055	4.19009	4.54374	4.91347	4.70209	4.13192	4.88421	4.43849	4.83007	4.48344	5.12874	5.28677	5.4782	3.57342	4.20745	2.7063	4.92096	3.77969	3.72935	3.5382	3.55098	4.67705	3.78262	4.13655
ymdB	6.73599	6.77954	6.96043	6.39518	6.13966	6.64852	6.62746	6.05483	7.41173	6.03959	6.98424	6.83566	7.16886	6.01838	6.51374	4.90452	5.3883	6.76687	7.27219	6.93429	6.58606	6.30709	6.61085	6.1878
clsC	7.64676	7.41851	7.99381	7.87928	6.96422	7.75952	7.9782	7.52809	7.6291	7.83859	7.47022	7.97496	7.86905	7.98113	6.84501	6.75531	7.35376	7.14977	7.93158	7.20147	7.23802	6.78415	6.95624	6.96524
opgC	7.07772	6.95134	6.77722	6.99312	6.39395	6.96831	6.77355	6.78028	6.27808	7.48312	6.50482	6.90044	6.89194	6.23657	6.68386	6.21328	7.71374	7.21818	7.15619	7.22649	6.45918	7.06512	6.27653	5.90409
opgG	10.1199	10.7864	10.2807	10.42	9.80301	10.3235	10.1361	9.8396	9.31135	9.61721	9.1958	10.0422	9.76455	10.333	9.9572	9.96311	9.90302	9.92115	9.9198	10.189	10.2606	9.42381	9.70942	9.34155
opgH	9.77334	10.4357	10.0842	10.1405	9.60439	10.007	9.85459	9.96442	9.08389	9.54791	8.64917	9.79445	9.40089	10.1367	9.57053	9.51703	9.72678	9.62866	9.74678	9.9745	10.1126	9.0666	9.57322	9.47285
yceK	6.50163	6.04464	6.78444	5.35555	5.95088	5.7079	5.65149	5.96363	7.2444	5.82202	7.428	6.67919	6.93816	5.82993	5.51203	5.23874	5.74072	5.9861	6.98542	6.23094	6.22296	5.92036	6.72129	5.21371
msyB	7.75977	6.97144	7.51881	7.55938	7.94215	6.90699	6.19727	6.79799	8.2354	7.29048	8.54109	7.47096	8.10766	7.14516	6.97364	7.14839	6.64139	7.40588	8.12913	6.80742	7.11715	7.52011	7.56005	6.92718
mdtG	4.4928	4.41227	5.29557	5.22269	3.89829	4.89192	4.78097	4.96279	5.09148	5.03971	5.03809	5.21096	5.00047	4.92719	5.29283	5.73809	4.92096	5.10528	5.61734	4.66366	5.6889	5.08937	5.30091	5.55058
lpxL	6.52359	6.18038	6.48111	6.77322	6.87593	6.35397	6.39668	6.34716	6.1803	6.80508	6.16261	6.09825	5.87263	6.63251	6.34642	7.06672	6.26023	6.13509	6.14941	6.4307	6.54202	5.76438	6.0413	6.53011
yceA	7.37509	6.60393	6.57566	7.07248	6.73245	7.14394	6.39085	6.64984	6.78632	6.93484	7.2003	7.32128	6.87124	7.43712	7.30888	7.61855	8.4942	8.43516	7.15619	7.60905	7.50905	8.39429	7.58363	7.73333
yceI	5.97309	6.24787	5.93731	5.07635	6.11416	5.50215	5.29972	5.24689	5.5045	5.09629	5.26289	6.00594	5.61964	4.92719	6.67379	5.23874	6.72279	5.85473	5.21519	6.14609	6.08243	6.15548	6.00682	4.38141
yceJ	3.8254	3.88558	3.33945	4.72983	4.70209	4.39271	3.72435	4.13837	4.83007	4.78822	3.98278	4.44643	4.13024	4.65154	5.06538	5.1357	2.83099	4.15961	3.72935	4.71169	3.97865	4.31759	4.00851	3.47008
solA	7.09248	7.04917	6.86834	7.11058	6.82967	6.81355	6.10767	6.29823	6.62223	6.62451	6.54488	6.50367	6.73715	6.51221	7.39717	7.67476	7.13331	6.83817	7.37955	7.33013	7.66093	7.05902	7.58363	7.2991
bssS	10.6491	10.4073	10.6973	10.9212	10.3261	10.4447	11.3489	10.8116	11.5793	10.4318	11.3703	11.0999	11.3861	10.6361	9.10949	9.48595	9.66634	10.2856	10.2258	10.1709	9.80778	9.94607	12.0244	9.33429
dinI	6.80485	6.5177	6.84091	6.33208	5.73361	7.1847	8.00898	5.89946	6.88618	5.3958	6.94984	6.66861	6.41233	6.01838	7.94527	5.73809	6.79984	8.3705	7.64642	8.50883	7.46727	8.6138	7.06076	6.4784
pyrC	7.09615	6.69138	6.99194	6.12431	6.90596	6.77593	7.78719	7.29856	7.55733	7.0681	7.31285	7.07361	7.19051	7.73462	7.00609	7.03843	6.14682	7.03307	7.07333	7.06946	6.7186	6.39677	6.91035	6.76402
yceB	8.6445	8.43119	8.45375	8.72368	7.29449	8.47195	8.99474	8.40654	8.07838	8.29651	7.87036	8.09447	8.18995	8.76565	8.33195	7.43545	8.00159	8.91077	8.40803	9.13561	8.483	8.35505	8.58451	7.85995
grxB	8.2007	7.71231	8.43323	7.85704	6.41499	7.98066	8.29628	7.66947	8.11706	7.24116	8.00089	7.80006	7.97123	8.23025	8.33833	7.67476	7.86483	8.83436	8.79174	8.22425	8.42597	8.85964	8.35024	8.04904
mdtH	5.29247	5.49734	5.0542	5.58938	5.16645	5.12519	4.65039	5.52724	5.22825	5.25381	5.52565	5.54782	5.2681	5.04749	5.7605	5.87234	5.3883	5.78427	5.13574	4.97047	5.25918	5.85154	5.46228	5.44679
rimJ	6.74068	6.93095	6.3413	6.26609	6.45618	6.31254	6.7094	6.24758	6.77147	6.75324	6.65878	6.65437	6.62153	6.59351	6.73315	7.03843	6.64139	6.34547	6.10837	6.18063	6.45918	6.36749	6.42752	6.62827
yceH	5.85682	6.41133	5.85744	6.04782	6.69853	5.87377	6.64226	6.11258	6.12296	6.27836	5.70135	6.43869	6.11321	6.18504	6.00487	6.26302	5.3883	4.70858	6.06614	5.35013	5.88501	5.55526	5.98927	5.90409
yceM	6.35626	6.71542	6.39886	6.39518	6.45618	6.26988	6.58212	7.11296	6.32967	7.02503	5.91	6.60339	6.64958	6.59351	6.49099	6.88804	6.72279	5.95436	6.30277	6.27955	6.09468	5.67161	6.26199	6.36908
murJ	6.15994	6.18899	6.07317	6.19694	6.3726	6.23703	7.44282	7.05523	6.53701	6.73554	6.81437	6.76784	7.08404	6.55343	6.25487	5.93506	6.36536	6.27013	5.49533	5.91944	6.59471	6.03652	6.37443	6.42478
flgN	4.66073	4.25714	3.96559	5.07635	3.89829	4.77475	4.5493	3.60653	4.51056	4.30291	4.55341	4.52678	4.97853	4.65154	4.26221	4.62908	6.14682	4.92052	4.10801	4.93043	4.4673	5.0158	4.52937	4.13655
flgE	4.4928	4.00742	4.32362	4.72983	4.89414	4.50733	3.02128	4.34522	3.72109	4.85532	3.41905	3.86385	3.96147	4.31047	4.31497	4.28835	5.3883	3.62701	3.72935	4.56251	3.40124	4.18961	4.07658	5.44679
flgK	5.34275	4.81962	5.0542	4.72983	5.26244	5.05155	4.14044	4.5261	5.06737	5.15073	4.92121	4.54233	5.3978	5.95826	4.31497	5.3349	5.88915	4.70858	5.97778	4.93043	4.99739	4.99042	5.24284	6.31115
flgL	6.0658	6.22293	6.09655	6.51367	5.69972	6.53601	5.7275	5.4397	6.22457	6.15061	6.2132	5.90131	5.94232	6.18504	6.05226	6.16176	7.35376	6.65285	6.47405	6.58049	6.18909	6.49027	6.50367	6.76402
rne	9.14619	9.46079	9.21103	8.5952	9.233	8.92799	9.25362	9.20901	9.32413	9.06097	8.94946	9.65882	9.26073	8.92335	9.443	8.94611	8.98142	9.15021	9.3666	9.55145	9.5172	9.23815	9.1756	9.13165
yceQ	8.94528	8.43482	8.53301	9.01237	8.71894	8.86847	8.24224	8.6744	8.72789	8.89149	8.9729	8.45021	8.73519	9.11452	7.98651	8.95371	9.66634	8.88153	8.61992	8.82221	8.30995	9.06356	8.68605	8.98188
rluC	6.8359	6.96644	6.2081	7.2192	6.64611	6.64852	6.75097	7.29856	6.71051	7.15056	6.9548	7.01631	7.12957	7.22388	7.6491	7.76384	7.30172	7.00236	6.96258	7.05091	7.19884	7.05291	7.06076	7.20679
yceF	7.93999	7.31611	7.41568	7.4146	7.68066	7.63479	6.38499	7.46298	8.0844	7.46175	8.01522	7.7339	7.93179	7.82156	7.61794	7.4991	7.58903	7.55088	7.70264	7.75372	7.58915	7.77919	8.12767	7.17466
yceD	8.92686	8.6559	8.65418	9.11902	9.3713	9.02417	9.7571	9.68402	9.14421	9.78149	9.39797	9.7165	9.22389	9.50437	9.5974	9.36589	9.71688	9.43528	8.75233	9.17683	9.22991	9.49435	9.4726	9.04544
rpmF	7.96226	7.558	7.51881	6.12431	6.3726	7.59214	9.0383	7.42929	8.09039	7.10992	8.47524	8.50281	8.17916	6.77873	8.57303	7.25055	7.24774	8.61846	7.71636	8.26506	8.02643	8.58865	8.88186	7.1418
plsX	8.13803	7.81601	8.01544	7.85704	7.77319	8.11024	8.22268	8.60065	8.21908	8.19654	8.11838	8.44711	8.42719	8.44263	8.31909	8.36308	8.53983	8.4409	8.37382	8.30083	8.35137	8.10604	8.32247	8.13504
fabH	7.92563	7.72717	7.84643	7.55938	7.99201	7.75179	8.08499	8.6157	8.11706	8.19006	7.74126	8.15008	8.15	7.98113	8.1944	8.04545	7.71374	7.78541	8.06624	7.89562	8.03916	7.74165	7.70687	7.83961
fabD	8.39934	8.11155	8.38894	7.44474	7.99899	8.18676	8.69804	8.37739	8.663	8.41245	8.39715	8.63377	8.71209	8.26789	8.75826	8.66084	8.37335	8.31535	8.60525	8.62626	8.61002	8.44889	8.59905	8.16805
fabG	9.92593	9.72707	9.96297	9.53086	10.093	10.0913	10.5119	10.1974	10.5588	10.014	10.7208	10.6679	10.3469	9.58611	10.8691	10.1761	10.1657	10.3093	10.5296	10.1525	10.5357	10.3262	10.8848	9.92311
acpP	10.912	10.6659	10.8487	10.6016	11.1292	11.0485	12.4688	11.443	11.2454	11.2269	11.7807	11.2586	11.0897	11.7955	11.0316	11.3203	12.2199	11.0693	10.4782	11.0619	10.9531	11.3811	11.8072	11.4221
fabF	9.21781	9.35859	9.33663	9.05207	9.87501	9.38057	10.3642	9.9105	9.86853	10.238	10.0269	9.99421	9.57508	9.62046	9.42512	9.61126	9.35779	9.15021	9.39673	9.26599	9.57844	9.33712	9.47418	9.27492
pabC	7.05528	7.20588	7.03494	6.39518	6.18936	7.29519	7.09019	6.34716	6.50146	6.12365	6.78122	6.99104	6.75984	6.84664	6.88917	6.48884	5.88915	6.9061	6.76553	7.03211	6.94518	6.22242	6.65605	5.64741
yceG	7.47708	7.97134	7.63913	7.96497	7.13879	7.4126	7.9956	7.12704	6.77892	7.44005	6.70666	7.5653	7.11707	7.67983	7.44529	6.95009	6.36536	7.51868	7.55776	7.84268	7.75653	7.11881	7.1893	7.03848
tmk	6.90445	7.30823	7.21665	7.55938	6.74911	7.05252	7.27884	7.16847	6.02622	6.90348	6.28592	6.96243	6.80419	7.36948	7.00609	6.9194	6.46336	7.06315	7.34464	7.29902	7.21577	6.63652	6.40122	6.76402
holB	7.39607	7.80485	7.65103	7.66557	7.18851	7.72441	8.07229	7.29856	6.67903	6.93484	6.68889	7.42347	7.22354	7.66109	7.74354	7.00958	7.49947	7.65327	7.74341	7.82641	7.85342	7.00301	7.46166	7.68853
ycfH	8.65821	8.11381	8.80906	9.07151	8.36609	8.52279	8.65733	9.17214	9.07485	8.78795	9.23203	8.66961	9.22738	9.10761	7.96604	8.41901	8.68908	8.73979	9.1154	8.52236	8.46424	8.6138	9.34214	8.62568
ptsG	9.69629	8.95749	9.50226	8.72368	9.15073	9.09309	10.2669	9.8566	9.32667	9.18353	10.0733	9.3901	8.85973	8.97736	8.64434	8.63274	8.0654	8.34012	8.71865	8.12133	8.47833	8.07921	8.78092	8.48866
fhuE	8.74955	8.94102	8.83362	7.76448	8.48527	8.75125	8.03912	8.43511	8.85305	9.01034	8.75826	9.14163	8.4632	8.748	8.86826	8.90754	9.04611	8.70206	9.00237	8.7261	9.25741	8.7988	8.92865	8.35168
hinT	6.90445	6.68531	6.77722	7.32021	7.38258	6.87888	6.47594	6.54888	6.92024	7.05389	6.79789	6.58474	6.832	7.19811	7.3537	7.92701	7.0725	7.19121	6.96258	6.99378	7.30807	7.10113	7.10218	7.38585
ycfL	6.80933	6.74492	7.01053	6.45564	6.74911	6.71363	5.95795	6.44031	6.39893	6.06816	6.60295	6.32193	6.59653	5.89552	6.90647	6.8232	5.74072	6.80296	6.81737	6.64375	7.11113	6.70834	6.99193	6.72017
lpoB	7.65673	7.26	7.63913	6.81996	6.92075	7.32675	6.78249	6.72582	7.52672	7.0681	7.13619	6.97966	7.48328	7.14516	7.63879	7.76384	6.26023	7.14977	7.84681	7.28322	7.65266	7.17058	7.99325	6.8479
thiK	7.0888	6.5313	6.72567	6.72491	6.16473	6.34373	6.22376	6.3229	6.36965	6.41808	6.22147	6.29005	6.66683	6.1316	6.88045	6.48884	6.64139	6.98676	6.84261	6.94438	6.99831	7.08324	6.71062	6.53011
nagZ	7.3384	7.32395	7.57399	7.76448	7.52486	7.47496	7.24368	7.35946	7.45883	7.30256	7.37713	7.35027	7.71829	7.85491	7.7579	7.57982	7.63181	7.81221	7.89586	7.66501	7.49526	7.59359	7.624	7.77679
ycfP	7.69351	7.56793	7.49701	7.07248	7.82127	7.44651	7.33154	7.23498	7.46807	7.02503	7.61523	7.35908	7.88978	7.36948	7.30236	7.71106	8.00159	7.35817	7.27219	7.35302	7.24353	7.74165	7.49935	7.9576
ndh	6.97388	6.76233	6.75535	6.33208	6.78188	7.31631	8.98025	7.23498	7.38759	8.05386	7.0691	7.25912	7.14196	7.45898	7.77683	8.555	7.63181	7.14977	7.29065	7.94167	7.49063	6.72382	7.27147	7.44091
ycfJ	9.41792	9.96813	9.57586	9.25281	9.91802	9.69363	10.6339	9.6503	9.34809	9.90143	9.0375	10.3028	9.13429	9.75906	8.51502	6.88804	8.24146	9.01829	8.77217	9.48218	8.95553	7.6755	8.6942	7.38585
ycfQ	6.45669	6.43324	6.32159	6.56945	6.06176	6.28066	7.98982	6.39448	6.67105	6.32645	6.40678	6.30835	8.29691	6.28632	6.34642	6.57013	6.64139	6.16313	7.0945	5.79119	6.58606	6.18934	6.52819	5.8235
bhsA	5.39133	6.32802	6.02523	5.22269	2.90655	8.32602	4.7987	3.24273	5.33309	3.20384	5.05668	5.24937	13.0383	4.104	5.48925	5.66597	5.3883	5.5914	8.15957	5.52161	5.98051	6.79152	6.78371	5.8235
ldtC	6.27444	7.45109	7.61505	7.11058	7.94938	7.102	6.51935	6.72582	6.72599	6.01045	5.8258	6.4877	6.93531	5.95826	5.95588	5.50991	4.22534	6.32079	6.37374	5.99901	6.32005	5.94699	6.14004	5.98041
mfd	8.38742	8.5089	8.57107	8.34652	8.76474	8.0981	8.85347	8.64045	8.9988	8.32045	8.4596	8.57734	8.50602	8.90753	8.24965	8.08747	8.24146	8.4523	8.18939	8.20341	8.02323	8.04263	8.23582	8.18428
ycfT	5.37933	4.7515	5.39322	5.96705	3.31747	5.12519	5.46425	5.02426	4.39906	4.91944	4.29613	4.74406	4.54295	6.18504	5.74135	5.1357	5.57524	5.16196	5.21519	6.01824	5.6396	4.91148	4.71166	5.33495
lolC	7.03249	6.97144	7.16228	6.77322	6.51583	6.893	7.37355	7.20874	7.18401	6.96553	6.69484	7.20397	7.16401	7.00361	7.13639	6.78965	7.13331	7.10711	6.81737	7.20986	7.58915	7.31047	7.10218	7.59452
lolD	6.01245	6.18038	6.14221	6.04782	5.11594	5.9568	6.9265	6.81549	6.15764	6.03959	5.62865	6.26215	6.46458	6.18504	6.52498	6.57013	4.22534	6.55043	6.02264	6.1976	6.60331	6.50827	6.29093	6.42478
lolE	7.78043	7.75932	7.82559	7.38382	7.60028	7.82361	7.94476	8.27995	8.07838	7.67178	8.02941	8.05301	8.077	8.16526	7.81854	7.54003	7.75302	8.07088	8.03373	8.15646	7.68543	8.05186	8.01076	8.06666
nagK	6.87912	6.85182	7.07669	7.07248	7.06083	6.85743	7.27568	7.38311	6.78632	7.34986	6.91969	7.32353	7.36771	6.87943	6.88917	7.12167	6.46336	7.23149	7.52695	7.45531	7.19316	6.7315	6.64488	6.58002
cobB	6.28734	6.76809	6.64073	6.56945	6.45618	6.7911	6.97018	6.88341	6.22457	6.48317	6.51157	6.73777	6.83811	6.67048	6.87167	6.78965	4.22534	6.41707	6.6841	6.47311	6.85446	6.59503	6.59933	6.76402
potD	7.94813	7.70633	8.08723	7.96497	7.67195	7.74012	8.03165	8.24164	8.20257	8.34401	8.24131	7.88178	8.15491	8.06904	8.73909	8.67928	7.75302	7.68262	7.82165	7.72475	8.19803	7.97306	8.23209	8.2319
potC	5.98105	5.91569	6.06133	5.69346	5.0093	5.98345	5.84306	5.83231	6.3498	5.48326	6.22147	5.91928	6.18684	5.53294	6.70378	6.16176	6.46336	6.01715	5.36205	5.81337	6.07007	6.29678	5.67482	5.90409
potB	5.29247	4.72805	4.73467	5.22269	3.77351	4.86351	4.98054	5.72532	4.51056	5.15073	5.44327	5.37625	5.46248	5.53294	5.88785	5.59005	5.3883	5.10528	5.13574	4.84687	5.32304	5.33096	5.32909	4.77341
potA	6.20819	6.55814	6.38942	6.33208	5.73361	6.08538	6.72802	7.09874	6.48336	7.44005	6.76999	7.18181	7.12208	6.46977	7.12166	6.88804	6.36536	6.48529	6.71176	5.74577	6.82535	6.24406	6.10787	6.12193
pepT	7.50494	7.64193	7.59055	7.55938	8.14466	7.32675	7.52499	7.97208	8.1718	7.98061	8.00089	7.89092	8.047	7.85491	7.56991	8.10121	7.30172	7.57194	7.57292	7.44114	7.51818	7.82657	7.49935	7.3286
roxA	9.39726	9.30612	9.46007	9.3908	9.5122	9.40788	8.99186	9.35372	9.11068	9.20298	9.16614	8.98901	9.35105	9.38955	9.09637	9.92113	9.57064	9.51359	9.43041	9.62698	9.4061	9.38538	9.71611	9.36309
phoQ	8.18357	8.80058	9.22037	8.84164	8.62275	8.85049	9.15815	9.17214	8.52375	8.68565	8.34705	8.78928	8.86273	9.51485	8.43684	8.37444	8.87861	8.39435	8.89789	8.43921	8.36913	8.41352	8.89606	8.26279
phoP	8.58831	9.37188	9.64191	9.12833	9.03997	9.56058	9.82733	9.5415	9.29067	9.16381	9.20833	9.24264	9.33656	10.1435	8.69747	8.82715	8.86074	8.83872	9.3666	8.78059	8.57985	8.63647	9.26583	8.33724
purB	6.55058	7.17587	7.07669	6.86524	6.84525	6.48097	7.53824	7.15479	6.87233	6.39571	6.79235	6.44697	6.69066	6.51221	7.52022	8.01674	7.00901	7.41757	7.13592	7.37556	7.45782	7.25293	7.11032	7.57003
hflD	6.08069	6.38908	6.41755	6.19694	6.03483	6.22592	6.9584	6.41758	6.24621	5.85518	5.92019	6.4756	6.27502	6.0761	7.11424	6.57013	6.02373	6.61275	6.44138	5.99901	6.85446	6.49027	6.42752	6.67495
mnmA	7.50494	7.42582	7.43415	7.38382	7.15138	7.57909	8.10828	7.72607	7.61669	7.77936	7.43512	7.6979	7.626	7.60337	7.92844	8.01674	7.24774	8.20504	7.8089	8.05771	7.95769	7.53335	7.47433	7.81897
nudJ	4.71899	4.94692	5.29557	4.72983	4.1195	5.367	4.7987	5.48413	4.43719	4.396	4.67872	4.44643	4.78977	3.86296	5.00243	4.62908	6.02373	5.9861	5.43023	5.00942	5.07362	5.40967	5.01897	5.21371
rluE	6.16693	5.77407	5.7583	5.88149	5.47772	6.12182	5.78198	5.24689	5.31272	5.09629	5.19737	5.50878	5.32139	5.35785	5.97239	4.77336	6.46336	5.71019	5.49533	6.24733	5.7978	6.53485	5.9353	5.21371
icd	9.39205	10.1428	9.67238	9.90607	10.7737	9.88598	9.32646	10.1344	10.1317	9.60994	9.57041	10.1008	8.97714	9.25233	9.61854	9.18418	9.35779	9.68776	10.0447	10.2614	9.98438	9.59987	9.19869	9.65272
ymfD	3.32293	4.38255	4.15568	4.27285	4.48049	4.94711	3.8656	4.60869	3.89556	4.396	3.98278	3.78762	2.83201	2.72524	3.75182	2.7063	5.57524	4.26686	4.2656	4.06741	3.40124	4.70853	3.69871	4.93557
ymfE	5.18635	5.13692	4.90327	3.97536	6.16473	5.17228	4.59059	2.75508	4.67914	4.71785	5.18052	4.37875	3.39283	4.49106	4.67929	4.46875	5.3883	5.46196	4.2656	5.04735	4.42912	5.40967	4.83469	5.44679
lit	5.83063	5.85205	5.81578	5.88149	6.21358	6.02252	5.6417	5.13986	5.52235	5.68117	5.75925	5.13096	5.43856	6.01838	5.95588	5.59005	7.35376	5.92191	5.97778	6.32658	5.96724	7.01565	6.12404	6.80657
intE	6.2014	5.80801	5.80163	6.19694	6.43573	6.41398	6.07895	5.48413	5.04285	6.17708	5.66546	5.21096	5.30384	5.15853	6.67379	6.88804	7.24774	7.3941	6.93937	6.80742	6.6621	7.74545	6.27653	7.1418
xisE	4.42441	3.49912	4.40078	0.4017	3.31747	4.39271	3.89886	3.43607	3.94932	2.71876	4.05853	3.73446	3.35925	1.98801	5.55653	3.19048	4.22534	5.10528	4.10801	5.76866	4.80208	6.42546	3.69871	4.13655
ymfI	7.96226	7.59086	7.5823	7.38382	6.86067	7.86719	8.26474	6.94828	7.53992	7.37294	8.33758	7.21129	6.921	8.08319	7.69461	8.04545	8.53983	8.64356	7.88375	8.0437	7.68947	8.47657	8.57278	8.03121
ymfJ	5.78591	4.15536	5.53689	6.19694	4.89414	5.75506	6.7	5.08322	4.54589	4.30291	5.05668	4.88487	4.7121	5.35785	6.51374	5.1357	5.88915	6.5715	6.71176	6.73954	6.09468	7.33589	5.89816	6.25079
cohE	7.23239	7.06329	6.92821	7.18389	7.13879	7.34228	6.78694	7.14098	7.28678	7.29048	7.41725	7.00232	7.00482	7.73462	6.95714	7.54003	8.4942	7.2835	7.0945	6.98403	6.95865	7.47048	7.87399	7.10818
croE	5.34275	4.44139	5.1012	3.60016	4.1195	5.4836	4.195	4.5261	5.20634	4.64386	6.04649	5.04625	5.33008	5.53294	4.8319	3.55236	5.74072	5.71019	5.83417	5.46669	5.19236	5.58947	5.53666	4.93557
ymfL	4.27708	3.65641	3.62322	4.51936	4.21856	4.35239	5.08536	5.08322	4.47434	4.56588	4.90077	3.88839	4.38506	5.53294	4.5086	4.46875	5.3883	4.78274	4.7653	5.38017	4.3081	5.08937	4.00851	3.84147
mcrA	6.19457	5.55176	5.57067	6.26609	5.69972	6.10977	3.43803	4.5261	4.88628	5.48326	5.48505	4.63226	4.9336	5.76122	5.74135	6.88804	7.00901	6.5715	6.1893	5.99901	6.2777	6.89089	6.02416	6.53011
bluR	8.6445	9.00703	8.77504	8.04585	8.01974	9.1427	9.17097	8.57006	9.33427	7.61482	9.17468	9.09823	8.64052	8.02576	8.25977	7.34596	7.24774	8.63857	8.58296	9.18536	8.51752	9.16913	8.11963	7.54511
bluF	7.12157	7.03968	6.84782	7.61345	7.33921	7.71251	7.39992	8.02567	7.65764	7.61482	7.8141	8.17648	7.59388	7.77002	6.99804	6.72012	7.40398	7.87289	7.49547	8.22425	7.50447	8.02399	7.40983	7.26898
ycgZ	5.54952	5.91569	5.37421	6.62315	7.12608	5.367	3.08045	6.66922	8.98761	4.91944	6.25405	5.37625	6.28846	6.0761	4.41503	4.77336	2.83099	4.78274	4.7653	4.45374	4.3899	5.67161	4.00851	4.13655
ymgA	4.84642	4.41227	3.62322	0.4017	6.0882	3.23673	2.13096	4.6868	7.75142	3.8556	5.09316	4.09228	5.01132	5.35785	3.19896	3.19048	2.83099	3.62701	2.86633	3.5382	2.70506	3.99914	3.51467	2.19363
ariR	3.86033	4.224	3.41579	4.72983	5.0093	3.23673	2.13096	1.42144	7.90216	1.98261	4.83767	3.49979	5.18429	4.65154	1.79295	0.4017	0.4017	2.44857	2.40647	1.96166	2.94043	3.58988	3.30367	2.19363
ymgC	3.46588	3.19156	2.64886	4.27285	5.26244	2.57356	1.5948	3.43607	7.76647	3.39638	3.36039	3.21938	3.48912	5.04749	1.4597	2.7063	2.83099	2.0284	3.21451	1.12372	0.925103	2.39794	3.18534	0.4017
ycgG	5.37933	4.63028	5.07789	4.91347	6.3726	5.24015	4.86751	5.29756	6.65496	6.06816	6.36263	5.46866	5.30384	5.82993	4.46257	4.77336	5.3883	5.7477	5.21519	5.43842	4.61066	5.39039	5.46228	5.64741
ymgD	5.07179	4.96709	5.33543	5.96705	5.26244	5.30497	5.18308	5.19437	5.20634	5.3958	5.59089	4.7707	5.00047	5.82993	4.93662	5.42506	5.17347	4.92052	5.67468	3.99162	4.2654	5.06526	5.63022	5.44679
minE	7.4827	7.37011	7.49701	6.19694	6.45618	7.60935	7.3527	7.08438	7.15571	6.52498	7.63393	6.90946	6.83506	7.19811	6.94044	6.53006	7.79126	7.49682	7.58792	7.68921	6.96533	7.89314	7.90708	7.20679
minD	8.51895	8.56125	8.35298	8.2302	7.86779	8.19249	8.62291	8.49605	8.01676	8.36718	8.08027	8.36533	8.22998	8.81734	8.01867	8.2193	8.37335	8.30909	8.61992	8.29296	8.4666	8.36496	8.12365	8.27799
minC	9.15149	8.98988	9.02095	8.15926	7.20068	8.89327	9.12954	7.9564	8.69286	8.23484	8.6009	8.93996	8.7071	8.73014	8.7294	7.92701	7.71374	9.18481	9.15623	8.81398	9.07316	8.84379	8.64741	7.7111
ycgJ	6.0583	5.69164	5.97565	4.91347	4.70209	6.02252	5.71821	4.34522	5.43082	4.71785	5.61617	5.3142	5.64772	5.95826	5.92227	5.66597	6.79984	6.34547	5.05166	5.89884	5.02325	6.26538	5.9715	6.05291
pliG	6.49609	6.74492	6.94118	6.86524	6.06176	6.97496	6.32509	5.48413	6.01365	5.25381	6.20489	5.66609	6.31935	6.74354	6.12793	5.73809	6.36536	6.3936	6.44138	6.2954	6.36119	6.3576	6.21746	6.58002
ycgL	7.91736	7.14522	7.20594	6.77322	6.2374	7.102	5.46425	5.76187	6.49244	6.01045	6.52499	6.185	6.6461	6.81308	8.3636	8.67009	8.29567	8.02578	7.43038	7.46935	7.64436	7.89656	7.71223	7.17466
ycgM	7.83194	7.52096	7.36844	7.25366	7.39322	7.21313	5.4972	6.7442	6.51935	7.15056	6.73001	6.54285	6.86228	6.23657	8.29303	9.1316	8.32203	7.82981	7.88375	8.039	8.17803	8.04879	7.88352	8.38014
ycgN	6.01245	6.22293	6.23994	6.99312	5.92177	6.10977	5.755	6.3229	6.26754	6.2537	6.71838	6.31742	7.06334	5.82993	6.34642	5.42506	6.55512	6.48529	6.6559	5.95977	6.55093	6.77675	6.65605	5.55058
umuD	4.37695	4.44139	4.64236	4.72983	4.01313	4.50733	4.41783	3.75897	4.19165	4.48344	4.02115	3.59232	3.79564	4.104	4.86766	4.77336	0.4017	6.01715	5.21519	6.21436	5.70497	6.48119	4.32066	5.90409
umuC	5.21362	5.23996	4.95535	5.22269	5.0093	4.86351	4.68892	5.64932	4.74142	4.98083	5.01926	4.63226	4.72534	4.49106	5.53445	4.77336	4.92096	6.50733	6.33869	6.51432	5.70497	6.42546	5.4366	5.73814
dsbB	6.43947	6.18038	6.18647	6.19694	6.39395	6.32301	6.01214	6.41758	6.94691	6.88754	6.88369	6.4634	6.38339	6.74354	6.72342	7.29905	6.55512	6.9226	6.14941	6.63132	6.75764	7.0344	7.02676	5.8235
nhaB	6.26795	6.24787	6.35105	6.51367	6.3726	6.34373	5.73672	6.94828	5.97529	6.48317	6.57743	5.8892	6.04092	6.87943	6.37154	7.3914	7.86483	6.27013	5.61734	6.50072	7.0369	6.57809	6.30519	6.12193
fadR	7.66168	7.79642	7.6589	7.71587	7.92024	7.88496	8.23738	8.07007	7.66167	7.79653	7.54784	7.71344	7.46366	7.83833	7.23551	7.20038	7.86483	7.85582	6.91578	8.039	7.56735	7.90338	7.58947	7.75522
ycgB	9.10764	8.94737	9.03765	8.97154	9.92903	8.67972	8.41452	9.47701	10.4487	9.30252	10.0835	9.69318	9.76616	9.28941	7.74354	8.03116	8.42291	8.34012	9.54247	8.31256	8.46188	8.58229	9.48987	8.78313
dadA	9.74792	9.68812	9.76741	9.41384	8.61368	9.33473	8.69212	9.037	8.91008	8.49367	9.42862	9.01988	8.98954	8.45356	9.90868	9.35446	9.3059	8.86456	9.50344	8.51222	9.58714	8.78411	8.56094	8.95376
dadX	9.53741	9.35954	9.35976	9.46621	8.27696	9.07151	7.9956	8.62565	8.11412	8.32045	9.09372	8.59609	8.53357	8.29245	9.42662	8.74201	9.34499	8.75829	9.25353	8.45693	9.25877	8.73719	8.29773	8.73987
cvrA	7.65175	7.82984	7.94634	7.53156	6.89102	8.06417	7.61779	7.31095	7.16709	6.788	7.14055	7.53453	7.42361	7.48052	7.73388	7.3227	8.00159	7.98709	7.74341	8.07158	7.90302	7.93698	7.80042	7.54511
ldcA	6.39251	6.19755	6.21879	5.88149	6.03483	6.08538	6.12183	6.3229	6.40856	6.58552	6.59661	6.56204	6.91234	6.1316	6.44439	6.53006	5.88915	6.24411	6.73889	6.47311	6.58606	6.63652	6.86295	7.1418
emtA	5.48384	5.27273	5.63597	5.07635	5.97941	5.34662	6.06437	6.22157	6.38924	6.27836	6.28592	6.35752	6.38339	6.38096	5.41869	5.66597	6.26023	5.16196	5.13574	4.88926	5.16938	5.37085	5.78064	5.64741
ymgE	6.01245	5.70371	6.1534	5.69346	5.89207	5.7079	6.89389	6.94828	7.29719	5.48326	7.50448	6.86995	7.35073	6.91149	4.67929	3.84142	4.22534	5.88871	6.40796	4.88926	4.99739	5.74933	6.96524	5.21371
treA	7.04772	6.38159	7.06488	6.99312	6.81391	6.71363	5.5294	6.44031	7.26044	6.41808	7.38451	6.8102	6.78219	6.70747	5.4426	5.66597	5.74072	5.92191	6.71176	5.72252	6.26692	6.06111	6.09151	6.58002
dhaM	6.11001	5.90528	6.00066	6.86524	5.76672	6.14561	6.45932	6.02507	6.3498	6.39571	6.3171	6.11914	6.03562	6.51221	5.4426	5.99516	6.36536	6.34547	5.72983	5.72252	5.76751	5.79402	5.95351	6.31115
dhaK	4.37695	4.224	3.96559	4.51936	4.31126	4.5436	6.31896	5.52724	6.15764	5.91931	5.62865	6.17007	5.40604	4.79594	4.36587	4.08212	2.83099	4.26686	4.10801	4.13942	4.0807	4.47227	4.57714	5.55058
dhaR	6.25488	6.20606	6.13093	6.12431	6.0882	5.90198	5.86004	5.68782	6.46502	5.78808	6.38488	6.21442	6.16271	5.53294	6.33369	5.80678	6.46336	6.27013	6.14941	6.31107	5.95386	6.15548	6.38789	5.55058
ycgV	6.96989	6.84093	6.71059	7.03335	6.30658	6.93457	7.1876	6.83277	6.82997	7.16385	6.96468	6.58849	6.79794	6.42605	6.55819	6.95009	7.54495	6.9061	6.81737	6.94438	6.68659	6.7543	6.83374	7.1418
ychF	7.40201	7.70332	7.69382	7.03335	7.64549	7.73228	8.52114	7.77159	7.81071	7.16385	7.41365	7.39592	7.32921	7.24919	7.39717	7.17462	7.00901	7.25773	7.32687	7.89042	7.23249	7.73784	7.69067	7.38585
pth	6.18082	5.59128	5.8298	4.51936	5.21524	5.21788	5.63185	5.64932	5.85369	5.9807	5.80395	6.31289	6.05672	6.18504	6.4325	5.80678	6.87299	5.50641	5.49533	5.97953	5.7978	5.77928	5.71809	5.08133
ychH	9.86219	10.335	10.0621	10.1079	10.2373	10.086	8.48738	9.43802	8.60556	9.38998	9.37037	8.8207	8.4906	9.07259	7.29582	8.03116	7.71374	8.19828	8.34761	8.63251	7.78704	7.44268	8.72369	7.89981
dauA	6.87912	6.99619	6.79162	6.77322	7.07412	7.16155	6.35535	6.66922	6.47421	6.85512	6.43548	6.5312	6.32371	6.18504	6.25487	6.57013	6.64139	6.1065	6.44138	6.63132	6.70268	6.22242	6.2473	6.88809
prs	9.06054	8.75637	9.08518	8.83027	8.97415	8.99664	9.57942	9.00305	9.30105	8.79651	9.38515	8.89903	8.62912	8.99242	9.45187	9.06305	8.89626	9.02975	9.07338	8.92256	9.15878	8.77298	9.24009	8.39416
ispE	8.26403	7.87056	8.44467	6.62315	5.89207	8.22356	8.68261	7.55958	8.12585	7.09611	8.43317	8.21215	8.15246	6.97355	8.29303	6.68406	6.26023	8.49153	8.2186	8.47096	8.10725	8.39187	8.25797	6.53011
lolB	6.0583	6.37406	6.52486	6.33208	5.95088	5.85946	7.92874	7.05523	6.79369	7.19009	6.49803	7.42557	7.08147	6.97355	6.40843	6.64707	5.3883	6.36974	6.71176	5.91944	6.61186	6.24406	5.95351	6.12193
hemA	7.93999	7.74187	7.56982	8.2644	7.86014	7.87432	7.22413	7.58019	6.94029	7.15056	7.14924	7.28014	7.37193	7.32256	8.23945	8.44078	8.60569	8.17093	7.70264	8.00085	8.39907	8.43954	7.92566	8.29303
prfA	6.76393	6.71542	6.76997	5.88149	6.45618	6.87888	6.56668	6.27312	5.5746	5.8876	5.97986	6.19488	6.19638	5.44805	7.71928	6.85598	5.88915	6.95504	7.34464	7.16743	7.31332	7.50674	6.84354	6.53011
prmC	5.76763	5.72755	5.71363	6.33208	5.89207	5.9568	5.46425	5.4397	5.06737	5.15073	4.94136	5.0353	5.3978	4.79594	6.1426	6.40271	6.14682	5.92191	6.06614	5.67485	6.2777	5.93374	6.07497	6.36908
ychQ	5.56019	5.30478	4.92954	4.91347	3.31747	5.67559	5.0264	4.76091	5.20634	4.48344	6.01831	5.2012	5.32139	5.04749	5.29283	5.23874	6.36536	6.04755	5.83417	5.65042	5.62278	6.10907	5.51229	4.59068
ychA	6.02789	6.22293	6.39886	6.62315	6.41499	6.49955	6.24331	7.14098	6.41812	7.05389	6.51829	6.41355	6.4407	6.74354	5.92227	6.8232	7.54495	6.44017	6.02264	6.41627	6.58606	6.90454	6.30519	6.67495
kdsA	7.49108	7.73601	7.52313	7.94402	7.65436	7.51661	7.96648	7.92451	7.90556	7.90344	7.59947	7.81934	7.86308	8.02576	7.90712	8.2193	7.93483	7.69227	7.89586	7.82641	7.68543	7.82657	7.32841	7.64229
chaA	6.86629	7.48295	7.85674	6.26609	8.53897	7.76721	5.87683	6.68833	7.03035	7.02503	6.64041	6.46748	5.51679	7.06191	6.99804	6.85598	7.30172	6.72986	6.96258	6.75107	7.27078	6.66888	7.44887	7.38585
chaB	5.36724	5.22329	5.55388	6.45564	6.06176	5.59147	5.04137	6.76236	5.94914	6.4401	6.02776	6.248	6.64261	5.76122	4.09127	5.87234	6.26023	4.6304	5.29048	4.84687	5.02325	5.08937	5.9353	6.25079
chaC	9.98845	10.5088	10.2839	11.0664	11.1915	10.8569	10.1608	7.833	9.35558	10.3729	9.73384	9.985	9.74153	8.3867	10.5861	10.4925	11.128	9.24508	9.46739	7.80443	9.85894	8.01772	9.03726	9.51195
ychN	7.9132	8.11607	7.7465	8.06538	8.24794	8.02302	7.60525	6.8999	6.64685	7.62447	7.92197	7.59915	6.81662	6.55343	6.74281	6.88804	7.58903	6.9061	5.43023	6.09268	6.78812	6.81339	6.2473	6.76402
ychO	7.27508	7.35489	7.75388	7.94402	6.86067	7.83462	7.51162	7.27346	6.69485	7.30256	6.60926	7.08161	7.0789	7.45898	7.79552	6.72012	7.49947	7.73959	7.71636	7.5899	8.0951	7.35092	6.81394	7.57003
narL	5.73034	5.78547	5.95021	5.35555	5.59298	5.87377	5.23609	5.48413	5.5746	6.15061	5.81492	5.22066	5.89624	5.68907	5.98872	6.72012	5.17347	6.01715	6.1893	6.31107	6.37129	6.06111	5.6527	6.1878
narX	7.25225	6.52452	6.77722	6.86524	6.66379	6.52698	6.27532	6.64984	6.84423	6.77073	6.98908	6.59596	6.941	6.97355	6.95714	6.75531	7.00901	7.30882	7.03004	7.11482	7.06207	7.27937	7.24213	7.3286
narK	4.84642	4.57879	4.64236	5.96705	4.70209	4.31091	4.68892	4.5261	4.96669	4.98083	4.38708	4.82256	4.15001	4.49106	4.26221	5.1357	5.3883	4.54774	3.72935	4.06741	4.12914	3.44792	3.86191	5.33495
narG	6.03555	5.89479	5.95021	6.99312	6.13966	6.00961	5.87683	5.86628	6.25691	6.27836	5.47126	6.07706	5.93094	6.23657	6.40843	6.64707	6.26023	6.41707	6.44138	5.74577	5.99365	5.82307	5.8406	6.8479
narH	5.1013	5.35155	5.39322	5.88149	5.26244	5.21788	5.11397	5.4397	5.18409	5.44019	4.65452	4.88487	4.9336	5.35785	4.71898	5.3349	4.22534	5.04629	4.8672	4.97047	5.19236	4.99042	4.71166	5.90409
narJ	3.46588	4.67999	4.84923	4.91347	3.77351	4.7124	4.05451	2.01292	3.01825	3.56622	3.36039	4.27089	4.02709	3.86296	4.63847	5.3349	0.4017	4.98477	3.93107	4.3361	4.77189	3.99914	3.69871	4.13655
narI	4.02333	4.04585	3.55734	4.51936	4.01313	4.31091	4.3712	4.02265	3.89556	4.2034	4.23214	4.34369	4.36828	4.31047	3.8264	4.77336	4.22534	4.15961	4.10801	3.3076	4.176	4.18961	4.75385	5.73814
purU	5.89943	6.06349	6.0494	5.88149	6.18936	6.40415	6.28792	6.19508	5.86772	6.68109	6.00879	6.19979	6.09292	6.0761	6.56909	6.68406	6.26023	6.16313	6.62714	6.18063	6.81058	6.58658	6.33328	6.58002
ychJ	6.52359	6.41867	6.41755	6.67493	6.28389	6.88596	6.86473	6.8999	6.26754	6.83863	6.84678	6.56965	6.47246	7.06191	6.17149	7.12167	7.86483	7.2835	6.62714	6.91391	6.74215	6.88401	6.62229	7.10818
rssA	6.87912	7.01568	6.93471	7.35236	7.02022	7.03988	6.04964	6.88341	6.7027	6.58552	6.85211	6.80053	6.70743	7.0902	6.42052	6.75531	6.79984	6.59227	7.27219	6.87225	7.1644	7.02193	6.30519	7.41364
rssB	8.89773	9.09327	8.9601	9.45144	8.9706	8.96356	9.748	9.57783	9.07182	9.37291	9.03633	9.48568	9.37959	9.40089	8.26649	8.01674	8.47082	8.73513	9.04648	8.88378	8.82193	8.51045	9.00924	8.82513
galU	8.83326	9.34997	8.98224	9.31939	9.48012	9.00642	9.54439	9.43519	8.46036	9.22852	8.3602	9.0164	8.37354	9.53557	8.5374	8.28096	8.96479	8.5511	8.96837	8.66642	9.03712	8.05492	8.26528	8.50166
hns	11.1417	10.9697	10.9278	10.362	11.411	10.8501	10.9786	10.7818	10.9097	11.1712	11.7116	11.0028	10.6376	11.4488	10.7651	11.1407	11.6594	10.8774	10.5354	10.6218	10.5767	11.0525	11.9134	10.9318
tdk	6.61847	6.36648	6.41755	5.88149	5.66501	6.41398	6.83497	5.68782	5.97529	5.85518	6.70666	6.28543	6.4	6.42605	6.53613	6.68406	6.79984	6.80296	6.6841	5.74577	6.20047	6.85618	7.02676	6.72017
adhE	10.8764	10.8924	10.9568	10.285	11.106	10.3098	11.3891	10.4196	10.8263	10.3115	10.5368	10.0333	10.1526	10.2818	10.1374	11.3056	9.69687	9.32482	10.2473	9.28992	10.0613	8.8349	9.32475	9.94709
ychE	6.38052	6.24787	6.23994	6.26609	6.03483	6.79862	5.84306	5.48413	5.33309	6.06816	5.8258	5.57831	5.56177	5.61311	6.35904	6.53006	6.79984	6.67249	6.40796	6.96434	6.24511	6.7693	6.49126	7.07375
oppA	11.9102	12.5944	12.1034	11.7919	11.7392	12.1561	12.8565	11.0693	11.033	12.3044	11.4759	11.7283	11.2873	11.1578	12.7142	13.2151	12.1681	12.0261	12.4538	12.8732	12.7898	12.0971	11.7533	12.2102
oppB	8.65075	8.97502	8.936	8.2302	8.17581	8.94673	9.27278	7.51744	7.58307	9.06805	7.91179	8.04894	7.87649	7.62287	9.226	9.34871	9.51459	9.23521	8.92177	9.47176	9.4413	9.07869	8.77068	9.0631
oppC	8.28508	8.71225	8.48951	7.87928	8.41391	8.53185	9.03923	7.63047	7.31777	8.56556	7.94461	8.06248	7.57755	7.87131	9.009	9.08396	8.96479	8.95153	8.71865	9.44892	9.11886	8.87879	8.80369	8.86594
oppD	8.6357	9.06314	8.93762	8.80726	8.44493	8.81569	9.48883	8.26092	8.01045	9.33814	8.23316	8.43154	7.97954	8.09719	9.24821	9.73979	9.74638	8.87731	8.8858	9.45422	9.58497	8.99342	9.01358	9.327
oppF	8.87122	9.30017	9.08664	8.68632	8.50993	9.12186	9.658	8.45199	8.30407	9.19004	8.6229	8.59981	8.23924	7.90355	9.27675	9.49639	9.09279	9.21191	9.13085	9.59692	9.52514	9.23815	9.4883	9.36309
yciU	6.40439	6.18038	6.22941	6.39518	6.13966	6.68144	6.9973	6.7072	6.52821	7.15056	7.15788	6.73777	6.8831	6.55343	6.81785	6.60911	6.79984	6.59227	6.02264	6.85096	6.43047	7.04059	7.00071	6.80657
clsA	6.81379	7.14964	6.70299	7.44474	6.94988	6.72157	7.80703	7.91643	7.97201	8.10989	7.91689	7.7237	7.78935	7.85491	6.72342	7.29905	7.00901	6.9061	6.91578	6.38699	7.17597	6.91806	7.06914	7.00233
yciY	8.2007	8.08411	8.5201	6.90914	6.06176	8.88976	10.4304	7.64032	9.28284	7.05389	9.68389	8.81111	8.70041	8.17849	7.66443	6.8232	7.93483	9.32171	8.14949	9.20437	8.28344	8.98059	9.10809	6.96524
kch	7.69351	7.10938	7.39225	6.77322	6.5917	7.5878	7.29454	7.56992	7.68166	7.71758	8.06428	7.28477	7.7862	7.80458	7.29582	7.54003	8.87861	7.70186	7.15619	7.11482	7.00481	8.19761	8.19812	7.7111
yciI	8.11471	7.87323	7.51013	7.58667	7.82913	7.9707	7.8817	8.12723	7.89533	8.06098	8.6507	7.99769	8.39338	9.29549	8.24285	9.11137	9.52598	8.21847	7.29065	8.61998	8.11328	8.62208	8.46262	8.2319
tonB	9.2707	9.20998	9.20566	8.63496	8.17581	8.75898	8.39863	8.33557	8.93027	8.54538	8.7752	9.00663	9.04008	8.75686	9.28669	8.8997	8.39835	9.47497	9.30891	9.05645	9.35737	9.32575	9.42607	8.69527
yciA	7.14655	6.60393	6.74058	6.62315	6.03483	7.12012	6.55108	6.83277	7.2763	6.96553	7.54455	7.08427	7.06073	6.70747	7.08415	5.02473	6.79984	7.63336	7.25349	6.86165	7.25449	7.77176	7.00071	5.98041
yciB	6.63873	6.67921	6.62474	6.51367	6.74911	6.75288	7.08659	6.56964	7.33302	7.13714	6.85742	6.85135	6.63912	6.67048	6.45619	5.99516	6.46336	6.95504	6.91578	6.58049	7.03054	6.76182	6.86295	6.67495
yciC	7.54843	7.43308	7.34422	7.8115	7.52486	7.47026	7.70262	7.81572	7.58732	7.53521	7.5963	7.72881	7.42361	7.52264	7.1868	7.34596	7.45252	7.72085	7.46329	7.51066	7.34955	7.53774	7.44887	7.35751
ompW	5.84814	6.57137	5.92431	2.29956	7.26002	4.17879	3.76098	4.60869	4.85844	4.71785	4.47264	4.13392	4.80232	4.104	5.31889	5.02473	2.83099	4.15961	4.10801	4.3361	4.0807	3.58988	3.60962	4.77341
yciE	6.55058	5.76258	7.02278	6.67493	5.0093	6.03531	7.77605	9.27055	8.57809	7.30256	7.60895	7.87872	9.28104	8.61803	5.12569	3.84142	6.55512	5.85473	6.1893	5.62556	5.04866	6.10907	7.11032	5.90409
yciF	5.74911	4.86331	6.86153	6.81996	5.55558	5.75506	7.7375	8.59052	8.30922	6.99559	7.14055	7.79196	9.07993	8.44263	3.75182	3.19048	5.17347	4.6304	6.22812	4.50915	4.67733	5.71874	5.9353	5.08133
yciG	9.06709	8.39444	9.77649	9.90064	7.50537	9.27801	10.5807	12.5715	12.0896	9.83025	10.9713	11.6677	13.2493	10.674	7.48036	6.78965	7.67335	8.44661	9.10501	7.85343	7.98097	8.81877	10.472	7.68853
trpA	6.39251	7.54799	6.33148	6.51367	7.68932	6.73731	6.31896	6.59011	7.40212	6.06816	6.94486	7.0274	6.51119	6.23657	7.02995	6.3111	6.14682	6.65285	6.47405	6.90361	6.73434	6.25476	6.4661	5.44679
trpB	6.32534	7.78795	6.3413	6.12431	7.8754	6.81355	6.36728	6.8999	7.32287	6.85512	6.39952	7.28245	6.69403	6.81308	7.28924	6.85598	6.87299	6.82067	6.40796	6.75107	7.0683	6.29678	6.4405	6.1878
trpC	5.99683	7.45823	5.78733	6.33208	7.58179	6.44307	6.16347	6.24758	7.2444	6.22861	6.42836	6.98251	6.48029	6.70747	6.76194	6.26302	5.88915	5.16196	6.86742	6.2954	6.58606	6.14402	5.67482	4.77341
trpD	5.7768	7.84081	5.50229	5.79054	7.59106	6.25901	5.26188	5.02426	6.57171	5.52507	5.94036	6.54285	5.53194	5.15853	5.70228	5.3349	5.88915	6.24411	5.61734	6.26353	5.92671	6.14402	5.4366	5.98041
trpE	4.27708	7.58435	3.4883	5.58938	6.93539	5.30497	4.22153	3.75897	5.39252	4.56588	4.1305	5.83341	3.57938	5.53294	3.8264	3.84142	3.69044	3.77969	3.49477	4.06741	3.97865	3.94731	3.51467	4.38141
yciV	6.86199	6.14541	6.71815	5.96705	6.0882	6.58903	6.5563	5.72532	6.57171	6.20308	6.64656	6.42617	6.71741	6.63251	6.47948	6.35763	5.74072	7.0178	6.81737	7.04154	6.60331	6.67686	6.4405	6.42478
yciO	6.35626	6.05409	6.59221	6.26609	6.39395	6.30199	6.20394	6.08399	6.58025	6.06816	6.39221	6.32193	6.14804	6.18504	6.29482	6.57013	6.64139	6.65285	6.6841	6.47311	6.36119	6.09722	6.69987	6.05291
yciQ	6.74068	6.41867	6.71059	6.51367	6.11416	7.06505	5.69	6.14061	6.1803	6.66248	6.39952	6.12431	6.22463	6.77873	6.11311	6.05286	7.90026	6.78503	7.05185	7.06946	6.5598	6.78415	6.29093	7.03848
rluB	6.93754	6.86262	6.86153	7.03335	6.93539	7.19043	6.62249	7.05523	6.8999	7.01039	6.74155	6.56585	6.82279	6.77873	7.49186	7.51971	7.35376	7.07795	6.84261	7.51743	7.23249	7.25293	7.2347	7.38585
btuR	6.56124	6.92065	6.72567	6.95174	6.81391	6.54498	6.30663	6.76236	6.15764	6.68109	6.13663	6.4511	6.22463	6.46977	6.5472	6.72012	7.00901	6.46291	6.59779	6.71618	6.40119	6.12081	6.45336	6.62827
yciK	6.90026	7.34722	6.90191	5.96705	6.81391	6.72157	7.25335	6.34716	6.55447	6.37299	6.55145	6.9682	6.5377	6.94285	6.79016	6.53006	5.57524	6.19063	6.84261	6.50072	6.44011	5.89323	5.98927	6.12193
sohB	7.47708	7.41485	7.58643	7.44474	7.17624	7.22992	8.59528	7.93255	7.98815	7.87138	7.76689	7.77396	7.94882	7.9194	7.30236	7.47819	8.15611	7.72085	6.98542	7.80443	7.49526	7.77176	7.70149	7.20679
yciN	8.25586	7.79078	8.13318	7.32021	7.12608	8.362	7.7535	7.16847	7.87463	6.64362	8.14251	7.86797	7.74454	7.60337	7.34738	7.06672	7.40398	8.29014	7.55776	8.46045	7.61064	8.5304	8.62769	7.20679
topA	9.16027	9.37188	9.41195	9.20957	9.72933	9.11886	8.54234	9.63314	9.65661	9.44275	9.33081	9.37063	9.27599	9.37238	9.22427	9.31963	8.99787	9.11834	9.21056	9.14001	9.3369	9.14633	9.33694	9.26732
cysB	7.82532	8.09561	7.48377	8.00598	7.73187	8.20952	8.36779	8.17544	8.40852	7.84686	8.19381	8.39775	8.01231	7.82156	7.74354	7.94236	8.0654	7.82104	7.55776	7.93662	7.85702	7.80125	8.05782	7.10818
ymiA	5.80397	5.36681	5.66753	5.07635	4.48049	6.3334	4.65039	4.60869	5.5746	4.56588	5.79291	4.49518	4.63	3.86296	5.8526	6.16176	7.00901	6.48529	6.1893	6.9544	6.52401	6.77675	6.45336	6.80657
yciX	5.48384	4.96709	4.43787	3.97536	3.77351	5.367	4.11236	2.75508	4.64696	2.39714	5.12874	4.47911	4.26327	1.98801	4.93662	4.77336	5.3883	6.46291	5.97778	6.21436	5.82746	6.99026	5.80091	5.64741
acnA	8.33405	8.53109	8.95051	9.00227	9.4524	8.64676	7.55659	8.6696	8.89646	7.97307	8.52281	8.21942	8.62382	8.06904	8.26313	8.1283	8.4942	8.25149	9.50344	8.52236	8.7675	8.2413	8.32946	8.77243
ribA	7.80754	7.558	7.45692	8.14097	7.56306	7.85641	8.44298	7.67906	7.553	7.64358	7.9595	7.39163	7.60825	7.80458	7.6284	7.89582	8.42291	8.19828	8.05548	8.10793	7.62337	8.16678	7.80544	8.16805
pgpB	7.34458	7.09571	7.3588	7.1477	7.45547	7.40276	7.04635	7.05523	7.30236	6.71762	7.49429	7.10798	7.12957	6.42605	6.95714	7.22568	7.19166	7.46338	7.49547	7.60269	7.1291	7.39994	7.30732	7.51976
yciS	7.98222	8.06787	8.11612	7.78818	7.61853	8.18963	8.28689	7.70745	7.72469	7.72657	7.63702	7.7657	7.45375	7.62287	7.59679	7.43545	7.30172	7.87289	7.96644	8.4986	7.97435	7.92363	7.68523	7.23822
yciM	8.57128	8.733	8.78587	8.78387	8.70192	8.8541	8.77729	8.42944	8.13167	8.57554	8.48385	8.3187	8.43628	8.54837	8.41888	9.08396	9.04611	8.96354	8.64166	9.02353	8.79027	9.00297	8.7023	9.08919
pyrF	5.51705	5.78547	5.29557	4.51936	5.86174	5.19526	6.06437	6.24758	5.20634	6.32645	5.38561	6.05012	6.0142	6.46977	7.02995	7.22568	6.36536	6.04755	5.83417	5.87794	6.57736	5.37085	5.6074	6.25079
yciH	4.88085	5.23996	5.12414	3.60016	4.1195	5.24015	5.69946	5.4397	4.64696	4.91944	4.55341	5.48484	5.11556	4.104	6.21379	5.59005	6.46336	5.54953	5.13574	5.52161	5.53562	5.11309	5.15112	5.44679
osmB	9.35425	10.2532	9.78551	9.48808	9.03997	9.81636	11.2059	10.0258	9.31392	9.17042	8.74542	9.77689	9.51488	10.2601	8.92664	6.9194	7.13331	9.78118	9.02459	9.92187	9.34973	8.5479	8.84818	7.79803
yciT	7.38712	7.46534	6.97942	7.03335	6.74911	7.49362	7.34668	6.63021	6.67105	7.03953	7.21279	7.26147	7.12708	6.81308	7.80937	7.81476	7.67335	8.10018	7.1959	7.58346	7.82062	8.35257	7.47433	7.41364
yciZ	6.42203	5.94649	6.00066	3.97536	4.89414	6.61482	5.47532	5.02426	5.67375	5.6437	6.22968	6.02267	6.15295	5.35785	6.61188	5.87234	4.22534	6.32079	6.02264	6.7279	6.55093	6.07325	5.98927	4.13655
gmr	6.90445	7.30427	7.12865	7.18389	7.41427	7.17318	7.57471	7.9876	7.97848	7.86325	7.87298	8.04621	8.29136	8.25546	6.80868	6.21328	7.40398	6.71099	7.3622	6.71618	6.86164	7.57663	7.1816	6.42478
rnb	8.98835	9.02758	8.85605	9.08114	8.58611	9.3007	9.2046	9.22873	9.12681	8.59531	8.63377	9.43295	9.25446	8.73014	9.40396	8.72437	8.64799	9.28071	9.01907	8.80571	9.13525	9.10258	9.10605	8.80428
yciW	8.55671	9.19402	8.48509	9.14679	8.36068	9.22176	8.85559	8.57006	8.96658	8.23484	8.58977	9.24561	8.94142	7.96595	7.8985	7.78101	7.00901	8.32158	8.18939	7.35302	8.35137	8.31727	8.35709	7.77679
fabI	8.54199	8.36624	8.77866	8.73592	8.76883	8.55646	8.9538	8.52823	8.50817	8.24113	8.32037	8.1975	8.38922	8.83416	8.87047	9.25349	8.7679	8.66333	8.73895	8.97762	8.83841	8.77298	8.76295	8.86594
ycjD	4.0837	4.04585	3.86024	3.97536	3.31747	3.81334	4.78097	4.5261	4.05119	4.396	4.47264	3.65087	4.26327	4.49106	3.40768	1.97223	4.92096	4.15961	3.93107	4.50915	4.22139	4.43513	3.86191	4.59068
sapF	6.04318	5.76258	6.18647	5.79054	5.69972	6.10977	6.07895	6.08399	5.89537	5.85518	5.74785	5.95457	6.18205	5.76122	5.88785	5.3349	5.74072	6.50733	6.14941	6.48698	6.13081	6.41596	6.3193	5.73814
sapD	6.31278	6.05409	6.26079	6.77322	6.00738	5.91588	6.21058	6.34716	6.29894	6.34991	5.97986	5.83341	6.11321	6.59351	6.28163	5.80678	7.13331	6.48529	6.44138	6.64375	6.30958	6.50827	6.40122	6.88809
sapC	5.29247	5.10087	5.41198	4.51936	4.76899	5.10106	5.34867	5.13986	5.60841	4.91944	5.29456	5.04625	5.54693	5.04749	5.72194	5.50991	5.57524	5.92191	5.13574	5.49441	5.38419	5.94699	5.6074	5.21371
sapB	5.73976	5.60421	5.87106	5.47719	5.55558	5.53854	5.43054	5.52724	5.33309	5.8876	5.73637	5.39349	5.81806	5.53294	5.87033	5.93506	5.57524	6.21762	6.30277	6.27955	5.78273	6.20045	6.02416	6.62827
sapA	6.84028	6.60393	6.76268	6.99312	6.89102	6.70565	6.97018	6.59011	6.51043	6.83863	6.71838	6.69667	6.86826	6.33442	6.88917	6.85598	7.19166	6.98676	6.96258	6.65608	6.9384	7.09519	7.07747	6.88809
ymjA	5.58128	5.15461	5.48467	3.09171	4.89414	4.97394	5.18308	4.83139	5.33309	4.396	5.09316	5.41054	5.56177	5.53294	5.66211	3.84142	6.14682	6.07733	4.53698	6.05594	4.97106	6.07325	5.32909	4.59068
puuP	5.36724	5.45513	5.65184	6.19694	6.68126	5.64253	5.43054	5.19437	6.27808	6.06816	5.8258	5.82072	5.11556	5.61311	5.6208	5.42506	6.79984	4.92052	5.72983	5.12034	5.46189	4.73933	5.27217	6.05291
puuA	5.74911	6.28046	6.13093	6.33208	7.57246	6.70565	5.57126	6.1681	5.79617	6.56562	5.80395	6.43453	5.68885	4.92719	6.19983	6.44642	7.63181	5.46196	5.29048	5.67485	5.94035	6.12081	5.15112	6.25079
puuD	5.76763	5.0825	5.41198	5.58938	5.89207	5.42648	5.19652	5.4397	6.14617	5.09629	5.68949	5.44403	5.50148	5.53294	5.15492	5.42506	5.3883	5.26904	5.78294	5.57452	5.53562	6.13246	5.21291	5.55058
puuR	6.08069	5.8302	5.72867	5.07635	5.59298	5.00027	5.68047	4.96279	6.03867	5.48326	5.84731	5.30511	5.49376	5.53294	5.4426	5.50991	4.61467	5.67167	5.49533	5.62556	5.46189	6.16685	6.09151	5.8235
puuC	4.7379	3.92735	4.19953	4.72983	4.83292	3.87157	3.99425	3.60653	4.14633	4.78822	4.3574	4.0494	4.55783	4.104	4.71898	3.84142	2.83099	3.77969	3.93107	4.208	4.42912	4.09751	3.60962	4.77341
puuE	5.01091	5.35155	5.27523	6.39518	3.77351	5.80073	4.44059	4.83139	5.01791	5.25381	5.19737	4.66103	5.09531	5.26163	4.86766	4.08212	5.74072	4.85328	4.65565	5.38017	5.30206	4.91148	4.26341	5.73814
pspF	5.31783	4.96709	4.8765	5.22269	4.95287	5.44577	5.01128	4.5261	4.83007	4.64386	4.38708	4.071	4.85145	5.26163	5.41869	4.62908	6.36536	4.98477	5.36205	4.88926	5.14603	5.13642	4.62339	4.93557
pspA	14.0017	14.5895	14.5639	13.8376	14.4245	14.3773	14.2548	14.0847	14.2229	14.1075	13.2186	14.3996	13.204	14.01	11.5663	10.401	12.263	12.3187	12.0643	12.33	11.6148	11.8419	12.4318	11.1249
pspB	11.3616	12.0331	11.8546	10.7628	11.1156	11.8696	11.5873	10.783	11.5426	10.9749	10.572	12.0038	10.7083	10.4549	9.35599	7.45698	9.34499	9.73989	9.33582	9.54318	9.08242	9.10701	9.85583	8.04904
pspC	10.8168	11.4181	11.471	10.7806	11.3725	11.4113	11.1105	11.2198	11.1847	11.3367	10.2807	11.5442	10.2226	11.1694	8.42489	7.12167	9.65601	9.2743	8.48217	9.02115	8.57767	8.26795	9.53895	8.2319
pspD	10.1383	10.6659	10.7722	9.52382	9.6021	10.6385	10.4413	9.64297	10.5495	9.9231	9.58008	10.8953	9.33332	9.80246	7.50327	6.26302	8.03385	8.3705	7.72995	8.06235	7.88197	7.2096	8.79361	6.53011
pspE	10.4176	10.598	10.9241	9.8732	10.5963	10.8641	10.8086	10.5389	10.9514	10.7366	9.90135	11.1459	9.44907	10.5394	8.1148	6.21328	8.29567	8.59293	8.10847	8.32419	8.26188	7.72636	8.98065	7.54511
ycjM	3.75289	4.49793	5.68306	4.91347	4.31126	4.91978	6.12885	4.60869	3.59184	5.8876	4.60485	5.00195	3.69156	3.86296	6.46788	4.90452	4.61467	4.78274	4.10801	2.87326	4.22139	4.27617	4.14158	4.93557
ycjN	3.75289	3.32255	5.23365	3.09171	4.21856	3.62309	5.50801	4.13837	3.20664	5.30271	3.77393	3.25756	2.97188	4.49106	6.19983	5.1357	5.17347	4.46005	4.2656	3.99162	4.3081	3.11366	3.86191	5.33495
ycjS	4.40088	3.79823	4.90327	2.29956	4.31126	4.22419	4.90072	4.02265	4.51056	4.78822	4.26449	4.071	4.06924	4.92719	5.41869	3.84142	5.3883	5.26904	3.72935	4.50915	4.34958	4.35784	4.42879	4.93557
ycjT	5.46126	5.18936	5.25459	5.58938	4.63194	5.02614	5.01128	5.56909	4.3599	5.78808	4.32709	4.96781	5.06438	5.04749	6.15712	5.59005	5.74072	5.31974	5.29048	5.57452	5.23725	5.18197	5.18234	6.05291
ycjW	6.2014	5.56505	5.63597	5.58938	4.83292	5.7079	4.44059	5.34651	4.61405	5.30271	5.73637	5.19137	5.47036	5.26163	5.74135	6.60911	6.55512	6.07733	5.21519	5.97953	5.72086	5.98604	5.4875	6.12193
ycjX	7.23572	8.11607	7.85331	7.83445	8.08684	7.45606	7.76256	7.37133	7.95896	7.45094	7.53795	7.52674	7.55918	7.52264	6.87167	7.17462	6.46336	7.49682	7.0945	7.10586	6.90402	6.89089	7.33538	6.53011
ycjF	6.66367	7.39265	7.54028	6.62315	7.72346	6.76829	6.96233	6.83277	7.04894	6.58552	6.76999	6.6436	6.90944	6.70747	6.1426	6.26302	5.57524	6.55043	6.10837	6.44497	6.32005	6.23328	6.61085	6.53011
tyrR	7.24896	7.52777	7.36844	7.2192	7.85245	7.46081	7.27251	7.50671	7.20626	7.69943	7.35477	7.57667	7.45971	7.77002	7.37249	8.05959	7.75302	6.98676	7.60277	7.29902	7.54966	7.23684	7.51783	7.44091
tpx	9.2119	9.43568	9.33785	9.31939	9.51708	9.03217	8.90041	9.20901	8.58872	8.76632	8.83296	8.63649	8.81708	9.30156	9.43707	9.58216	9.138	9.31548	8.94526	9.56459	9.48848	9.26089	9.48987	9.30491
ycjG	7.10346	7.23942	7.21665	7.55938	7.31702	7.20749	6.91029	7.22192	7.16141	7.50418	7.13181	7.51693	7.47546	7.58361	7.02204	7.41359	7.30172	7.03307	7.3622	7.01307	7.0683	6.7543	7.10218	7.1418
mpaA	7.44867	7.61342	7.75388	7.96497	7.97794	7.36779	8.09399	7.93255	7.83591	7.98061	7.81955	8.06383	8.18875	7.93509	7.44529	7.67476	7.35376	7.30882	7.37955	7.52417	7.54966	7.42384	7.68523	7.49395
ycjY	4.81115	4.52539	4.73467	4.72983	4.48049	5.10106	3.43803	4.60869	5.16149	4.98083	4.26449	4.11325	4.76434	4.92719	4.75761	4.62908	5.88915	4.70858	4.7653	4.75817	4.4673	4.85635	4.00851	5.55058
pgrR	5.8218	5.73932	6.0494	6.04782	5.51717	6.61482	5.88515	6.19508	6.46502	6.03959	5.879	5.8892	6.16271	5.95826	5.8526	5.87234	6.87299	6.01715	5.88365	6.32658	5.6396	6.27592	5.87923	6.12193
mppA	7.02865	7.03013	6.6644	6.51367	7.81337	6.77593	6.62249	6.91621	7.06729	7.16385	7.55439	7.14154	6.83811	6.91149	6.80868	6.85598	7.54495	6.87253	6.59779	6.26353	6.49658	6.48119	6.63363	6.76402
ynaI	8.42728	7.03968	8.3186	6.39518	6.30658	7.44171	8.23738	7.97208	8.95512	8.09608	9.20937	8.14881	9.03677	9.23343	6.19983	6.72012	7.40398	6.67249	7.11536	7.07865	6.7186	7.54211	8.29416	7.17466
ynaJ	7.90277	8.19941	8.39366	7.58667	8.12564	8.83044	8.42882	8.2221	8.75645	7.76197	8.55095	7.92097	7.93749	8.34034	8.13695	8.60408	9.58159	8.70206	8.52178	8.85466	8.36408	8.61172	9.10198	8.43542
uspE	9.25438	9.24343	9.13966	9.03235	9.44219	8.91593	9.9269	9.76728	9.64444	9.61237	9.79395	9.25035	9.34838	9.83207	8.15515	9.08396	9.33208	8.88153	8.91583	8.73484	8.7675	9.03125	9.25302	8.80428
fnr	9.18374	9.14508	9.37777	8.63496	9.38469	9.86105	9.53517	9.37747	9.32158	9.16381	9.87147	9.27033	8.9135	8.58858	9.04067	9.47544	9.31905	9.6805	9.49948	9.84589	9.44728	9.79574	9.68237	9.43944
ogt	6.39251	6.23129	6.0494	6.33208	6.41499	6.59768	5.55048	5.68782	5.64145	6.06816	5.51225	6.09298	5.7354	6.1316	6.05226	6.64707	7.00901	6.21762	6.14941	6.60613	6.25606	6.49027	6.12404	6.58002
abgT	5.53878	4.96709	5.00563	5.79054	5.62945	5.4836	4.3712	4.96279	5.1152	5.25381	5.41473	5.09977	5.37277	5.76122	5.6208	5.42506	5.74072	5.92191	5.49533	5.31946	5.16938	6.10907	5.21291	5.44679
abgB	5.46126	5.23996	5.50229	5.35555	5.11594	5.5564	4.2983	4.96279	5.53998	5.48326	5.32555	5.0786	5.47036	5.82993	5.23924	6.10834	5.57524	5.67167	5.49533	5.57452	5.21498	5.0158	5.30091	6.42478
abgR	7.14655	7.39638	7.30962	6.99312	7.715	7.62213	6.52469	5.24689	6.32967	7.31453	6.7868	7.06825	6.98569	5.76122	7.6695	7.63753	7.9686	6.80296	7.32687	5.15549	7.68947	6.22242	6.21746	7.44091
smrA	6.55058	6.70345	6.07317	5.58938	6.43573	6.49955	6.13584	5.93191	5.93589	6.39571	6.3775	6.51159	6.60012	6.1316	6.76194	6.53006	6.79984	6.01715	6.02264	5.81337	6.51493	6.58658	6.34713	6.31115
ydaM	6.69787	6.17171	6.64866	6.72491	5.92177	6.87176	6.24977	6.05483	7.11512	6.52498	7.1877	6.16506	6.66683	6.59351	6.05226	6.44642	6.72279	6.9061	6.73889	6.75107	6.46862	7.42858	7.06076	6.8479
ydaN	6.64376	6.73907	6.79877	7.07248	6.89102	6.54498	6.31896	6.14061	6.26754	6.41808	6.83606	6.39654	6.96352	6.59351	6.45619	6.40271	6.87299	6.71099	7.27219	6.1285	6.29903	6.69268	6.7632	6.96524
dbpA	6.70749	6.33579	6.75535	6.77322	6.3726	6.35397	6.10767	7.41789	6.80831	7.24116	6.91969	6.75788	7.33354	7.24919	6.51374	6.16176	6.26023	6.76687	7.07333	6.31107	6.17762	6.56095	6.50367	7.17466
ttcA	6.7777	6.2885	6.75535	7.28732	6.82967	6.86461	6.85629	7.28607	6.73367	7.0681	6.98908	6.82616	7.02102	7.48052	7.12904	7.51971	7.35376	7.19121	6.33869	7.07865	6.92475	7.35092	7.12646	7.26898
intR	5.04167	4.38255	4.73467	4.27285	4.48049	4.7124	4.72645	4.89858	5.27111	5.60523	5.6533	4.96781	5.47036	5.53294	4.75761	4.90452	5.3883	5.41609	5.36205	5.25609	4.99739	4.91148	4.62339	5.21371
recT	4.42441	3.75249	4.32362	2.29956	3.48601	4.74391	4.0247	4.02265	3.44985	4.2034	4.38708	4.1543	4.04832	2.72524	4.9699	4.28835	3.69044	4.78274	4.10801	4.88926	3.92479	5.08937	4.32066	5.21371
recE	5.44984	5.32054	5.25459	5.07635	5.11594	5.845	4.90072	5.4397	5.27111	5.78808	5.72479	4.921	5.30384	5.61311	6.24131	5.42506	6.02373	5.50641	5.83417	5.67485	5.8127	5.71874	5.30091	6.53011
racR	9.8383	9.6551	9.70603	9.02239	9.04672	9.97665	9.34317	9.34772	9.75424	8.88347	9.94691	9.44696	9.54413	9.45628	9.35913	9.41071	10.2158	10.1677	9.60649	10.3022	9.62246	10.4506	9.63801	9.5871
ydaS	4.0837	4.11977	3.55734	3.97536	3.12659	4.2682	3.7967	4.2455	3.11552	3.8556	4.70253	4.09228	3.54991	3.21078	4.31497	4.62908	5.17347	4.78274	4.53698	4.27347	3.97865	4.73933	4.75385	4.59068
ydaU	4.44757	4.55233	3.91388	5.07635	4.5582	4.31091	3.89886	4.5261	4.05119	3.71815	4.05853	3.76129	4.15001	4.65154	4.79523	1.97223	4.61467	3.77969	4.53698	4.84687	3.74996	4.73933	4.42879	4.38141
trkG	5.49499	5.72755	5.71363	5.58938	5.55558	6.24806	6.00452	5.93191	5.67375	6.06816	6.28592	5.9719	5.91369	5.76122	6.06771	6.05286	6.72279	6.44017	5.93148	5.93975	6.09468	6.48119	6.02416	6.58002
stfR	6.36236	5.67947	6.28134	6.90914	6.13966	6.31254	5.53998	6.44031	5.86772	6.20308	6.22147	5.53233	6.07752	6.67048	6.21379	6.53006	6.64139	6.44017	6.37374	6.14609	5.92671	6.09722	6.40122	7.59452
pinR	5.88253	6.44766	6.4722	6.33208	6.21358	7.00128	8.39863	6.91621	5.93589	6.22861	6.36263	6.68271	6.87124	5.35785	6.09813	6.3111	5.17347	5.9861	5.72983	6.40171	6.05761	6.08529	6.00682	5.73814
ynaE	4.53665	5.30478	4.92954	5.47719	5.51717	5.80073	5.69946	6.52781	6.27808	5.44019	4.79402	6.44284	5.29499	4.65154	5.31889	4.08212	6.55512	6.59227	5.67468	7.6466	6.01957	7.29501	4.83469	6.1878
uspF	8.02519	7.60701	7.48377	7.07248	7.78132	7.32675	8.35287	7.94054	8.64275	8.41801	8.95691	8.35106	7.65397	7.82156	5.93917	6.72012	7.63181	7.00236	6.8918	6.69244	6.64555	6.7161	7.15035	7.00233
ompN	4.0837	4.79727	3.80454	5.47719	4.1195	4.94711	3.52579	4.34522	3.72109	4.98083	3.90283	3.29475	3.845	3.21078	4.20745	3.84142	5.57524	4.36669	4.2656	4.3361	4.0807	4.54381	3.78262	4.77341
pfo	7.97627	8.0979	8.33343	8.54043	8.55801	7.91642	8.55283	7.53866	8.35973	7.71758	8.15981	8.04894	8.16587	7.71659	8.29631	8.11482	7.58903	7.76726	8.49018	7.97649	8.30205	8.16961	8.00203	7.85995
ydbJ	7.48829	7.53454	7.40167	6.77322	7.00642	7.0588	8.54628	7.75355	8.00094	7.67178	8.18538	8.06113	8.40782	7.75243	6.79945	6.40271	6.46336	7.12147	7.11536	6.93429	7.11715	6.66888	6.86295	6.4784
hslJ	8.74489	8.89439	8.42402	8.2812	8.06703	8.38717	10.0711	8.86286	8.69679	9.10987	8.55586	9.05621	8.96812	9.47249	7.88983	7.51971	7.49947	8.25149	8.14949	8.24888	7.89604	7.77919	8.21332	7.20679
ldhA	7.08142	7.20588	7.10579	5.58938	7.10034	6.70565	6.68578	6.56964	7.36799	6.69947	6.81437	6.68621	6.91523	7.19811	6.00487	6.44642	6.72279	6.41707	6.33869	6.1107	6.23408	6.42546	6.27653	6.58002
ydbH	6.90445	7.03491	6.84782	6.67493	6.81391	6.99475	7.07209	6.86673	7.01152	6.56562	6.92981	6.65437	6.80731	7.11794	6.85395	6.72012	7.24774	7.3941	6.76553	6.85096	6.86164	7.15924	7.35606	7.59452
ydbL	5.08662	4.72805	4.8765	3.97536	3.77351	5.21788	5.0264	4.76091	4.64696	4.91944	5.38561	4.89701	5.15523	4.49106	4.5532	4.90452	5.17347	5.10528	3.49477	5.31946	4.94423	5.52021	4.52937	4.59068
feaR	6.73128	7.27221	6.65655	7.03335	8.36609	7.40276	6.83926	6.7072	7.04277	7.30256	7.13619	7.40019	6.68389	6.01838	7.32826	6.21328	8.39835	6.88942	6.84261	5.25609	7.7293	6.48119	5.89816	7.49395
feaB	5.93263	5.6672	6.2081	7.1477	6.51583	6.04799	5.23609	6.54888	6.01365	6.37299	6.27802	6.19979	5.72226	6.38096	6.02084	6.57013	6.87299	6.19063	6.506	6.14609	6.13081	6.37732	6.12404	6.62827
tynA	5.68235	5.4834	5.84369	5.69346	5.26244	6.03531	5.4972	5.24689	5.29206	5.48326	5.79291	5.28677	5.74843	5.89552	5.8526	6.21328	6.46336	6.44017	5.43023	5.43842	5.94035	5.80862	6.00682	6.31115
paaJ	5.79497	5.84117	5.51969	6.19694	6.61007	5.17228	5.40762	6.44031	6.15764	5.95033	6.3171	6.32642	5.41424	5.53294	4.90255	5.3349	6.14682	6.04755	5.36205	4.84687	5.07362	5.52021	5.4366	6.1878
paaK	6.15994	5.71568	5.63597	6.81996	6.41499	5.73952	5.40762	6.3229	5.85369	5.78808	6.00879	5.51667	5.37277	5.61311	5.39438	6.35763	5.88915	5.81993	6.14941	5.81337	5.62278	5.7032	5.51229	6.58002
paaX	5.43832	5.751	5.74356	6.51367	6.2374	6.20342	4.76303	5.68782	4.96669	5.60523	5.26289	5.05711	5.24989	5.04749	5.6416	6.10834	6.64139	5.95436	6.59779	5.95977	5.82746	5.65555	5.4875	6.42478
paaY	5.98105	5.72755	6.13093	5.22269	6.18936	6.76829	5.15583	5.4397	5.59161	5.20319	6.51829	5.39349	5.43856	5.53294	6.03663	5.50991	3.69044	6.13509	5.72983	5.54831	5.95386	6.46285	6.49126	6.05291
ydbC	6.43368	6.7909	6.17553	6.26609	7.32816	6.32301	5.95004	6.29823	6.53701	6.2537	6.79789	6.31742	6.1031	6.0761	5.12569	4.62908	6.26023	5.16196	5.21519	5.15549	5.60576	5.0158	5.05316	5.64741
ydbD	5.54952	5.38191	5.0542	6.19694	5.21524	5.62571	4.22153	4.96279	4.23558	6.12365	4.90077	4.84781	4.73846	4.31047	5.03425	5.50991	6.14682	4.54774	4.53698	5.62556	5.25918	5.55526	4.79484	6.12193
ynbC	4.89777	4.15536	4.06376	5.58938	4.48049	4.35239	4.05451	3.75897	4.23558	4.78822	4.02115	4.588	4.20775	5.15853	4.59646	5.02473	4.92096	4.46005	4.8672	3.4275	4.67733	4.18961	3.93707	5.21371
ynbD	5.07179	4.15536	5.14671	5.58938	4.76899	5.28369	3.8656	4.89858	4.67914	4.78822	4.70253	4.68924	4.92215	4.92719	5.53445	5.1357	5.17347	4.26686	5.36205	5.0843	5.21498	4.57829	4.57714	5.73814
azoR	5.69208	6.17171	5.58728	6.33208	5.11594	5.81564	6.04221	5.93191	5.53998	5.35001	5.5521	5.50084	6.19162	5.95826	5.74135	6.44642	6.02373	5.88871	5.72983	6.55438	5.94035	6.03652	5.6074	5.44679
hrpA	8.17145	8.34713	8.5027	8.55432	8.18196	8.5631	8.03165	8.27363	8.05405	7.91921	8.02705	7.81774	7.90295	7.96595	8.1148	8.37444	8.66868	8.66822	8.81105	8.89422	8.52885	8.88397	8.55201	8.42179
ydcF	8.80215	9.0748	8.77504	8.92953	8.36609	8.83776	10.2096	8.70288	8.3271	8.43456	8.09833	8.91031	8.58168	8.82577	8.64176	7.94236	7.90026	8.92721	8.93356	9.03538	8.74631	8.08521	8.17502	7.6186
aldA	9.89152	10.4754	9.63893	10.0105	11.4084	9.92775	8.37075	9.82456	9.91909	8.84271	9.9587	10.1596	7.36137	8.60828	5.92227	5.87234	5.3883	6.34547	6.506	6.69244	6.32005	5.98604	5.9353	6.05291
cybB	6.92522	7.13189	6.6722	6.39518	6.82967	6.93457	6.36728	6.37102	6.3498	5.91931	6.6218	6.37064	6.60371	6.97355	7.01409	7.03843	5.88915	6.27013	6.30277	6.3571	6.58606	6.7161	6.90099	6.42478
ydcA	6.69787	6.75655	5.96299	3.60016	5.95088	6.44307	5.20983	4.34522	5.09148	4.30291	6.17967	5.57831	4.55783	3.57342	4.59646	4.08212	4.61467	3.91775	4.65565	4.84687	4.5045	4.85635	5.01897	3.84147
hokB	6.24831	6.73319	6.13093	4.51936	5.79909	6.90001	5.68047	5.24689	6.63869	6.56562	7.77814	7.55958	5.38116	4.92719	4.63847	4.62908	0.4017	5.36872	4.10801	5.46669	4.3899	4.96458	5.21291	0.4017
mokB	7.20547	7.7936	7.04699	5.58938	7.06083	7.63899	7.20099	6.48472	7.78876	7.33818	8.70916	8.91031	6.40412	5.95826	5.6416	4.77336	3.69044	5.78427	5.43023	5.31946	5.48068	5.76438	5.5842	4.13655
trg	5.53878	5.33613	5.66753	5.79054	5.76672	6.02252	5.29972	5.52724	5.22825	5.95033	5.64103	5.88311	5.40604	5.26163	5.81646	5.93506	6.64139	5.71019	5.29048	5.67485	5.98051	6.0115	5.86004	5.98041
ydcI	7.85594	7.94616	7.61909	8.15926	8.06037	8.06729	6.5615	7.32323	7.29199	7.10992	7.35852	7.54808	7.21652	7.27406	6.98182	7.00958	7.67335	7.47462	7.47947	7.38299	7.42909	7.71478	7.28591	6.80657
ydcJ	7.61387	7.76509	7.50577	8.00598	8.78104	7.54819	6.96626	7.833	7.6291	7.34986	8.58977	7.95331	7.26719	5.82993	6.09813	5.87234	7.30172	6.61275	6.06614	6.05594	6.21176	6.62832	6.63363	6.67495
opgD	8.8044	9.35572	8.80551	8.84164	9.00916	8.909	9.3318	8.76722	8.81373	8.52492	8.76675	9.02196	8.8507	9.05117	8.96635	8.84359	9.12309	8.57738	8.67716	8.66946	8.93012	8.68277	8.61916	8.48866
ydcH	10.6419	10.6624	10.4977	10.0937	11.5066	10.3436	9.50983	10.2482	9.31135	10.1388	11.335	9.47255	6.76306	10.33	3.30709	4.28835	4.92096	4.54774	5.05166	4.97047	4.2654	4.73933	5.53666	3.47008
rimL	8.23438	8.16708	8.03372	6.95174	7.37186	8.05163	7.61779	7.24792	7.16709	7.13714	7.55112	7.48511	6.81352	7.43712	6.46788	6.64707	7.45252	7.45207	6.91578	7.29902	6.89003	7.69527	7.07747	6.58002
ydcK	6.59792	6.49704	6.81295	6.81996	6.99249	6.56276	5.56091	6.88341	7.22818	6.77073	6.94486	6.58849	7.32269	6.51221	5.8526	6.64707	6.9426	6.5715	7.58792	6.09268	6.32005	6.52604	7.29309	6.72017
tehA	5.85682	5.57822	5.4305	5.22269	5.79909	6.18057	5.76405	5.86628	5.70534	6.30261	5.98957	5.73536	5.89624	5.89552	5.12569	5.80678	6.02373	5.54953	5.93148	5.69888	6.00667	5.53784	5.30091	6.72017
tehB	4.7379	5.18936	4.95535	5.22269	5.35244	5.14893	5.09974	5.08322	5.09148	6.03959	4.92121	5.45229	4.68525	5.26163	5.06538	5.80678	5.17347	4.85328	5.05166	4.93043	5.55348	5.13642	5.21291	5.44679
ydcL	8.31056	8.0702	7.95276	8.39364	8.79715	7.95732	7.94276	7.54916	8.71048	7.84686	8.82213	8.02562	8.49833	8.11106	7.38488	8.08747	7.9686	8.20504	8.3564	7.41961	7.77948	8.23861	8.74998	7.81897
insQ	6.849	6.77954	6.51621	6.33208	6.49621	6.97496	7.03518	7.22192	7.49994	7.91135	7.49429	7.36783	7.24438	6.97355	6.95714	7.3914	7.58903	6.59227	6.22812	7.01307	6.99831	6.87016	6.72129	6.58002
ydcO	5.42672	5.06389	5.2124	5.58938	5.51717	5.07651	4.3947	4.43849	4.67914	5.35001	5.21403	4.96781	5.07477	5.15853	5.36965	5.1357	4.61467	6.07733	4.8672	5.12034	4.86063	5.3106	5.8406	5.21371
ydcN	4.25099	3.55348	3.68623	3.60016	4.1195	3.87157	4.0247	3.01941	3.52259	4.71785	3.86113	3.67928	3.57938	4.31047	3.8264	4.28835	4.61467	5.04629	2.86633	4.27347	4.12914	3.89356	3.41302	5.55058
ydcP	7.12875	6.98139	7.09422	6.99312	7.94938	6.87888	6.31896	7.24792	6.85835	7.01039	6.66485	6.8134	6.73715	7.48052	7.65934	7.56006	8.15611	6.71099	7.0079	6.40171	7.23802	6.93146	6.78371	7.10818
yncJ	6.33778	6.41867	6.22941	5.96705	7.04742	6.13376	4.68892	5.60976	5.5746	5.48326	4.96123	5.09977	4.80232	6.23657	4.90255	4.28835	5.74072	4.78274	5.55763	4.84687	4.74105	4.43513	4.26341	4.13655
hicA	4.3027	4.15536	4.5093	4.51936	4.39835	4.91978	3.99425	4.5261	4.23558	4.2034	4.94136	3.78762	4.28131	4.31047	4.15053	4.08212	5.74072	5.21649	2.86633	4.8032	4.5045	5.18197	4.83469	3.47008
hicB	5.57077	5.44078	5.12414	4.72983	5.16645	5.12519	5.26188	4.5261	5.16149	5.03971	5.32555	4.90906	5.11556	4.79594	5.31889	5.23874	5.57524	5.9861	5.55763	5.67485	5.70497	5.98604	5.30091	4.59068
ydcR	6.22169	6.24787	6.06133	6.12431	6.71559	6.56276	6.16347	6.22157	5.62503	6.48317	6.17116	6.09825	6.11824	5.95826	6.19983	7.06672	7.30172	6.19063	6.44138	6.5278	6.25606	6.61177	6.12404	7.20679
ydcS	7.89226	8.44743	8.15283	7.69094	10.1999	7.83828	7.70262	7.4959	8.31691	8.42354	9.28621	8.69852	7.54058	6.33442	7.02995	6.8232	7.13331	5.81993	6.96258	5.0843	6.96533	5.20422	5.4366	6.76402
ydcT	6.26143	6.57794	6.52486	6.26609	8.46019	6.58903	6.18385	5.68782	6.54577	6.62451	7.3955	6.70014	5.91946	4.92719	5.95588	5.93506	5.88915	4.6304	5.83417	3.5382	5.58854	4.18961	4.00851	5.64741
ydcU	6.39251	6.28046	6.11956	6.45564	8.10637	6.45264	5.46425	5.29756	6.12296	6.46179	6.81437	6.185	5.55437	5.15853	5.81646	5.66597	6.64139	5.5914	6.26593	5.31946	5.84206	5.15937	5.24284	6.31115
ydcV	6.08808	6.0821	6.09655	5.22269	8.05368	6.3334	5.7275	5.64932	6.44644	6.17708	7.1008	6.31742	5.56177	4.104	5.12569	3.84142	5.3883	4.36669	5.43023	3.82693	4.77189	2.91214	3.86191	4.93557
patD	7.73174	7.34336	7.95596	6.77322	9.23892	7.33712	7.30698	7.71679	7.96223	7.71758	8.46831	7.9387	7.69324	7.32256	6.79016	7.03843	6.55512	5.54953	6.59779	5.60027	6.61186	5.73412	5.76009	6.72017
ydcX	5.02637	4.72805	4.70455	4.51936	2.64681	5.26208	4.91704	3.75897	4.3599	3.20384	4.92121	5.04625	4.67163	2.72524	4.90255	4.77336	4.61467	4.85328	4.53698	5.35013	4.12914	5.44747	4.62339	3.47008
ydcY	5.88253	5.69164	5.60369	5.96705	4.89414	5.40692	6.45374	6.02507	6.7027	5.8876	6.52499	6.30835	6.82587	6.18504	6.00487	5.99516	5.17347	6.13509	5.97778	5.81337	5.70497	6.29678	6.49126	5.90409
ydcZ	6.05076	5.84117	5.74356	5.07635	4.83292	5.87377	6.07895	5.52724	5.79617	6.06816	5.92019	6.33091	6.51119	4.79594	5.98872	5.50991	5.74072	5.81993	5.29048	6.09268	5.82746	6.34764	6.0413	5.8235
mnaT	6.35626	6.40395	6.03737	6.39518	6.35093	6.38429	6.76456	7.04043	6.72599	7.25365	7.032	7.05476	6.98294	7.0902	6.56909	7.25055	6.87299	6.46291	6.47405	6.37212	6.38133	6.59503	6.576	6.8479
curA	6.99368	6.63578	6.86834	7.11058	6.74911	6.75288	5.74589	6.44031	6.92024	5.9807	7.1186	6.45521	6.889	6.59351	6.05226	5.80678	5.17347	6.34547	7.03004	6.1976	6.29903	6.64468	6.49126	6.8479
mcbR	6.15994	5.84117	5.84369	6.56945	6.49621	6.12182	6.01972	6.50642	6.55447	6.22861	7.25767	6.26684	6.97465	6.74354	5.79805	5.1357	5.57524	6.1065	6.37374	5.76866	5.65622	6.32751	6.29093	6.58002
yncD	6.49609	6.5313	6.64073	6.72491	6.43573	6.49955	5.77305	6.66922	6.56311	6.2537	7.175	6.6071	6.70074	7.03305	6.59064	5.99516	7.40398	7.32132	7.21536	7.10586	6.46862	6.97093	7.06914	7.26898
yncE	9.30042	9.4599	9.6439	9.27814	8.78104	9.6381	10.0923	9.94667	9.37658	10.2828	9.66357	10.1902	9.79037	9.93704	9.83043	10.0613	10.091	9.54323	9.51918	9.53319	9.65488	10.1008	9.97877	9.75404
ansP	5.91613	5.119	5.41198	4.72983	5.30814	5.26208	5.11397	5.39386	5.46813	6.15061	5.97986	5.42738	5.49376	4.65154	5.41869	5.1357	6.02373	5.88871	4.96238	5.87794	6.05761	6.06111	5.89816	6.42478
yncG	7.12157	5.62974	6.56732	6.62315	6.0882	6.24806	5.70887	6.3229	7.49091	6.39571	7.73839	6.42617	7.47742	6.46977	5.41869	6.05286	6.26023	6.63294	6.93937	6.03721	6.13081	6.78415	6.85328	5.98041
ydcD	4.89777	5.0825	5.2124	4.51936	3.12659	5.12519	4.44059	4.13837	5.16149	4.91944	5.48505	4.37875	4.43427	4.65154	4.36587	4.28835	5.74072	5.54953	5.29048	5.35013	3.92479	5.60628	5.01897	5.64741
pptA	5.98105	5.89479	5.92431	5.58938	4.63194	6.23703	4.11236	3.60653	4.88628	4.56588	5.95033	5.40204	4.94496	4.92719	5.31889	5.1357	6.14682	5.71019	5.43023	5.69888	5.55348	6.69268	6.21746	4.93557
yddH	5.68235	5.42628	5.1012	5.47719	5.95088	5.12519	4.72645	5.02426	5.64145	5.20319	6.17116	5.65182	5.42239	5.89552	4.36587	5.02473	4.61467	5.16196	4.7653	4.50915	4.61066	5.08937	5.05316	5.73814
nhoA	5.11582	5.15461	4.67379	5.88149	5.69972	4.2682	5.0264	4.96279	5.48643	6.06816	5.52565	5.28677	5.57645	5.15853	5.55653	5.3349	4.22534	5.16196	4.96238	4.93043	5.14603	4.91148	4.83469	5.33495
yddE	6.8359	7.13189	6.97942	7.35236	6.53517	6.84295	7.22413	7.35946	7.13845	7.01039	6.68292	7.18429	7.31176	7.36948	7.08415	7.63753	8.00159	7.27067	6.86742	7.03211	7.04324	7.39512	7.19697	7.00233
narV	4.37695	4.00742	4.01551	4.91347	5.16645	4.17879	3.34458	4.2455	4.99253	4.396	5.49871	4.90906	4.87541	5.04749	4.46257	3.84142	5.17347	3.45623	3.93107	3.82693	4.176	3.52065	4.32066	5.73814
narY	4.69983	4.84163	5.16894	6.04782	6.2374	4.64723	4.99599	5.60976	6.87233	5.20319	6.50482	6.29923	5.78683	4.79594	4.46257	4.28835	4.22534	4.15961	4.53698	4.50915	4.77189	4.50849	5.15112	5.55058
narZ	6.3745	6.35122	6.37036	6.67493	7.69793	6.46214	5.85157	6.59011	7.87463	6.788	7.39185	7.47299	7.31833	6.59351	5.3445	6.21328	6.46336	5.21649	6.47405	5.76866	6.20047	5.71874	6.69987	6.88809
narU	5.44984	4.67999	5.84369	5.79054	6.43573	5.44577	4.88421	6.02507	7.26044	5.8876	6.8089	6.23848	6.32371	6.0761	4.86766	3.55236	4.92096	5.71019	5.29048	5.62556	4.74105	5.67161	6.00682	5.21371
yddG	5.05681	4.224	4.54374	3.60016	5.11594	4.43194	3.34458	3.75897	4.27822	3.98108	3.77393	4.1744	4.04832	4.104	4.79523	5.80678	6.26023	5.10528	4.40766	4.84687	5.02325	5.35105	4.83469	5.98041
fdnG	4.69983	4.72805	4.06376	4.72983	4.70209	5.07651	3.24465	4.76091	3.89556	5.44019	4.70253	4.66103	4.58713	3.86296	5.3445	4.77336	4.92096	4.6304	4.2656	4.13942	4.5045	4.57829	4.37574	5.73814
fdnI	5.9078	5.42628	5.77289	5.22269	6.03483	5.05155	4.68892	5.93191	6.16901	6.06816	6.89407	5.05711	5.67527	6.33442	4.86766	5.23874	4.92096	5.50641	3.72935	4.93043	4.64438	5.93374	6.58771	6.80657
yddM	5.80397	5.65482	5.58728	5.79054	6.43573	6.10977	5.31211	6.48472	6.00098	6.46179	6.36263	6.19488	5.89624	5.68907	5.46611	6.53006	7.35376	5.16196	4.96238	6.01824	6.16606	6.32751	5.9715	6.25079
adhP	7.36904	7.09112	7.94955	7.35236	8.36068	7.15571	7.05375	8.34764	8.85128	8.12356	8.6461	7.82888	8.62206	8.65637	6.52498	6.98014	6.46336	6.67249	8.37382	7.02263	7.47666	6.90454	7.40983	7.35751
maeA	8.5366	9.28419	9.68207	9.24426	8.9163	9.21756	9.74629	9.84173	9.14565	8.80502	8.41887	9.09231	9.42797	9.94093	9.55964	8.94611	8.99787	8.70206	9.084	8.61998	8.80898	8.37481	9.0287	8.54
sra	12.8764	11.9578	12.8579	5.22269	4.48049	12.6351	12.6139	3.60653	12.4986	4.396	13.3993	11.9058	12.4847	4.65154	11.9702	4.08212	4.61467	12.9184	12.6426	12.821	12.0677	12.7742	12.9392	3.47008
bdm	6.35626	5.49734	6.2711	5.22269	6.11416	5.91588	5.11397	5.93191	4.88628	6.4401	5.71312	5.71493	6.13322	6.18504	4.5532	4.77336	5.57524	5.10528	5.36205	6.78514	5.57112	5.7032	6.33328	4.93557
osmC	10.4308	10.007	10.5932	9.85086	9.47261	10.1499	11.3038	10.1239	10.3868	10.0769	10.4755	9.93691	10.1676	10.7992	8.79587	8.67009	9.37048	9.65605	10.4081	9.77702	9.67031	9.60301	10.0258	9.20506
ddpF	6.91695	7.83259	7.18428	7.32021	8.64962	7.75179	7.92471	5.76187	6.38924	7.02503	6.22968	7.01909	6.43265	6.46977	8.22573	7.83134	6.79984	6.07733	6.56784	5.81337	7.52724	5.74933	6.0413	6.67495
ddpD	6.56124	7.59086	7.07669	7.44474	8.63176	7.69649	6.9584	4.43849	6.35976	6.46179	6.05576	6.6615	5.7994	5.35785	8.37296	8.0736	8.09627	5.92191	5.72983	4.50915	7.01773	5.466	5.87923	6.67495
ddpC	6.60309	7.54128	6.94118	7.4146	8.30541	7.56152	6.34935	4.34522	5.67375	6.12365	5.71312	6.16003	5.29499	3.57342	8.20841	7.67476	7.75302	6.44017	6.06614	4.56251	6.83998	5.466	5.82089	6.92718
ddpB	7.074	8.20579	7.58643	8.2812	8.86753	8.54085	6.6666	4.2455	5.83952	6.85512	6.154	6.67567	5.71564	4.31047	8.79819	6.64707	8.29567	6.65285	6.22812	3.99162	7.17019	5.52021	5.69662	7.00233
ddpA	8.73551	10.3524	9.49458	9.73368	10.6736	9.88686	8.74794	5.52724	8.0874	8.51976	7.97913	8.70889	7.65743	6.28632	10.4056	8.555	9.59246	7.94734	7.97788	5.79119	8.9488	6.63652	7.20459	8.48866
ddpX	8.25093	9.82493	8.57731	8.83027	10.1459	9.00804	7.91459	3.89682	7.31265	7.95024	7.38451	8.04075	6.82587	5.35785	9.5934	7.94236	8.87861	6.63294	7.15619	3.3076	7.96438	5.68749	6.47873	7.26898
dosP	7.09615	6.43324	6.71815	7.35236	7.43502	6.52698	6.7094	6.76236	7.31265	7.69943	7.37343	7.39163	7.26493	6.97355	6.00487	6.78965	7.58903	6.80296	6.81737	6.94438	6.6372	6.65279	7.21218	6.76402
dosC	7.1815	6.66075	6.89526	7.66557	8.02659	6.98818	7.22085	7.32323	7.90556	7.58548	8.1294	7.74065	7.50647	7.22388	5.88785	6.21328	7.49947	7.04819	6.6559	7.05091	6.96533	7.23684	8.0704	7.07375
yddW	6.27444	5.8302	6.22941	5.58938	5.59298	5.75506	6.12183	5.99468	6.71827	6.37299	6.89923	6.23848	6.72402	6.84664	5.51203	6.21328	6.87299	6.36974	5.83417	6.14609	5.70497	5.92036	6.12404	6.25079
gadC	11.0635	9.18437	11.0586	9.53086	9.08661	9.78166	9.59599	11.0098	12.5068	11.0935	12.5391	10.6116	11.998	11.7023	7.42143	9.14493	9.31905	8.95955	9.31343	9.03302	8.49229	9.6923	10.7929	9.65854
gadB	11.0049	9.34997	11.134	9.28648	8.95991	9.81913	9.66285	11.062	12.4007	11.3271	12.4197	10.7029	12.0813	11.753	7.27599	8.75076	9.25208	8.67311	9.25823	9.18961	8.44044	9.04673	10.2524	9.35594
pqqL	6.97786	6.66693	6.97312	6.39518	6.92075	7.40769	5.90983	7.04043	7.27103	7.09611	7.14924	6.37064	6.74367	7.17188	6.55819	6.8232	7.93483	6.93891	7.07333	7.51066	6.88298	7.31047	6.14004	7.26898
yddB	6.26795	6.17171	6.37036	5.47719	5.43716	6.66507	5.16952	5.60976	5.43082	5.91931	6.11904	5.19137	5.62671	5.44805	6.28163	5.59005	6.46336	6.13509	6.40796	7.16743	6.2777	7.04676	6.17151	6.4784
yddA	4.68042	5.17209	4.5093	4.72983	4.01313	4.89192	4.2983	3.24273	3.59184	4.98083	4.19905	3.67928	2.83201	3.21078	5.36965	6.10834	5.57524	5.5914	5.21519	6.14609	5.1223	5.53784	4.71166	4.77341
ydeM	4.0837	3.79823	3.74659	4.27285	4.1195	4.64723	4.70781	4.2455	3.37325	3.39638	3.47541	3.59232	3.845	4.104	3.89731	2.7063	3.69044	3.77969	4.53698	4.93043	3.68663	4.27617	3.86191	4.77341
ydeN	6.13162	6.82996	5.89793	6.04782	5.47772	6.46214	6.5563	5.76187	5.5746	5.3958	6.27802	5.43573	4.88723	6.67048	6.34642	4.46875	6.02373	5.88871	6.33869	6.63132	4.9169	6.40639	5.91685	5.90409
ydeO	8.94121	7.95376	8.63833	7.83445	6.32893	9.74806	9.59218	9.64786	9.30105	6.83863	8.62134	8.76132	9.33656	11.0322	10.6965	5.99516	7.75302	9.87528	10.1771	9.52817	7.77187	9.73972	10.1114	8.27799
safA	4.62055	3.38384	4.24209	3.97536	2.90655	5.60869	5.66121	6.94828	5.04285	3.20384	4.32709	4.47911	5.20334	7.93509	6.15712	2.7063	4.22534	5.54953	6.26593	4.61397	3.6204	5.08937	6.05823	2.19363
ydeP	9.38006	9.2902	9.48907	8.4689	7.3058	10.4441	11.7855	10.8566	9.8439	8.07512	8.92438	9.97501	9.81148	10.9419	10.2551	7.4991	7.58903	9.41502	10.1919	10.3456	8.42355	9.19436	9.59804	8.75081
hipA	5.53878	5.4834	5.8298	5.69346	5.59298	5.3871	5.2746	5.48413	5.82522	6.15061	5.74785	6.04467	5.66844	6.1316	5.53445	6.10834	4.22534	5.54953	6.62714	5.18981	5.70497	5.79402	5.78064	6.36908
hipB	3.92776	4.60476	4.43787	4.27285	2.90655	4.57897	4.41783	3.24273	4.43719	3.39638	4.77168	4.6752	4.00555	4.49106	4.26221	1.97223	4.22534	3.91775	4.7653	5.18981	3.81062	4.70853	4.37574	3.47008
lsrK	7.70557	7.9887	7.37323	7.25366	7.898	6.87888	6.68578	7.41789	7.59998	7.33818	8.13597	8.02976	6.88605	6.63251	7.08415	6.44642	7.45252	6.61275	5.97778	6.93429	7.0369	7.17622	6.4661	6.4784
lsrR	7.56441	7.52437	7.17881	6.86524	7.20068	6.94816	6.20394	7.40639	7.16709	7.27831	8.19171	7.65921	6.36236	6.55343	6.35904	6.60911	7.13331	6.55043	5.67468	6.26353	6.33045	6.98385	6.2023	6.42478
lsrA	6.53445	6.70945	5.61992	5.79054	7.32816	5.50215	5.60187	6.64984	6.68696	6.2537	7.3012	6.9214	4.86348	5.53294	4.5086	5.23874	4.61467	4.6304	3.49477	4.208	4.03058	4.79902	4.42879	4.77341
lsrC	5.49499	5.77407	5.2124	3.97536	6.6282	4.83452	4.41783	6.29823	6.02622	5.75331	6.30936	6.11914	4.72534	4.31047	3.67317	4.46875	2.83099	3.03865	3.49477	3.73696	3.23414	3.89356	2.75787	4.93557
lsrD	5.26667	5.44078	4.64236	3.60016	5.47772	4.22419	3.76098	5.08322	5.4496	4.91944	5.75925	5.46866	3.71829	5.44805	3.67317	4.90452	4.61467	3.91775	3.21451	3.73696	3.6204	2.91214	2.91486	5.08133
lsrB	6.23506	6.66075	5.69843	4.72983	7.06083	5.26208	4.44059	6.52781	6.72599	6.27836	7.0691	7.07895	4.72534	5.68907	3.75182	4.08212	5.17347	4.26686	4.96238	3.03301	3.55098	3.94731	4.47995	3.84147
lsrF	5.83063	6.10957	5.41198	4.51936	6.43573	4.64723	4.50679	6.27312	6.27808	5.60523	6.55799	6.76121	4.51272	4.31047	4.20745	3.19048	0.4017	2.77357	3.49477	3.03301	3.97865	3.11366	3.41302	3.84147
lsrG	5.51705	5.42628	4.98071	4.27285	6.11416	4.91978	4.195	5.76187	5.22825	5.60523	6.55799	6.12431	4.61585	4.31047	3.75182	4.46875	4.61467	2.77357	3.72935	3.82693	3.97865	3.20476	3.41302	2.96865
tam	6.90445	6.81891	6.92821	6.33208	6.81391	6.16901	6.15661	6.46269	7.58732	6.788	7.57388	7.33473	7.34001	6.87943	6.33369	5.59005	6.87299	6.41707	7.11536	6.1107	6.62035	6.74674	6.93805	6.53011
yneE	6.42787	5.4834	6.69536	5.88149	6.0882	6.36415	4.98054	5.48413	6.06326	5.60523	6.22147	5.96037	6.51882	6.63251	6.96541	7.03843	7.49947	7.17753	7.39669	7.06021	6.91787	7.71865	7.01813	6.67495
uxaB	6.17389	6.46194	5.50229	6.04782	6.49621	5.40692	5.0264	5.24689	5.73626	6.15061	5.72479	5.63016	5.50915	5.95826	5.18358	5.80678	6.72279	5.85473	5.97778	5.40959	5.1223	6.10907	5.86004	6.67495
yneF	7.23572	7.05389	7.47933	7.53156	6.96422	8.0198	6.17709	6.63021	6.87927	6.27836	7.02257	6.75455	6.67368	6.87943	6.85395	7.00958	7.35376	7.76726	7.52695	8.40675	7.24902	8.07317	7.27871	7.23822
yneG	7.80305	7.43308	7.70146	6.77322	6.13966	8.273	7.03518	6.52781	7.87116	6.48317	8.18538	7.35908	7.49878	6.81308	7.61794	7.51971	7.19166	8.47485	7.9433	8.44987	7.70952	8.16111	8.08286	6.96524
glsB	6.60823	6.30444	6.51621	6.62315	6.28389	6.45264	4.76303	6.50642	5.60841	6.17708	5.48505	5.57831	6.17724	5.82993	7.04565	7.4991	6.87299	6.93891	6.1893	7.39039	6.70268	6.80614	6.61085	6.76402
sad	6.71705	6.19755	6.07317	6.86524	5.21524	5.92965	5.63185	6.44031	5.78142	6.06816	5.88941	5.93704	7.39697	5.82993	6.15712	6.21328	5.17347	6.5715	6.40796	6.05594	6.1544	6.25476	5.35673	6.12193
yneJ	5.25359	4.35221	4.8765	5.79054	5.11594	4.57897	4.63073	4.6868	5.75147	5.60523	5.48505	4.6752	5.15523	5.15853	5.03425	5.1357	5.17347	4.85328	5.05166	5.0843	5.21498	5.18197	5.1192	4.93557
ydeA	6.25488	5.96666	6.33148	6.62315	5.62945	6.15736	6.46488	4.96279	6.01365	5.35001	5.86852	5.70805	6.6565	5.53294	7.55902	7.65627	7.19166	7.27067	7.0079	6.80742	7.04324	6.8771	7.24952	7.07375
marC	5.99683	5.80801	6.00066	6.72491	6.57311	6.20342	5.09974	6.41758	6.59719	6.06816	6.37009	5.85225	6.57475	6.42605	5.93917	6.26302	6.64139	5.85473	6.91578	6.07442	6.49658	5.92036	6.21746	6.42478
marA	4.89777	4.65535	4.61023	4.27285	4.89414	5.12519	4.44059	3.43607	4.64696	4.2034	4.92121	4.61766	4.68525	3.57342	5.29283	5.1357	6.02373	5.85473	5.29048	5.49441	5.07362	5.97314	5.71809	3.84147
eamA	6.55058	6.29649	6.32159	6.33208	6.64611	6.29137	5.80848	6.6103	6.92024	6.88754	6.59661	6.65437	6.65304	6.46977	6.42052	6.16176	7.13331	6.76687	6.6841	6.5278	6.74215	6.89089	6.4661	6.88809
ydeE	6.33157	6.01589	6.14221	6.86524	6.21358	6.24806	5.29972	7.01036	6.3498	6.56562	6.43548	6.14991	6.75016	6.46977	6.53613	6.75531	6.9426	6.74848	6.6841	6.70436	6.28841	6.69268	6.5642	7.1418
yneM	10.7728	12.4499	11.9872	0.4017	0.4017	12.8101	14.1674	0.4017	11.5336	0.4017	12.3299	11.6035	12.1062	0.4017	12.5502	0.4017	0.4017	12.3526	12.5551	12.5988	11.1798	11.9343	13.1022	0.4017
dgcZ	7.9921	8.06085	8.21824	7.53156	7.85245	8.50451	8.11714	8.08458	7.9491	7.95789	8.17478	7.92245	7.90877	7.98113	7.34103	6.21328	7.9686	7.59271	7.41363	7.9517	7.42424	7.89997	7.58363	7.1418
ydeI	8.10564	7.45109	8.3842	7.8115	7.61853	7.66803	8.22103	9.28318	9.07938	8.38432	8.93195	8.80628	9.36169	9.12822	6.81785	5.3349	6.87299	7.27067	7.98922	6.75107	7.32377	7.16492	8.61058	7.10818
ydeJ	5.7768	5.15461	5.81578	5.96705	5.83076	5.59147	5.05618	6.08399	6.11122	6.03959	6.154	5.90732	6.31498	6.18504	5.29283	4.77336	5.3883	5.63209	5.61734	5.00942	5.42356	5.39039	6.00682	5.73814
dcp	7.86886	7.97134	7.77214	7.78818	7.58179	7.47496	7.42581	7.87532	8.08139	7.70854	8.04113	7.83678	8.09879	7.82156	8.44574	8.30491	8.00159	8.10741	8.65596	8.06235	8.22056	8.03644	8.30839	8.13504
ydfG	9.09486	9.31205	9.3243	8.66087	9.74396	9.23845	10.4435	7.44061	8.24886	8.6671	8.46657	8.69156	8.46616	7.85491	9.81334	9.97062	10.7008	8.83	8.39955	8.48484	9.2884	8.71605	8.53396	8.6839
rspR	8.02711	7.96383	8.15004	8.02605	7.90545	7.92332	7.44282	7.01036	7.0241	7.3264	6.74728	7.0274	6.69066	7.19811	7.60741	7.59932	8.627	8.31535	7.49547	7.70709	7.89253	8.05492	7.52393	8.16805
ydfZ	5.93263	5.0825	5.80163	5.58938	5.43716	4.94711	5.12806	3.60653	4.74142	3.56622	4.47264	3.33101	5.50915	5.26163	7.85016	7.81476	6.02373	8.35842	5.05166	6.31107	6.96533	5.80862	6.45336	6.80657
ydfI	4.91448	4.19009	4.98071	3.60016	4.95287	4.64723	3.8656	4.5261	4.14633	5.44019	4.749	4.34369	4.72534	4.104	4.9699	5.1357	5.88915	5.10528	4.53698	5.25609	4.34958	5.22613	5.24284	5.33495
gnsB	8.30264	8.24554	8.22886	0.4017	0.4017	8.01335	8.76494	0.4017	8.49918	0.4017	9.10716	8.18888	8.30795	0.4017	7.10677	0.4017	0.4017	8.67311	8.76559	7.06021	7.78327	9.1832	9.05424	0.4017
cspI	4.27708	5.44078	5.12414	0.4017	0.4017	6.49029	6.97408	5.72532	8.35973	0.4017	7.98642	7.67869	6.59653	0.4017	0.4017	0.4017	0.4017	4.04374	3.93107	7.06021	5.42356	6.36749	0.4017	0.4017
cspB	7.66416	8.03242	9.03311	6.81996	7.37186	9.24948	7.70497	8.81584	9.30621	8.0467	9.38239	9.26741	8.34702	7.03305	7.43936	5.50991	7.54495	8.98726	9.09454	10.8997	9.06385	11.1975	7.56005	8.55256
relE	2.62882	4.55233	4.36272	2.29956	5.11594	3.32272	4.44059	0.4017	2.05186	0.4017	0.4017	0.4017	5.3978	4.104	5.88785	5.73809	0.4017	5.63209	4.65565	0.4017	3.55098	0.4017	5.1192	0.4017
dicA	8.50797	7.58435	7.85674	7.61345	6.61007	7.73228	7.96844	0.4017	7.09737	5.9807	8.60248	7.7322	7.44377	7.22388	7.61794	6.48884	8.4942	8.58776	7.61747	8.05305	7.72536	8.30703	8.88424	7.38585
rspB	6.75003	6.73319	6.36074	7.32021	6.90596	7.05252	5.78198	6.68833	6.37948	7.66244	6.94984	6.11914	5.66156	6.74354	6.083	7.3914	8.93093	6.71099	6.06614	6.34192	6.25606	6.59503	6.45336	7.66559
rspA	5.29247	4.90572	4.82143	4.91347	5.30814	5.34662	3.52579	3.43607	3.94932	4.98083	4.47264	4.13392	4.51272	4.31047	4.41503	5.02473	6.26023	5.04629	4.7653	4.50915	4.3081	5.06526	4.57714	5.90409
ynfA	5.14445	4.84163	5.00563	4.27285	5.0093	4.86351	4.0247	4.43849	4.64696	4.71785	4.85901	4.52678	4.94496	4.65154	4.63847	5.3349	5.88915	5.67167	5.21519	4.8032	4.77189	4.82797	5.38385	4.13655
ynfB	6.79586	7.65752	7.41103	7.2192	6.6282	7.51661	9.00146	8.15497	7.92246	7.65304	7.55766	8.38379	8.22649	8.29245	7.31537	6.88804	6.46336	6.80296	6.93937	7.00346	6.74991	6.44428	7.14243	5.33495
speG	6.6337	6.85723	6.88857	6.67493	6.41499	7.08364	7.90644	7.67906	6.73367	7.47247	7.10527	7.35908	7.31614	7.85491	6.78082	7.03843	6.87299	6.36974	6.84261	6.64375	6.5686	6.65279	6.63363	5.98041
ynfC	6.63873	6.49704	6.59221	6.67493	6.5917	6.62332	6.63241	6.24758	6.56311	6.69947	6.63424	6.35312	6.78535	6.67048	6.40843	6.35763	7.30172	6.67249	6.76553	6.5278	6.30958	6.98385	6.65605	6.53011
ynfD	5.98105	6.13653	6.33148	5.35555	5.89207	5.67559	7.53296	4.96279	6.39893	5.09629	6.11017	5.60076	5.3895	5.82993	4.67929	4.62908	4.22534	4.78274	5.83417	4.97047	5.28078	4.76948	5.46228	2.96865
ynfE	6.38052	6.33579	6.33148	6.33208	6.0882	6.39425	6.06437	5.96363	6.12296	6.2537	6.11017	5.93704	6.27951	6.01838	6.32085	6.53006	6.64139	5.9861	6.506	6.5278	6.49658	6.03652	6.00682	6.80657
ynfF	6.27444	6.03512	5.63597	5.35555	5.66501	5.83039	5.4863	6.02507	5.72088	5.8876	5.66546	5.15138	6.04092	5.04749	5.98872	6.40271	6.79984	6.19063	6.33869	6.1976	6.16606	5.98604	5.9353	6.36908
ynfH	6.79586	6.57137	6.88857	5.47719	5.86174	7.28986	6.50323	4.96279	6.7027	5.60523	6.71838	6.25745	6.33239	5.04749	6.6013	5.59005	6.02373	7.0178	7.07333	7.56397	6.85446	7.42384	6.78371	6.36908
dmsD	5.94082	6.10957	6.0494	5.96705	6.13966	6.06056	5.68047	5.34651	5.37298	5.25381	5.19737	5.50878	5.72226	5.35785	5.97239	6.64707	7.35376	6.32079	6.47405	7.16743	6.30958	6.69268	6.40122	6.76402
clcB	5.24039	5.15461	4.98071	6.12431	5.30814	5.10106	5.08536	4.96279	4.71061	5.20319	5.26289	4.46286	4.88723	4.65154	5.29283	5.3349	6.14682	5.54953	5.61734	5.0843	5.7978	5.58947	4.94806	5.90409
ynfK	6.6337	6.40395	6.48111	5.47719	6.6282	5.59147	6.27532	5.72532	5.83952	5.9807	6.17967	6.00032	5.64772	6.18504	6.66366	6.9194	6.02373	6.52904	5.67468	5.79119	6.90402	6.02406	5.78064	6.12193
mlc	7.31655	7.44031	7.21665	6.99312	7.3058	6.97496	7.157	7.06988	6.62223	6.88754	7.16646	6.98536	6.48419	6.63251	6.55819	6.53006	7.24774	6.72986	6.81737	6.56749	6.73434	6.59503	6.38789	7.10818
ynfL	3.8254	4.32121	4.15568	3.97536	4.01313	4.61351	3.60852	3.01941	4.19165	4.98083	4.02115	4.13392	4.3513	0.4017	3.75182	4.77336	4.22534	2.77357	3.93107	3.641	4.83166	4.1443	4.00851	5.98041
ynfM	6.46238	7.91016	7.34422	7.63975	7.91286	7.03988	8.40298	6.46269	6.9535	7.0681	6.64041	7.11839	5.93664	6.81308	8.20492	7.43545	7.00901	7.03307	6.56784	5.62556	8.15482	6.20045	5.86004	6.58002
asr	12.0469	12.866	12.7613	11.6159	11.8389	11.8887	13.0375	11.3319	13.0401	10.1064	10.8349	12.5118	13.0609	11.1477	11.6301	9.9327	9.51459	12.0973	11.7969	11.8789	11.2558	11.2698	12.5194	9.14829
ydgD	8.3387	8.72266	8.91478	8.88625	8.6847	8.75512	8.43592	8.78509	8.74699	7.94254	8.43672	8.4409	8.99091	8.21749	8.09231	8.26884	8.34792	8.52972	9.29069	8.64183	8.54009	8.54355	9.05846	8.15164
mdtJ	3.04785	3.55348	4.61023	0.4017	2.64681	4.64723	3.93136	4.2455	3.20664	1.98261	2.36637	2.34132	2.92675	1.98801	4.90255	4.46875	0.4017	4.6304	4.65565	5.12034	4.9169	5.0158	4.00851	5.33495
tqsA	5.86544	7.29233	7.67452	6.33208	7.39322	6.93457	7.68366	7.4959	6.77892	6.80508	6.23785	6.53898	6.90654	8.19161	6.15712	5.80678	6.02373	5.50641	5.49533	5.67485	5.82746	5.466	6.51598	5.90409
pntB	7.80977	7.79924	7.89725	7.71587	8.56274	8.0198	7.84591	8.06277	8.0693	8.14384	8.05737	7.91948	7.39903	7.87131	7.71438	7.45698	7.30172	7.57194	7.46329	8.04839	7.7293	7.44268	7.69609	7.99487
pntA	8.07623	8.12283	8.09305	7.47427	8.67601	8.05163	7.91255	8.13421	8.15188	8.45633	8.07572	8.22063	7.7862	7.98113	8.25641	8.31673	8.03385	7.81221	8.29373	8.10343	7.97767	7.86199	7.65772	7.9576
ydgH	7.65175	7.84081	7.62312	7.69094	8.16343	7.54819	8.57614	7.96426	7.76647	8.29651	7.6706	8.00753	7.95446	7.58361	8.39763	8.28096	8.4942	7.24467	7.25349	7.27525	7.79081	7.00301	7.31439	7.6186
ydgI	5.70174	5.0825	5.68306	5.88149	6.06176	5.9568	5.26188	5.76187	5.09148	5.82202	5.73637	5.11024	5.54693	5.04749	5.97239	6.05286	5.88915	6.29568	5.88365	5.95977	6.25606	5.74933	5.89816	6.1878
folM	6.54522	5.93629	6.16451	6.45564	6.13966	6.38429	5.92605	6.11258	6.00098	5.85518	6.33244	6.06634	6.48419	5.95826	5.72194	6.48884	6.26023	6.50733	6.506	6.44497	6.46862	6.74674	6.45336	6.76402
ydgC	6.70269	6.27238	6.11956	5.69346	5.76672	6.94816	5.23609	4.60869	5.97529	5.91931	6.25405	5.96037	6.12325	4.79594	6.00487	5.59005	6.26023	6.95504	6.96258	7.13257	6.76532	7.25293	6.40122	5.90409
rstA	9.88411	10.6624	10.7153	10.3015	10.1832	10.783	11.0388	10.2041	10.3226	9.927	9.96671	10.3871	10.716	10.5214	10.5828	9.94799	10.271	10.2435	10.4882	10.0276	10.1461	9.92277	10.6134	8.97257
rstB	9.58322	10.2242	10.5151	10.2597	9.80301	10.4071	10.4487	10.2753	9.85363	9.65065	9.37685	9.97429	10.2578	10.5849	10.0956	9.79578	10.496	10.2053	10.2937	9.90518	9.89703	9.69328	10.8469	9.55626
tus	7.03249	7.21855	6.90191	6.90914	6.43573	7.28451	6.83067	6.66922	6.56311	6.12365	6.59025	6.62181	6.6565	5.89552	6.76194	6.72012	6.87299	7.0178	6.62714	6.78514	6.50578	6.89089	7.05234	6.31115
fumC	8.03859	8.48812	7.97501	8.73592	8.49024	8.19818	6.79137	7.04043	7.44953	7.03953	7.61837	7.60841	6.96352	6.67048	8.0579	6.64707	7.24774	7.56145	8.24723	7.51066	8.02323	7.95349	7.07747	7.6186
fumA	8.52848	8.89834	8.49612	7.66557	9.06014	8.61941	7.62028	7.94054	8.28329	7.37294	9.0234	8.28674	6.98569	6.74354	7.20089	7.47819	6.87299	7.10711	7.39669	6.96434	7.08066	7.42384	7.03533	7.00233
manA	8.17665	8.36434	8.11039	8.29781	7.44528	8.14606	9.43175	8.46867	7.9491	8.41801	7.90668	8.40415	8.22533	8.86723	8.00268	7.61855	7.40398	8.32778	8.2186	8.15211	8.32822	7.69527	7.92103	7.49395
ydgA	8.55671	8.93207	9.4026	9.183	9.19398	9.06217	10.1146	9.48523	9.44718	8.97683	9.46126	9.20467	9.59189	9.72789	8.70983	8.49382	8.44707	8.51891	9.41787	8.69059	8.68889	8.78411	9.15016	8.72885
uidB	4.02333	4.11977	4.28343	5.69346	4.5582	4.39271	2.13096	3.60653	3.37325	4.09652	4.52699	3.98258	3.39283	3.21078	3.40768	4.28835	4.61467	4.04374	5.05166	4.3361	4.0807	3.37133	3.86191	3.84147
uidA	4.3027	4.25714	3.96559	4.51936	5.16645	4.64723	3.48258	4.5261	4.31964	5.68117	5.09316	4.55771	4.52791	5.44805	4.31497	5.3349	4.61467	4.15961	4.10801	5.00942	4.54076	4.96458	4.07658	6.05291
uidR	6.84465	6.89456	6.76997	6.90914	6.47633	6.96162	6.9973	6.99509	6.76399	6.32645	7.41004	6.93324	6.98294	6.51221	5.88785	6.60911	6.64139	7.16371	7.11536	7.18455	6.10682	7.07722	6.71062	6.96524
hdhA	8.65324	8.22266	8.45827	8.4689	8.08026	8.09199	7.63022	7.97986	8.16045	7.44005	9.30188	8.45637	8.75307	8.21749	7.24234	6.95009	7.71374	7.82104	7.89586	6.90361	7.67731	8.20038	8.74998	7.7111
malI	4.89777	5.59128	5.53689	5.07635	5.26244	5.57404	5.6417	5.68782	5.1152	5.25381	5.62865	5.44403	5.01132	5.04749	5.03425	5.1357	3.69044	4.6304	4.96238	5.00942	4.77189	4.04916	4.52937	5.90409
malX	6.30011	6.36648	6.08491	6.67493	6.49621	6.39425	5.79087	6.29823	6.0754	6.96553	6.43548	6.29005	6.56373	6.1316	6.69385	6.57013	6.87299	6.55043	6.10837	6.45911	6.17762	6.5436	5.91685	7.10818
malY	5.96509	6.03512	6.18647	5.88149	5.86174	6.23703	6.47594	6.02507	6.56311	6.30261	6.45663	6.31742	6.32371	6.87943	6.11311	6.53006	6.26023	6.13509	5.93148	6.16346	6.54202	6.17814	6.21746	6.4784
add	8.14336	8.25172	7.4433	8.10367	7.70649	8.03262	7.57471	7.69805	7.10923	7.93481	6.99873	8.20606	8.20892	7.14516	8.93298	8.96126	8.34792	8.46362	8.8858	8.50202	8.96223	8.75048	8.41082	8.20033
ydgJ	8.27702	8.29024	8.21824	8.2644	8.23025	8.16365	8.69094	8.84168	9.25776	8.80077	8.93697	8.88156	9.00115	9.1418	8.26649	8.81052	8.627	8.3765	8.38245	8.27708	8.404	8.32237	8.56391	8.2319
blr	4.66073	4.25714	4.5093	0.4017	0.4017	4.89192	4.59059	0.4017	4.94038	0.4017	5.79291	4.71691	4.88723	0.4017	4.20745	0.4017	0.4017	4.85328	4.53698	3.91162	4.42912	5.0158	4.26341	0.4017
ydgK	6.7777	6.09132	6.07317	6.12431	5.73361	6.65682	6.65204	6.41758	7.26575	6.788	7.65543	7.18181	6.90944	6.74354	6.37154	5.59005	6.79984	6.52904	5.43023	6.3571	6.51493	6.68479	6.68904	5.98041
rsxA	6.71705	6.46903	6.21879	5.79054	6.57311	6.94816	6.77355	6.63021	6.53701	7.63406	6.8089	7.25677	6.24775	6.97355	5.98872	5.87234	7.45252	6.78503	6.30277	7.49702	6.77296	6.7315	6.49126	6.8479
rsxB	5.89943	5.71568	5.74356	5.47719	5.62945	6.41398	6.08618	5.72532	5.53998	6.37299	6.16261	6.21926	5.7549	5.26163	5.74135	5.80678	5.74072	6.34547	5.36205	6.5278	6.13081	6.74674	5.51229	5.44679
rsxC	6.8315	6.84093	6.93471	6.62315	6.45618	6.96831	7.57213	7.16847	6.45576	7.0681	6.62803	7.43601	6.9296	6.84664	7.43341	7.03843	7.54495	7.0178	6.91578	8.12133	7.25449	7.31559	7.00071	7.38585
rsxD	5.76763	5.73932	5.63597	5.88149	5.39542	5.7079	5.96582	5.76187	5.4118	5.75331	5.56515	5.78848	5.59099	5.26163	6.17149	5.87234	6.36536	6.16313	5.43023	6.14609	5.99365	6.0115	5.98927	6.31115
rsxG	4.69983	4.72805	4.67379	4.72983	4.01313	4.31091	5.05618	5.19437	3.89556	5.3958	3.86113	5.16148	4.63	4.104	4.9699	5.42506	5.17347	5.10528	3.72935	5.46669	5.1223	5.04075	4.52937	3.84147
rsxE	4.88085	4.52539	4.70455	5.69346	4.70209	4.5436	5.24904	4.6868	4.23558	4.78822	4.47264	4.75744	4.88723	5.44805	5.00243	5.3349	4.61467	5.04629	5.21519	5.31946	5.42356	4.85635	4.79484	5.08133
nth	4.91448	5.04504	5.14671	5.47719	4.39835	4.89192	5.46425	5.34651	4.64696	5.30271	4.83767	5.18148	5.25902	5.04749	5.09585	5.50991	6.36536	5.26904	4.7653	5.85674	4.97106	5.96013	5.18234	6.53011
dtpA	8.55137	7.558	8.63235	9.38304	8.16964	8.51597	7.62277	8.26729	7.66569	9.22218	8.40261	7.69964	8.14262	9.14854	9.24311	10.3871	10.1214	9.48888	9.30438	9.43109	9.35864	9.66849	10.3757	10.296
gstA	7.52685	7.3003	7.67452	7.63975	7.715	7.1847	7.08298	7.77159	8.03241	7.56558	8.15119	7.80652	8.12899	7.71659	7.49186	7.71106	7.93483	7.96337	8.09802	7.64041	7.66914	7.70701	7.77504	7.81897
pdxY	7.2257	7.00108	7.16781	6.77322	6.45618	7.28986	7.05744	7.34748	6.85835	7.25365	6.95975	6.99951	7.23516	6.28632	7.42743	7.78101	7.71374	7.78541	7.97788	7.76514	7.6568	7.88283	7.25687	7.59452
tyrS	8.54468	8.76071	8.59794	8.71133	8.47529	8.51139	8.80387	8.99923	8.74699	8.92701	8.48385	8.73196	8.69789	9.10068	9.10949	9.15813	8.72903	8.9149	8.73222	8.73484	8.96723	8.72954	8.74738	8.71774
pdxH	7.31969	7.40379	7.30461	6.72491	6.49621	6.94816	7.50083	6.81549	6.54577	6.85512	6.45663	7.16182	6.89194	6.84664	7.1868	6.75531	6.02373	7.3337	7.3622	7.30686	7.61489	7.10113	6.97419	7.17466
mliC	7.29437	7.73307	6.94118	7.78818	7.13879	7.10807	7.88999	7.90012	6.64685	7.39566	6.67692	7.28708	7.1737	8.02576	6.95714	6.75531	6.55512	6.93891	6.76553	7.14137	7.12314	6.17814	7.39657	6.53011
anmK	7.17804	7.62933	7.09422	7.63975	7.99201	7.22992	7.78051	7.91643	7.3531	7.47247	7.67962	7.63585	7.10951	7.67983	6.98995	7.03843	7.19166	7.24467	6.8918	6.88278	6.90402	6.56095	6.63363	6.67495
slyB	9.81956	10.4532	10.5297	9.96964	10.2709	10.3352	11.3799	11.353	11.0981	10.9338	10.8652	11.0852	11.0072	12.0372	10.1519	10.0112	10.6287	9.82571	10.2425	9.37441	9.70966	9.67846	10.3398	9.51836
slyA	8.9082	8.47586	8.80729	8.72368	8.78912	8.75705	8.31333	8.60065	9.07334	9.07862	8.71209	8.64462	8.54947	9.73687	8.35102	8.81886	9.69687	8.84738	8.68416	9.24778	8.76559	9.22597	9.34731	9.38432
ydhI	5.88253	5.13692	6.17553	4.91347	4.70209	6.30199	5.19652	5.48413	6.27808	5.3958	6.12786	5.29597	5.97039	6.28632	4.63847	5.50991	5.74072	5.78427	5.43023	5.49441	5.25918	5.7032	6.12404	6.12193
ydhJ	6.15291	5.97664	6.39886	6.95174	5.0093	6.12182	5.8172	5.64932	5.39252	6.03959	5.59089	5.79499	5.94232	6.28632	6.1426	6.3111	5.3883	6.24411	6.02264	6.01824	6.6372	6.29678	6.63363	6.67495
ydhK	7.39011	7.10484	7.80445	7.74038	6.66379	7.4126	7.45964	6.86673	7.23361	7.16385	7.40279	7.17434	7.53118	7.00361	7.02995	6.8232	6.36536	7.40588	7.98922	7.46935	7.35465	7.11881	7.53002	7.20679
sodC	8.08917	7.78511	8.33589	7.63975	8.01974	7.92675	8.69804	8.42944	8.91516	8.025	8.69587	8.34885	8.55967	8.507	7.15821	6.53006	6.55512	7.75809	8.61992	7.48325	7.61914	7.10113	7.65216	6.42478
ydhF	7.64174	7.37767	7.36363	7.25366	7.48562	7.35764	6.93454	6.93234	7.39245	6.99559	7.48402	7.27083	7.35073	6.94285	6.79016	7.14839	7.0725	7.07795	7.82165	6.98403	7.21015	7.13627	7.25687	6.76402
ydhL	6.31907	5.81915	5.50229	5.96705	5.30814	5.81564	5.39602	5.48413	5.98819	5.20319	6.47056	5.82072	6.37501	5.44805	4.5532	5.1357	5.88915	6.01715	6.62714	5.62556	5.85652	6.26538	6.58771	5.33495
nemR	4.37695	4.72805	4.73467	5.96705	4.31126	6.14561	3.96315	4.76091	3.89556	4.48344	3.81819	4.19422	4.06924	3.57342	4.41503	3.55236	3.69044	5.10528	6.02264	4.50915	4.80208	5.40967	5.51229	4.38141
nemA	5.56019	5.77407	6.02523	6.67493	6.26083	6.18057	5.755	6.05483	5.59161	5.95033	5.75925	5.76217	6.06195	6.38096	6.34642	6.53006	5.74072	6.01715	6.44138	6.2954	6.14266	6.27592	6.576	6.12193
gloA	7.09981	6.66075	6.79877	6.39518	6.55426	6.65682	6.44813	6.44031	6.74131	6.56562	6.89407	6.31289	6.5784	6.84664	6.97364	6.48884	6.46336	6.78503	6.91578	6.82935	6.42078	6.62832	6.85328	6.4784
rnt	6.2809	6.24787	6.26079	5.35555	5.76672	6.38429	6.03475	5.89946	5.94914	5.91931	5.73637	5.91928	5.76135	5.35785	6.70378	6.44642	5.74072	6.32079	6.37374	6.2954	6.37129	6.24406	6.07497	6.31115
lhr	8.09468	7.68213	8.15561	8.02605	7.97085	7.91987	7.48175	7.97986	7.91235	7.8135	7.36226	7.88025	7.73475	8.25546	8.20492	8.23185	7.86483	8.15705	8.30285	8.47096	8.34882	7.96657	7.9024	8.48866
grxD	7.998	7.6973	7.42956	7.4146	7.63656	7.73228	8.59528	7.72607	7.82517	7.55553	8.41887	8.13349	7.72654	7.93509	8.43684	7.74646	8.39835	8.58776	7.46329	8.12133	7.89253	8.42303	8.47843	7.97635
mepH	7.19182	6.50396	6.02523	6.33208	6.53517	6.41398	6.31896	6.05483	6.28854	5.68117	7.06451	6.06095	6.65304	6.18504	6.94044	6.3111	6.87299	6.50733	6.26593	6.03721	6.26692	6.5436	6.59933	6.8479
sodB	6.30646	6.27238	6.64073	6.51367	7.32816	6.62332	6.08618	6.02507	5.909	5.35001	5.57807	5.43573	5.94232	5.61311	7.10677	6.44642	6.46336	6.34547	6.30277	6.1285	6.50578	6.23328	6.17151	5.98041
ydhP	5.54952	5.95661	5.85744	6.12431	6.11416	5.99659	5.85157	5.68782	6.0754	5.68117	5.37083	5.90732	6.34101	6.46977	6.73315	7.06672	6.36536	6.32079	5.93148	5.97953	6.60331	6.23328	6.42752	6.72017
purR	6.96588	7.52437	7.4433	7.35236	7.62757	7.4369	7.14319	7.48501	7.12683	6.83863	7.65238	7.20642	7.05288	6.59351	7.61268	7.69302	7.45252	7.63336	8.03373	7.53088	7.88197	7.61451	7.40322	7.17466
ydhB	5.76763	5.90528	5.98821	6.26609	5.59298	5.92965	5.65149	5.93191	5.73626	5.20319	5.60359	5.37625	5.54693	5.68907	5.81646	6.05286	5.74072	5.78427	5.72983	6.07442	5.73658	6.02406	5.80091	6.4784
ydhC	5.67255	5.44078	5.12414	5.22269	5.06361	5.53854	5.77305	5.34651	5.09148	5.8876	5.16346	5.83972	5.11556	5.95826	6.11311	5.59005	6.46336	5.85473	5.61734	5.93975	5.72086	5.13642	5.38385	5.73814
cfa	9.90046	9.09327	9.90703	9.74584	9.71456	9.26041	9.06601	9.86922	10.8142	9.95021	10.6051	9.77401	10.6255	10.4604	9.007	9.52725	9.57064	9.28709	10.5041	9.22521	9.89266	9.72537	10.2524	10.2504
ribC	8.0136	7.59086	7.69765	7.38382	7.33921	7.84556	7.31007	7.08438	7.56596	7.3264	7.58032	7.17684	7.44578	7.36948	7.91995	8.181	8.34792	7.92295	7.61747	7.92648	7.79457	8.33503	8.37071	7.66559
mdtK	6.55592	6.34353	6.2081	6.45564	6.30658	6.54498	7.02014	6.46269	6.90671	7.05389	7.13619	7.10536	6.82894	6.23657	6.55819	6.53006	6.55512	6.65285	6.40796	6.45911	6.85446	7.02193	6.41443	6.72017
ydhQ	7.84943	7.44392	7.93016	7.71587	8.08684	7.55265	7.52765	8.20892	8.53259	8.06807	8.56401	8.03664	8.40474	8.34034	7.09927	6.57013	6.64139	7.25773	7.91977	7.51066	7.34955	7.33589	7.76476	7.3286
ydhR	8.74255	8.64499	8.65811	7.11058	7.715	8.73173	9.93944	7.59039	8.57168	7.90344	9.37129	8.61183	8.54668	8.40933	8.61308	8.23185	9.19617	8.83	8.56791	8.47096	8.15482	8.87706	8.83596	7.73333
ydhS	7.19525	6.77954	7.24831	7.61345	7.86014	7.16738	6.81769	7.90012	7.92582	7.48312	7.47368	7.55	7.79564	7.78741	6.45619	6.35763	7.00901	7.23149	7.46329	7.17602	6.94518	7.06512	7.46801	7.07375
ydhT	4.99528	4.224	5.19084	4.91347	4.01313	5.05155	4.65039	4.96279	4.43719	4.98083	4.3574	4.4298	4.92215	4.31047	4.75761	4.46875	4.61467	4.6304	5.13574	4.84687	5.16938	4.93828	4.52937	3.47008
ydhU	5.14445	4.11977	4.32362	4.72983	4.89414	5.02614	3.76098	4.13837	4.39906	4.98083	4.749	4.2521	4.48185	4.65154	4.41503	5.99516	5.3883	5.5914	4.53698	4.45374	4.9169	4.79902	5.15112	5.44679
ydhX	4.57921	4.55233	4.43787	4.91347	4.1195	4.17879	3.52579	4.02265	4.09954	4.91944	4.3574	3.91252	4.26327	3.57342	5.12569	3.84142	3.69044	4.15961	3.72935	4.71169	4.22139	4.50849	4.14158	4.93557
ydhV	4.89777	4.38255	3.80454	3.60016	5.21524	4.68018	4.32301	4.13837	4.19165	5.30271	4.90077	3.86385	4.13024	4.31047	4.63847	4.90452	2.83099	4.85328	5.36205	4.27347	4.67733	4.93828	4.20378	5.08133
ydhZ	6.00466	5.87358	5.77289	5.35555	6.47633	6.41398	5.4972	6.76236	6.32967	5.82202	7.29338	6.02267	6.28399	6.33442	5.57827	5.66597	5.88915	5.50641	6.06614	5.62556	5.51754	6.08529	6.21746	5.55058
pykF	9.62571	9.02397	9.70887	9.74584	9.5412	9.12036	9.09947	9.53624	9.92748	9.39844	9.56149	9.20894	9.88522	9.81522	9.66246	10.205	9.94603	9.83663	10.2041	9.70617	9.8759	9.86982	9.86548	10.0257
lpp	13.6061	13.4084	13.6668	13.1494	13.9913	13.4975	13.7147	13.9286	14.024	13.6835	14.6862	13.6341	13.6889	14.4059	13.0779	13.4713	13.8329	13.345	13.1575	13.4184	13.0018	13.8305	14.4437	13.7196
ldtE	7.64425	7.40009	7.88723	8.31423	7.94938	7.50746	7.55137	7.8919	8.40852	7.49369	8.39532	7.67163	8.30465	7.60337	6.6013	7.61855	7.35376	7.21818	9.09979	7.6466	7.71746	7.49776	8.18276	7.1418
sufE	6.04318	6.0821	5.92431	5.07635	5.62945	6.21471	7.23068	6.02507	6.57171	6.32645	6.89923	7.24731	6.48029	6.33442	5.46611	5.73809	5.3883	6.07733	6.506	6.58049	6.29903	6.80614	5.69662	5.33495
sufS	8.03095	8.16708	8.23151	7.94402	8.12564	8.36707	9.27436	8.50686	8.69286	9.13372	9.04334	9.3804	8.74253	8.56861	7.77683	8.04545	7.45252	8.0856	8.55269	8.52908	8.36913	8.21689	7.88352	8.03121
sufD	7.67401	8.0372	8.11325	7.78818	8.15095	7.98726	9.25041	8.68871	8.72211	9.19976	8.94697	9.29406	8.63176	8.71205	7.52022	7.98745	7.24774	7.59271	8.34761	8.13019	7.92033	7.9403	7.61258	8.20033
sufC	6.31907	6.70945	6.93471	6.90914	6.74911	6.75288	7.81576	7.32323	7.26575	8.27828	7.6121	7.92838	7.19765	7.85491	6.12793	6.44642	6.87299	6.3936	7.3622	6.93429	6.74991	6.67686	6.2023	6.53011
sufB	7.812	8.13179	8.10463	7.98562	8.21233	8.02623	9.16329	8.65995	8.67302	9.38715	8.91549	9.11458	8.59707	8.88349	7.53141	7.84773	7.49947	7.65327	8.47412	7.83186	8.03916	8.01772	7.65772	8.27799
sufA	6.28734	6.2885	6.55048	5.96705	5.79909	6.66507	7.49812	6.29823	6.72599	7.16385	7.57388	7.27549	6.89194	6.91149	5.81646	6.68406	6.02373	5.92191	6.86742	6.24733	6.18909	6.56095	6.36084	6.05291
ydiH	8.71299	8.22475	8.21023	7.25366	6.13966	8.52733	9.16927	6.78028	7.81796	6.56562	7.98399	7.65564	7.80502	7.19811	8.15876	7.76384	7.75302	9.53789	8.54503	9.6441	8.70496	9.29238	9.19487	7.68853
menI	5.89943	5.49734	6.1081	4.27285	5.43716	5.78567	5.22302	5.86628	5.93589	5.03971	5.85795	5.48484	5.37277	5.15853	5.95588	5.59005	6.79984	5.95436	6.1893	5.83522	5.95386	5.60628	6.10787	5.44679
ydiJ	7.76439	7.49342	7.7428	7.5032	8.00594	7.58346	7.86287	7.7894	8.02617	7.53521	7.86509	7.30997	7.45971	7.82156	7.7579	7.3914	7.79126	7.38222	7.8089	7.35302	7.99737	7.23143	7.57189	7.6186
ydiK	7.60617	7.37011	7.66673	7.35236	7.72346	7.60935	6.79137	7.94849	7.65359	7.59533	7.99849	7.30314	7.61181	7.90355	7.21484	7.74646	7.13331	7.21818	7.6748	7.39775	7.23802	7.47507	8.05782	8.15164
aroD	6.42203	6.3202	5.98821	5.47719	6.35093	6.12182	4.83351	5.39386	5.67375	5.3958	4.98083	5.5401	5.55437	4.92719	7.22176	7.12167	6.14682	6.52904	6.79169	6.64375	6.84723	6.5436	6.37443	6.25079
ydiP	5.46126	5.23996	4.43787	3.97536	4.5582	4.94711	4.08373	3.24273	4.71061	3.98108	5.07504	4.21377	4.43427	2.72524	5.18358	5.50991	5.3883	5.10528	4.8672	5.18981	5.30206	5.20422	5.30091	3.47008
ydiS	4.19735	4.32121	4.43787	4.27285	3.77351	4.08347	2.89513	2.75508	4.31964	4.48344	4.09496	3.33101	4.02709	5.53294	3.89731	5.42506	4.22534	3.45623	4.40766	4.66366	4.3081	4.35784	4.42879	5.73814
fadK	5.31783	5.27273	5.03012	4.91347	4.95287	5.24015	5.20983	5.4397	4.80112	4.98083	5.6533	4.71691	4.75146	4.104	5.00243	4.62908	5.74072	4.78274	5.29048	5.15549	5.25918	5.60628	4.83469	5.08133
ppsA	10.8786	11.4234	11.1757	11.2333	11.2277	10.7648	12.2288	11.379	11.2155	11.8039	10.7922	11.6565	10.6308	11.664	9.72472	9.69971	9.96288	9.99125	10.1163	9.9371	10.1513	9.33963	9.40967	9.3702
ppsR	6.78226	6.80217	6.61667	6.45564	5.86174	6.39425	6.90211	6.79799	7.14423	6.99559	7.38082	7.01352	7.05288	7.22388	5.77939	5.87234	6.36536	6.19063	5.72983	5.91944	5.96724	6.03652	6.2023	5.98041
aroH	6.47934	7.14522	6.29151	6.26609	6.57311	6.85021	6.68101	6.41758	7.16709	6.66248	6.76999	7.32802	6.96352	6.84664	6.37154	6.35763	6.9426	6.85545	6.59779	7.05091	6.45918	7.0344	6.4661	6.80657
ydiE	6.10274	6.26426	5.91118	5.69346	5.43716	6.61482	6.41977	4.76091	5.5746	6.17708	5.95033	5.57831	5.4782	6.1316	5.59969	5.59005	5.17347	6.48529	6.10837	7.16743	6.23408	7.01565	6.15586	4.77341
ydiU	7.92974	7.8652	8.35055	8.19517	8.01974	8.71394	8.57485	8.39495	7.98493	8.47245	8.0247	8.42212	7.99055	8.08319	7.95777	8.30491	8.56212	8.66822	8.75233	9.62698	8.65621	8.97575	8.16723	8.75081
ydiV	5.04167	4.7515	5.0542	6.04782	4.5582	5.60869	5.39602	5.02426	6.06326	5.6437	6.47748	5.36754	5.84257	5.04749	5.29283	6.10834	6.72279	6.44017	5.13574	5.81337	5.21498	6.03652	6.49126	5.55058
nlpC	7.92356	7.58761	7.38752	7.53156	7.68932	7.69246	6.77355	7.46298	7.2763	7.7355	8.16625	6.90345	7.26945	7.54325	7.54804	8.64217	8.47082	7.76726	7.47947	7.79332	7.58047	7.89997	8.59035	8.33724
btuD	6.14585	6.2396	6.49877	7.1477	7.12608	5.64253	6.5353	6.76236	6.80831	6.17708	6.47056	6.20956	6.44471	6.51221	6.42052	6.35763	6.64139	6.36974	7.11536	6.23094	6.74215	6.09722	6.21746	6.53011
btuE	5.96509	5.751	6.33148	7.18389	7.20068	6.36415	6.12183	6.59011	6.61394	6.41808	6.54488	6.05012	6.35811	6.23657	6.40843	7.12167	5.17347	6.59227	7.07333	6.58049	6.60331	6.47205	6.07497	6.58002
btuC	5.51705	5.60421	5.48467	5.69346	5.21524	6.14561	6.80459	6.02507	5.78142	6.22861	5.95033	5.99468	5.96482	6.55343	5.81646	5.99516	6.14682	5.85473	6.26593	5.89884	6.1544	5.92036	5.5842	6.67495
ihfA	10.2793	10.1451	10.2301	10.2682	10.966	10.2765	10.8562	10.8724	10.7264	10.5555	11.0236	10.8411	10.6173	11.2135	9.78907	10.1986	10.1511	9.9191	10.1696	10.4135	10.3521	10.3243	10.7777	9.95657
pheT	9.30756	9.49157	9.51642	9.86207	10.2981	9.50073	10.6462	10.4038	10.3214	10.3352	10.0227	10.3224	9.79195	10.6385	9.73201	9.63034	8.87861	9.0967	9.84372	9.36693	9.87501	9.00456	9.54196	9.31231
pheS	6.55592	6.90505	6.71059	5.47719	7.56306	6.67328	7.20099	6.64984	6.52821	6.83863	6.03715	6.92733	6.47246	6.94285	8.14425	7.98745	5.88915	6.46291	6.96258	6.85096	7.76422	6.85618	6.33328	6.58002
rplT	9.15501	9.31205	9.60672	10.1451	10.8247	9.85655	10.2013	10.4715	10.3874	10.7565	10.3777	10.139	9.50867	10.7689	9.69268	10.0718	9.81295	10.1166	9.58795	10.0169	9.92302	9.85934	10.4457	10.096
rpmI	9.73856	9.79845	10.0191	7.92276	8.63625	10.2285	10.3911	8.45199	10.8544	8.59039	10.4824	10.6215	9.98801	8.36371	10.1939	7.65627	7.9686	10.2663	10.0365	10.3197	10.2422	10.3656	10.6723	7.57003
infC	11.6225	11.5547	11.6414	11.7243	12.1312	11.9742	11.6758	11.9482	12.1056	12.1154	12.2121	11.8048	11.5624	12.1252	11.6009	12.1219	12.3868	11.9692	11.735	12.0704	11.6782	11.9318	12.1363	11.8058
thrS	10.7854	10.8587	10.8314	10.9051	11.0279	10.8009	10.9219	10.9115	11.1794	11.1908	10.8874	10.9908	10.9382	10.7711	11.0022	11.0139	11.1612	10.9416	10.8706	11.185	10.838	10.9721	10.7783	10.5767
ydiY	4.81115	4.52539	4.84923	4.91347	4.1195	5.17228	4.22153	4.6868	3.59184	4.71785	4.26449	4.30775	4.33412	4.104	5.21168	3.55236	5.17347	4.92052	4.65565	5.46669	5.07362	5.71874	4.42879	5.08133
pfkB	6.35626	6.03512	6.67996	5.35555	5.92177	6.22592	6.88146	6.59011	6.9731	6.64362	6.75299	6.4634	6.78219	6.70747	6.19983	6.44642	5.74072	6.21762	6.73889	6.21436	6.46862	6.13246	6.47873	6.88809
ydiZ	5.98896	5.70371	5.89793	6.39518	6.06176	5.65915	5.86004	5.93191	6.94029	6.52498	6.76435	6.32193	6.5893	5.53294	5.26628	5.02473	5.17347	5.63209	6.76553	5.74577	5.6889	5.77928	5.95351	5.55058
yniA	8.52712	9.19188	8.64826	8.48349	9.48012	8.25943	8.12066	8.38327	8.62427	8.23484	8.72523	8.04894	8.16344	7.80458	7.15098	7.275	7.75302	7.14977	8.00048	7.04154	7.3028	7.37564	7.32142	7.3286
yniB	7.68623	7.19309	7.44785	7.78818	8.09989	7.64734	8.28532	7.48501	8.11118	7.97307	8.39532	7.90301	7.75102	7.67983	7.30236	8.00217	9.35779	7.0926	7.37955	7.26723	7.20451	7.34092	7.55409	6.88809
yniC	6.17389	6.45482	6.09655	5.47719	5.47772	6.43344	6.39085	5.76187	6.16901	5.35001	6.154	5.88311	5.83648	5.68907	6.30789	5.99516	6.14682	6.3936	5.61734	6.24733	6.05761	6.49027	5.80091	5.98041
ydjN	9.50121	9.99109	8.86118	9.79931	9.69319	9.64542	8.53575	9.2057	8.95841	8.77934	8.91422	9.22889	9.09084	8.73014	9.11322	10.2794	9.54848	10.1238	8.95686	9.62541	9.38132	10.3451	9.74777	10.3969
ydjO	5.58128	5.81915	5.03012	5.58938	5.11594	5.67559	5.4863	5.02426	4.80112	5.25381	4.72595	4.95625	5.55437	4.104	5.51203	6.8232	7.24774	7.61318	5.61734	6.1285	5.89904	8.18368	5.78064	8.06666
katE	9.92799	9.58587	10.2692	10.3341	10.5731	9.71366	10.4696	10.5995	10.6284	10.2629	10.2945	10.2158	10.775	10.7335	8.86163	8.11482	8.58407	9.2839	10.4862	9.26398	9.54981	8.81696	9.31245	9.3702
chbG	4.94735	5.57822	5.33543	5.69346	5.62945	5.44577	5.61193	5.60976	5.46813	5.52507	4.6299	4.89701	5.11556	4.79594	5.29283	5.3349	5.74072	5.16196	5.55763	5.12034	5.30206	5.06526	4.83469	5.08133
chbF	4.82889	5.04504	4.79309	4.91347	4.95287	5.32595	5.99686	4.5261	5.43082	4.85532	4.52699	5.0353	4.78977	5.61311	4.86766	5.23874	5.88915	4.92052	5.21519	5.22333	4.86063	5.11309	5.05316	5.08133
chbR	5.72087	5.85205	5.16894	5.58938	5.35244	5.10106	7.34367	6.24758	5.81076	6.58552	5.51225	6.41777	5.85467	6.28632	5.03425	5.73809	5.3883	5.92191	5.61734	5.60027	4.83166	5.87946	5.6074	6.1878
chbA	4.53665	4.25714	3.91388	0.4017	3.48601	4.57897	4.05451	4.43849	3.94932	4.2034	3.90283	4.19422	3.98368	3.57342	4.46257	4.46875	5.57524	3.62701	4.7653	4.50915	4.5045	4.61197	4.07658	4.38141
chbC	4.16977	5.04504	4.01551	4.51936	5.43716	4.61351	3.96315	4.6868	4.09954	5.44019	4.60485	3.40091	3.91601	4.31047	4.46257	4.28835	3.69044	4.36669	4.10801	3.91162	4.176	3.94731	3.86191	5.64741
chbB	6.50716	6.5313	6.02523	5.58938	5.79909	6.78354	5.60187	5.02426	5.82522	5.48326	6.91969	5.95457	5.19384	2.72524	5.55653	5.23874	4.92096	5.50641	6.06614	6.09268	5.76751	6.45359	6.50367	6.12193
osmE	10.0894	9.6551	10.3364	9.79931	10.1012	10.2792	9.46057	10.477	10.2012	9.90738	10.3745	10.1093	10.4591	10.6623	8.69747	8.5944	8.68908	9.39151	10.6719	9.56623	9.62246	9.72921	10.1002	9.02757
nadE	8.23937	8.81038	8.24726	7.69094	8.58611	8.20669	9.09678	7.79823	8.56308	8.90343	8.62601	8.95238	8.95061	8.05476	8.95808	8.83539	8.87861	7.74887	8.24723	7.62167	8.54233	7.65141	7.54211	8.11825
cho	5.35505	6.01589	6.32159	6.04782	5.06361	6.46214	6.41977	5.96363	5.4118	5.71769	5.8258	6.09298	5.40604	4.104	6.73315	5.1357	5.88915	6.69187	6.84261	7.06946	6.6372	7.27412	5.51229	7.00233
ves	4.27708	4.11977	4.43787	3.97536	3.89829	4.50733	4.5493	4.2455	3.72109	5.15073	4.77168	5.5555	4.95624	5.89552	4.09127	3.84142	4.92096	4.85328	4.53698	4.06741	4.2654	3.99914	3.30367	4.93557
spy	10.195	10.7804	11.1873	10.0937	10.2593	10.4988	12.8047	11.9343	11.4577	13.1568	12.7789	13.9963	12.1945	14.1006	8.87487	8.67009	8.47082	9.19843	9.58047	9.36693	8.77132	9.03746	9.65759	9.58099
astE	9.96507	10.2408	10.5663	11.4933	10.3191	11.0004	10.1616	7.16847	9.13263	10.2644	9.7186	9.76783	9.82807	8.59846	10.6523	10.9143	11.0474	9.40625	10.1746	6.91391	9.28973	8.18368	9.41789	10.1915
astB	10.5665	11.1389	11.3735	11.7136	10.9775	11.5409	10.997	7.59039	9.80251	10.8479	10.4043	10.6306	10.6229	9.18179	11.3858	11.0066	10.8258	9.90672	11.0747	7.38299	10.181	8.6588	9.9541	10.3616
astD	10.6912	11.3523	11.6486	12.1666	11.2461	11.7857	11.0613	8.17544	10.0881	11.1696	10.6533	10.797	10.6628	9.53042	11.6055	10.8425	11.2736	9.89004	11.3491	7.53756	10.3444	8.99821	10.0408	10.555
astA	11.071	11.9399	12.2335	12.9016	11.1498	12.1508	12.0469	8.24164	10.4103	11.3454	10.9466	11.2437	11.1189	9.40089	12.1638	10.7883	11.3363	10.255	11.9564	7.62795	10.8973	9.48757	10.5392	11.0952
astC	12.0339	12.8938	13.005	13.8878	12.0835	12.8952	12.8418	9.05552	11.2541	12.2935	12.0187	11.9876	12.0644	10.4765	13.3125	12.2918	12.5251	11.6872	12.8119	8.50202	11.6471	10.8389	11.8	12.0345
xthA	7.00933	6.90505	6.70299	6.99312	7.15138	6.52698	6.9973	6.3229	6.13461	6.17708	6.46361	6.4511	6.64261	6.28632	7.61268	7.83134	6.87299	7.2835	7.49547	7.01307	7.34955	6.79885	6.92888	6.05291
ydjX	4.53665	4.44139	3.96559	3.09171	2.64681	4.64723	4.44059	3.43607	4.64696	3.39638	4.05853	3.70713	3.54991	3.21078	4.79523	4.46875	2.83099	5.26904	4.10801	3.99162	4.88904	4.91148	4.87348	3.47008
ydjZ	4.79318	3.79823	3.96559	5.47719	5.43716	4.83452	4.2983	5.13986	4.99253	4.2034	4.6299	3.83888	4.29913	3.57342	4.67929	3.55236	4.92096	4.36669	3.49477	3.73696	4.80208	4.397	4.26341	5.21371
ynjA	5.01091	4.81962	5.2124	4.51936	4.76899	4.94711	4.48506	4.02265	4.91358	3.71815	4.57936	4.39597	4.81476	3.86296	5.09585	5.50991	2.83099	4.98477	5.43023	5.15549	5.53562	4.96458	5.05316	5.55058
ynjB	6.04318	5.96666	6.25041	5.69346	6.41499	5.67559	5.63185	5.72532	5.31272	5.78808	5.44327	5.23986	5.46248	5.61311	6.44439	6.85598	5.3883	5.9861	6.84261	5.83522	6.38133	6.39677	6.42752	6.1878
ynjC	5.27963	5.28884	5.25459	5.96705	5.26244	5.7238	4.68892	5.13986	4.71061	5.6437	4.83767	4.70314	4.8271	3.86296	5.46611	5.99516	6.14682	5.78427	5.78294	5.57452	5.88501	5.7032	5.24284	5.8235
ynjD	5.02637	4.60476	5.1012	3.60016	3.63691	5.32595	4.98054	4.89858	4.19165	4.64386	5.01926	4.4298	4.4503	4.79594	5.53445	5.87234	4.61467	5.36872	4.8672	5.87794	5.25918	5.37085	5.6074	5.44679
ynjE	6.57707	5.94649	6.36074	6.19694	6.35093	6.64852	6.30663	5.29756	5.65769	5.8876	5.98957	5.98334	5.58374	5.26163	6.67379	6.57013	6.55512	6.3936	6.59779	5.91944	6.75764	6.48119	6.07497	6.12193
ynjF	5.24039	5.25644	4.84923	5.88149	5.79909	5.00027	4.83351	5.86628	5.29206	5.68117	5.42907	5.09977	5.14542	5.68907	5.48925	5.42506	5.74072	5.31974	5.29048	5.0843	5.34371	5.44747	5.05316	6.25079
nudG	5.02637	4.98697	4.79309	3.60016	4.48049	4.13192	4.90072	5.02426	4.31964	5.56571	4.96123	4.55771	5.19384	4.79594	4.59646	5.1357	5.3883	4.70858	4.40766	4.13942	5.07362	4.64488	4.75385	5.44679
ynjH	4.4928	3.44263	4.01551	3.97536	2.3298	4.08347	4.27316	3.43607	4.14633	4.396	4.749	4.63226	4.73846	4.104	4.20745	3.55236	3.69044	3.45623	5.49533	4.27347	3.92479	4.76948	4.71166	3.47008
gdhA	8.68647	9.08407	8.59589	9.02239	9.21512	8.81569	8.83534	9.37157	8.90499	9.22852	8.64917	9.05688	9.00862	8.7391	10.1744	10.4312	9.33208	8.99117	8.90389	9.1704	9.57408	9.13479	8.98287	9.54374
ynjI	5.21362	5.35155	4.98071	5.07635	5.26244	5.17228	5.43054	5.96363	4.74142	6.03959	4.88004	5.32323	5.14542	5.61311	6.34642	6.21328	6.72279	5.54953	4.8672	5.79119	5.67265	5.85154	4.83469	5.55058
topB	7.36601	7.4367	7.47487	7.47427	7.70649	7.65979	8.54497	8.31726	7.57026	8.47245	7.48058	8.03664	7.45971	8.24291	7.6336	7.29905	7.67335	7.41757	7.71636	7.96662	7.57173	7.193	6.89157	7.68853
selD	7.56441	7.75353	7.66673	8.2812	7.76502	7.44651	9.06966	8.38912	8.02617	8.51458	7.62772	8.19872	7.72819	8.62771	7.4512	7.45698	8.00159	7.37024	7.41363	7.77648	7.50905	6.86319	6.96524	7.23822
ydjA	6.31907	6.55148	6.62474	6.39518	6.06176	6.43344	6.80459	6.54888	6.66303	6.48317	6.51829	6.7973	6.5893	6.28632	5.95588	6.10834	6.72279	6.41707	6.84261	6.69244	6.42078	5.87946	6.10787	6.1878
sppA	7.66909	8.34905	8.23941	8.08465	7.99899	8.21234	9.69633	9.21561	8.73173	8.20942	8.82349	9.31684	9.51869	8.44263	8.77248	7.84773	8.26882	8.51348	7.96644	7.96662	8.37416	8.11488	8.07456	7.77679
ansA	6.67352	6.07283	6.18647	5.79054	6.43573	6.51789	6.20394	6.52781	6.38924	6.58552	6.25405	6.33091	6.44871	6.0761	6.71363	6.21328	5.88915	6.44017	6.37374	6.34192	6.58606	6.30709	6.47873	5.44679
pncA	6.38653	6.13653	5.88456	5.58938	5.66501	5.98345	5.76405	6.11258	5.96228	5.9807	6.36263	6.07171	6.10817	6.23657	6.083	5.3349	6.55512	6.61275	5.88365	6.1107	5.99365	6.31734	6.38789	6.12193
ydjF	6.2417	6.68531	6.50752	5.58938	6.39395	6.35397	6.28792	5.83231	5.33309	5.9807	6.23785	5.79499	5.41424	6.23657	5.97239	6.21328	7.0725	5.7477	6.506	6.23094	5.95386	6.30709	5.56063	6.1878
ydjG	4.55808	4.224	4.19953	4.72983	4.95287	4.31091	3.39206	4.34522	4.23558	5.20319	4.26449	3.9596	4.16951	2.72524	4.36587	5.02473	4.92096	4.46005	4.40766	4.39612	5.09817	5.04075	4.47995	4.93557
yeaC	6.59274	7.12741	6.74799	6.33208	6.64611	6.60628	5.6417	5.52724	6.20261	5.20319	6.06497	6.02267	5.00047	5.61311	6.38394	5.23874	6.14682	6.71099	6.44138	6.78514	6.8759	6.46285	6.21746	6.36908
msrB	8.14867	8.0702	7.85674	8.40901	8.52453	8.30768	6.55108	6.99509	7.20073	6.68109	7.29338	7.15677	6.51119	7.17188	7.6491	6.72012	8.37335	8.258	7.93158	8.34337	8.0951	8.2993	7.39657	7.81897
gapA	11.1465	11.1643	11.6087	11.2653	11.4573	10.9336	12.1888	11.411	11.7618	10.5965	11.4863	11.154	11.3071	11.376	11.1962	11.3115	10.5472	10.6806	11.2021	10.9637	11.1486	11.0888	11.1629	10.8272
yeaD	6.50716	5.62974	6.54199	6.26609	6.32893	5.99659	6.44251	6.29823	6.36965	6.01045	6.51829	6.13461	6.47246	5.35785	6.03663	6.05286	5.3883	6.19063	6.84261	6.38699	6.08243	6.33761	6.7424	5.73814
yeaE	6.86199	5.97664	6.25041	5.79054	6.00738	6.53601	5.60187	7.62055	7.30236	6.66248	7.33587	6.06634	6.19638	6.51221	5.92227	6.64707	6.9426	7.07795	5.67468	7.02263	5.60576	7.11881	6.61085	6.72017
mipA	9.02922	7.79078	8.03069	7.83445	7.76502	7.87432	7.91662	8.2221	8.7863	8.39564	8.66591	7.6822	8.19828	8.47517	8.10734	7.83134	7.75302	8.20504	7.32687	7.46235	7.71746	8.29153	8.02805	7.85995
yeaG	12.2877	13.7343	12.9929	13.8301	13.9887	13.16	13.0085	11.2132	12.5772	12.9386	12.7299	12.882	12.5438	11.6475	13.8775	13.7951	13.1048	11.9421	12.5061	9.81049	12.3443	10.5722	11.7825	12.0578
yeaH	10.829	11.9698	11.4793	12.0304	12.4803	11.7549	11.5126	9.61577	11.172	11.1908	11.258	11.3102	11.0614	10.1435	12.2219	12.0324	11.6646	10.2517	10.9009	8.41765	10.7828	8.92975	10.2734	10.2809
yeaI	5.79497	5.41164	5.31564	6.33208	4.95287	6.75288	6.11477	3.60653	4.47434	5.68117	5.91	4.79686	5.10547	4.104	7.59146	6.48884	6.72279	6.01715	5.13574	3.73696	5.40401	5.33096	4.07658	4.77341
yeaJ	7.80081	7.19737	7.13431	8.72368	6.84525	7.36272	8.08499	8.09893	7.82157	7.60511	8.09833	8.22063	8.16587	7.69832	8.21189	7.98745	8.56212	7.78541	7.37955	7.31466	7.22694	8.03023	7.83522	7.9576
yeaK	10.2069	8.28222	8.48288	9.48082	7.8905	8.23746	7.74209	8.45757	9.41769	9.10987	9.47169	8.10498	8.6501	8.85079	7.00609	7.61855	8.72903	8.98333	7.27219	8.42127	7.83163	9.07869	8.92865	8.77243
yeaL	5.21362	5.28884	5.71363	6.19694	6.06176	5.7079	4.70781	4.13837	4.47434	4.09652	5.11106	4.90906	4.86348	4.104	5.6416	5.59005	4.92096	4.78274	6.30277	5.31946	6.55093	5.39039	5.73924	6.1878
yeaM	4.40088	4.65535	4.8765	4.91347	5.21524	5.67559	4.3712	4.89858	5.13853	5.30271	4.83767	5.09977	5.34731	4.65154	5.15492	5.3349	5.17347	4.36669	5.61734	5.49441	5.36409	5.22613	5.24284	5.33495
yeaN	4.94735	4.90572	5.12414	4.72983	4.95287	5.34662	4.08373	5.34651	4.54589	5.20319	5.16346	5.00195	5.11556	5.53294	5.06538	4.08212	5.57524	4.70858	4.8672	4.8032	5.30206	5.26898	4.79484	5.08133
yeaO	6.78226	6.91027	6.92168	7.07248	6.49621	6.90699	7.05744	6.11258	6.16901	6.50423	6.75868	6.61814	6.75662	6.55343	6.56909	6.85598	7.24774	6.63294	6.6559	6.50072	6.85446	6.72382	7.14243	7.00233
yoaF	6.31278	6.78523	6.37993	6.86524	6.39395	6.50875	6.63241	6.63021	6.36965	6.37299	7.175	7.16433	7.21887	6.18504	5.77939	5.42506	2.83099	6.1065	6.06614	6.01824	5.7978	6.12081	6.05823	5.44679
yeaP	7.53768	6.93095	7.2113	6.81996	6.55426	7.42723	6.00452	6.11258	6.84423	6.88754	6.18813	6.47964	6.42456	6.42605	7.13639	7.29905	7.86483	8.46362	7.46329	7.93156	7.68543	8.36989	7.12646	7.44091
yeaQ	8.86263	8.01799	8.84746	8.48349	8.65406	8.70996	8.85771	8.9954	9.14421	8.12356	9.91224	8.79983	9.67271	9.69603	8.08473	8.45155	9.18185	8.90248	9.50739	9.1112	8.92155	9.60197	10.3162	9.0543
leuE	5.04167	4.72805	4.90327	3.60016	4.95287	4.80495	5.19652	4.89858	3.94932	5.52507	4.57936	4.6029	4.54295	5.44805	5.09585	4.28835	5.3883	4.70858	4.2656	4.71169	5.28078	4.85635	5.4366	5.21371
dmlR	5.53878	5.81915	5.74356	5.35555	5.97941	5.3871	5.63185	6.48472	5.93589	6.27836	6.74155	5.95457	5.87263	5.35785	5.06538	5.3349	4.22534	5.21649	5.67468	4.97047	5.32304	5.37085	5.15112	4.59068
dmlA	5.44984	5.78547	5.16894	5.96705	5.69972	5.53854	5.69946	5.68782	4.83007	5.78808	5.12874	5.46866	5.45455	5.04749	5.18358	5.87234	6.02373	4.6304	4.65565	4.45374	5.16938	4.82797	4.71166	4.77341
yeaV	4.53665	4.08329	4.43787	4.51936	4.39835	4.47013	3.72435	4.02265	3.89556	4.91944	4.52699	4.37875	3.66432	3.86296	3.67317	4.46875	3.69044	4.36669	3.93107	4.45374	4.5045	3.77964	3.18534	5.33495
yeaW	3.86033	3.84257	3.4883	3.09171	4.1195	4.13192	2.89513	4.34522	3.11552	4.396	3.58193	3.78762	3.32487	3.86296	4.31497	4.46875	4.61467	4.26686	4.40766	4.45374	3.81062	3.94731	4.57714	5.33495
yeaX	4.37695	3.88558	4.15568	4.51936	5.16645	2.94292	4.0247	4.60869	4.64696	5.20319	4.88004	4.41299	4.41805	4.65154	4.41503	4.62908	2.83099	4.46005	3.93107	4.13942	4.176	3.65595	4.6682	4.13655
rnd	6.39846	6.33579	6.38942	6.51367	5.97941	6.76061	7.58241	7.05523	6.86536	6.77073	6.91969	6.93619	6.97465	6.18504	6.4325	6.64707	6.36536	7.03307	6.33869	6.90361	6.62035	6.74674	6.4405	6.67495
fadD	7.04393	8.14291	7.29958	8.2644	9.00916	7.64734	8.09937	7.88363	7.96223	7.69027	7.7584	8.4574	7.34645	7.17188	7.47457	7.69302	7.49947	7.07795	6.73889	6.64375	7.45782	6.93146	7.51169	7.23822
yeaY	9.56149	10.1566	9.76832	10.3381	10.075	9.72752	9.79126	9.84387	9.46459	9.66709	9.25032	9.65838	9.58918	10.1536	8.81889	9.7659	9.46814	9.19504	8.81105	9.68076	9.30431	8.7429	9.66728	9.19708
tsaB	6.59792	5.98655	6.55893	6.86524	6.21358	6.88596	5.755	5.96363	5.92251	5.44019	5.53894	5.28677	5.66844	5.44805	7.02204	7.275	7.0725	7.34599	6.96258	7.1588	6.88298	6.99026	6.64488	6.8479
yoaA	6.72655	6.82445	7.05298	6.72491	6.18936	6.72946	6.55108	6.96405	6.51043	6.71762	6.14534	6.65794	6.86826	7.11794	6.93202	6.75531	6.72279	6.9061	6.81737	7.20986	6.95865	6.98385	6.77349	7.26898
yoaB	6.57707	5.97664	6.14221	6.86524	5.59298	6.40415	6.69527	6.52781	6.85835	6.34991	6.92981	6.50367	6.77265	6.97355	7.03782	6.85598	6.64139	7.24467	6.22812	6.55438	6.52401	6.95133	7.20459	6.67495
yoaC	7.88379	7.15844	7.70146	7.8115	6.92075	7.14984	7.94476	7.28607	8.82456	7.01039	9.09034	8.01312	8.62559	8.3867	6.88045	6.8232	7.45252	7.65327	7.93158	7.22649	7.08681	7.91016	8.81867	6.96524
yoaH	6.08069	6.10957	5.92431	6.26609	5.39542	6.47158	7.06111	6.52781	6.14617	6.15061	6.44961	6.3038	6.44871	6.91149	6.85395	6.85598	7.58903	6.9226	6.1893	6.86165	6.1544	6.96443	6.18699	6.42478
pabB	6.8271	6.29649	6.52486	6.19694	5.97941	6.44307	5.66121	6.19508	5.89537	6.03959	6.52499	6.16506	6.32805	6.18504	7.04565	6.85598	6.46336	7.24467	6.96258	6.73954	6.9384	7.10705	6.69987	6.53011
nudL	5.24039	5.15461	5.58728	5.22269	4.5582	5.34662	5.28721	5.39386	5.43082	4.78822	5.14621	5.17151	5.36433	3.57342	5.21168	5.66597	4.61467	5.50641	5.88365	5.28813	5.89904	5.62289	5.41047	4.93557
sdaA	8.37539	8.5546	8.57939	8.54043	7.96373	7.68842	8.79617	8.21552	7.71696	8.36142	8.33567	7.91799	8.4632	8.36371	7.74834	8.04545	8.44707	8.34625	8.28455	7.94669	8.00063	8.06103	7.99765	8.32266
yoaD	5.94082	5.44078	6.08491	6.72491	5.59298	5.5564	5.07085	5.72532	6.91349	6.20308	6.46361	5.96037	6.72402	6.63251	5.97239	5.66597	5.3883	6.07733	6.56784	6.1107	5.94035	6.24406	6.54029	6.36908
yoaE	7.24566	6.87868	7.26904	7.07248	7.47564	6.91393	5.57126	6.08399	6.77147	6.37299	6.23785	6.37499	6.35386	6.59351	6.65345	6.26302	6.55512	6.95504	7.07333	7.07865	7.52272	7.08923	6.576	7.38585
manX	9.56215	9.13397	9.41892	7.78818	8.9419	8.84868	9.77624	9.38041	8.46036	8.59039	9.45427	8.68807	7.58846	7.93509	6.22761	6.60911	6.64139	6.61275	6.8918	6.76252	6.73434	6.69268	6.84354	6.62827
manY	8.82775	8.43301	8.664	6.56945	8.19419	7.86001	8.92281	8.48516	7.79612	8.025	8.79055	7.91799	6.81352	7.14516	5.6208	6.40271	6.02373	6.32079	6.44138	6.32658	6.44011	5.63931	5.51229	6.42478
manZ	9.32564	9.10697	9.32801	7.47427	9.26232	8.56531	9.27989	9.1097	8.43703	8.6483	9.29505	8.60722	7.36771	8.04033	6.50241	7.3914	7.00901	7.12147	7.17618	7.03211	6.86164	6.62832	6.92888	6.80657
mntP	4.35262	3.79823	3.86024	3.60016	4.5582	4.22419	3.76098	3.01941	2.54636	3.71815	2.94735	3.09837	3.45773	3.57342	4.8319	4.08212	4.61467	3.77969	4.40766	4.06741	5.04866	5.06526	4.42879	4.38141
rlmA	6.81824	5.97664	6.2711	6.51367	6.47633	6.56276	5.85157	6.52781	6.71051	6.66248	6.52499	6.69667	6.5377	6.51221	6.72342	6.48884	7.24774	7.0178	6.73889	6.63132	6.61186	7.49325	7.03533	6.42478
cspC	10.7731	10.9127	10.8121	10.5609	11.6995	11.422	11.8191	11.0136	11.3991	10.8835	11.9953	10.9947	10.9366	11.3644	10.9279	10.7841	11.7423	10.2187	9.54632	10.1514	10.262	10.3344	10.7622	10.2232
yobF	9.85138	10.0027	9.8184	7.18389	8.42432	10.6316	10.8837	7.85008	10.4282	7.59533	11.0476	10.1552	10.0098	8.55853	10.2201	7.81476	8.09627	9.04113	8.36513	9.3154	9.31351	9.49886	9.89406	6.72017
yebO	7.81868	8.29024	8.55005	8.60858	8.83277	9.17484	9.98176	10.0647	8.95184	9.19004	8.97901	8.79821	8.92358	10.7535	8.16596	8.99844	9.61395	8.15705	8.45788	8.88901	8.14895	7.96657	8.66962	7.99487
mgrB	7.37207	8.40556	8.68921	6.33208	6.49621	8.96356	9.38777	7.70745	8.38433	7.0681	8.15981	8.29938	8.47892	8.67517	8.21536	6.3111	7.63181	7.75809	8.2186	7.93662	7.46727	7.41433	8.04514	5.64741
yobH	6.30646	5.92603	5.27523	6.81996	5.66501	5.9568	6.56668	6.64984	5.5746	7.12359	6.39221	6.19979	6.34959	7.64211	5.55653	5.87234	6.26023	6.41707	5.72983	5.99901	5.75213	6.07325	5.4366	6.12193
kdgR	7.074	7.54464	7.02278	7.74038	7.82127	7.35253	7.57471	6.54888	6.99883	7.72657	7.15357	7.40232	7.35286	7.11794	7.50327	8.05959	8.09627	6.63294	6.47405	6.1107	7.30807	6.65279	6.67813	6.92718
yebQ	5.65276	6.41867	6.21879	6.67493	6.5917	6.38429	6.94254	6.08399	5.96228	5.85518	5.67752	6.42617	6.59292	4.92719	5.66211	5.73809	5.74072	6.29568	5.61734	5.52161	5.92671	5.94699	5.67482	6.53011
htpX	9.15764	9.51059	9.81576	8.97154	10.4292	9.1338	9.35145	9.86712	10.0889	9.50415	9.16293	9.38687	8.72286	10.1867	8.14789	8.46223	8.5172	8.20504	8.33877	8.3884	8.24549	8.2413	8.62769	8.15164
prc	9.13998	9.07712	9.09101	8.81881	9.57431	9.15007	9.39216	9.72162	9.37043	9.45362	9.62593	9.45469	9.39986	9.556	9.36696	9.60645	9.86766	9.2839	8.87361	9.37627	9.15878	9.4716	9.4631	9.43944
proQ	8.43164	8.51234	8.39838	7.94402	8.70192	8.24023	9.01004	8.93666	8.92525	8.62445	8.837	9.15496	9.05851	8.39806	8.84603	8.60408	8.21356	8.4294	8.20893	8.4104	8.61216	8.34508	8.39758	8.18428
msrC	8.09651	7.66988	7.6784	7.1477	7.93488	7.85641	7.66446	8.16865	8.39648	7.9881	8.53778	8.36643	8.43124	8.13841	7.99866	8.26884	8.5172	8.16401	7.91977	7.89042	7.75653	8.34508	7.93026	7.57003
yebS	7.32283	7.12741	7.22197	6.90914	6.78188	7.22992	7.02768	7.19544	7.33807	7.01039	7.41004	7.0274	7.30075	7.73462	7.22865	7.3914	7.58903	7.50779	7.64642	7.49702	7.04324	7.70701	7.69067	7.38585
yebT	7.38712	6.94627	7.59055	7.07248	7.67195	7.16155	6.76906	6.96405	7.21726	7.09611	7.02729	7.12615	7.37613	7.34621	7.39104	7.14839	7.24774	7.44066	7.5113	7.46935	7.53625	7.77176	7.51783	7.38585
rsmF	6.66861	6.26426	6.32159	5.88149	6.39395	6.57157	6.00452	5.79752	5.70534	6.2537	5.88941	5.48484	5.99246	6.28632	7.09173	7.3914	7.00901	7.55088	6.81737	6.64375	6.94518	6.96443	6.86295	7.38585
yebV	11.7138	11.0335	12.0726	12.2828	10.8069	12.0674	11.6811	11.7071	12.5327	10.7641	13.1607	11.997	12.7466	11.909	10.089	10.1565	10.3879	12.5782	12.5537	11.9684	11.0059	12.2671	12.7455	11.1207
yebW	6.45669	5.85205	6.50752	6.77322	5.21524	6.76061	6.7094	5.99468	6.74131	5.68117	7.175	6.61814	7.16644	6.0761	5.6208	5.42506	6.02373	7.0926	6.71176	6.55438	6.24511	7.01565	6.92888	6.4784
pphA	6.05076	5.71568	6.03737	6.26609	6.13966	6.34373	5.93409	6.27312	6.52821	6.30261	6.34761	6.18995	6.67709	5.68907	5.4426	5.80678	5.17347	6.27013	6.53725	6.55438	6.14266	6.87016	5.95351	6.12193
yebY	7.0628	6.99127	6.85469	3.60016	5.55558	7.21313	6.3312	6.59011	7.03035	6.46179	7.60895	7.11319	6.89487	6.70747	6.92355	6.21328	5.57524	7.3941	6.81737	7.38299	6.91787	7.85498	7.57189	6.25079
yebZ	5.86544	5.23996	5.68306	5.96705	4.83292	5.59147	5.34867	6.34716	6.26754	6.62451	6.36263	6.07706	5.92521	6.18504	4.93662	4.77336	3.69044	6.27013	6.62714	6.68042	5.94035	6.50827	6.30519	5.73814
yobA	5.60207	5.59128	5.80163	5.07635	5.26244	5.69184	4.48506	6.66922	6.19149	6.03959	6.05576	6.185	5.74193	6.28632	5.18358	5.42506	4.22534	6.19063	6.22812	6.70436	5.7978	6.32751	6.00682	6.25079
holE	6.17389	5.60421	5.74356	4.72983	4.63194	6.13376	5.77305	5.19437	6.85835	5.48326	6.39952	6.19488	6.03562	6.18504	6.66366	4.62908	5.57524	6.34547	5.88365	6.18063	5.82746	6.30709	6.02416	4.93557
yobB	5.76763	5.78547	5.88456	3.97536	5.16645	5.40692	4.63073	4.34522	5.64145	4.2034	5.95033	5.12063	5.34731	5.61311	5.31889	4.28835	5.57524	5.16196	5.61734	5.99901	5.14603	5.57247	5.53666	5.08133
exoX	7.0628	6.97643	7.06488	6.62315	6.32893	6.64017	6.72339	6.48472	6.91349	6.58552	7.00831	6.67567	7.08147	6.42605	6.90647	7.36886	6.02373	6.80296	7.25349	6.76252	6.84723	6.78415	7.17385	6.4784
ptrB	6.99368	6.75075	7.02278	7.2192	6.79798	6.90001	6.74641	7.31095	7.11512	7.16385	7.08277	7.06825	7.44377	7.17188	6.98182	7.14839	7.24774	6.61275	7.52695	6.61878	7.00481	6.83494	6.96524	7.38585
yebE	9.6465	9.90681	9.95259	8.74806	9.793	9.22036	9.34317	8.46867	9.45533	8.4831	8.54767	8.70458	8.17072	8.91546	8.54846	7.03843	7.0725	8.21177	8.13935	8.19075	7.90302	7.83015	8.31545	7.49395
yebF	6.49609	5.67947	6.37993	5.88149	6.45618	6.22592	6.58212	6.6103	7.07336	6.54545	7.26569	6.26684	6.92387	6.70747	6.47948	5.23874	6.55512	6.50733	6.79169	7.11482	6.29903	6.95789	6.33328	6.1878
yebG	7.26208	7.51413	7.66282	7.11058	6.97843	8.06729	8.1945	7.15479	7.0914	6.56562	7.41365	7.63585	6.81042	6.38096	7.91568	6.64707	7.30172	8.68282	8.56791	9.00438	7.95433	8.91634	7.3492	7.49395
purT	5.51705	5.20642	5.72867	5.88149	6.35093	5.78567	5.78198	4.76091	5.59161	4.85532	6.2132	4.87262	5.07477	5.15853	6.55819	6.40271	6.46336	6.01715	6.02264	6.21436	6.26692	5.33096	6.4405	6.72017
eda	6.65375	6.20606	6.36074	6.33208	6.2374	6.08538	6.96626	6.97966	6.60559	6.71762	6.76999	6.65437	6.5784	6.87943	6.71363	7.65627	6.26023	6.71099	5.83417	6.07442	6.35101	5.99883	6.09151	6.67495
edd	6.2417	6.10048	6.19732	5.35555	5.86174	6.36415	7.24368	6.08399	6.46502	6.12365	6.44961	6.50367	6.39586	6.28632	6.97364	6.60911	5.88915	6.85545	6.81737	6.21436	6.40119	6.26538	6.10787	5.8235
zwf	7.43425	7.48295	7.52313	8.00598	7.46559	7.38288	7.64008	7.81572	8.04481	7.82191	7.97425	7.74233	8.12649	7.66109	8.14061	8.26884	7.13331	7.96337	8.00048	7.90081	8.08899	7.94361	7.92103	7.68853
yebK	7.64676	7.27221	7.0708	7.4146	7.38258	7.70051	7.03143	7.16847	7.21726	7.16385	7.56092	7.29628	7.20712	7.41493	7.22865	7.43545	7.79126	7.52949	7.68879	7.45531	7.24902	7.83015	7.68523	7.49395
pykA	8.37237	8.34135	8.32603	8.21279	8.94913	8.18102	8.23575	8.6107	8.74889	8.33228	8.67647	8.4158	8.45627	8.39806	8.74631	8.93848	7.93483	7.96337	8.44969	8.08987	8.41868	8.02399	8.3741	8.52733
lpxM	8.01747	7.82709	7.88387	8.10367	7.67195	8.01335	7.38533	7.91643	7.78137	8.07512	7.64932	7.86642	8.0562	7.96595	8.0107	8.26884	8.29567	7.87289	8.34761	8.01528	8.02963	7.81938	7.94854	7.83961
mepM	8.85831	9.35189	9.31934	9.22702	9.47762	9.19065	8.9607	9.49069	9.14132	8.93091	8.87154	9.60985	9.06503	9.46711	9.71739	9.00577	9.01413	9.13614	8.77873	9.30761	9.54981	8.93142	8.91245	8.9347
znuA	8.8442	9.2942	9.17853	9.81092	9.65169	9.46808	9.49903	9.83746	9.25776	9.08213	8.96308	9.47204	9.16498	10.3535	9.08502	9.42717	9.61395	9.18481	8.47412	9.49939	9.17761	8.82417	8.45943	8.80428
znuC	6.88337	8.11381	7.90389	8.49794	8.41391	8.68785	8.26951	8.04804	7.52229	7.17703	7.28946	7.96346	7.21652	7.9506	7.43936	7.03843	7.13331	8.16401	7.44693	8.69656	8.08899	8.21689	7.13447	7.68853
znuB	5.21362	5.91569	6.25041	6.56945	6.92075	6.49029	6.73264	6.24758	6.02622	6.22861	5.71312	6.30835	5.72885	7.03305	6.38394	6.16176	5.57524	6.13509	5.13574	6.96434	6.76532	5.99883	5.86004	6.25079
ruvB	6.45097	6.66075	6.35105	7.25366	6.87593	6.58033	6.96626	6.99509	6.71051	7.52494	6.57743	6.85447	6.921	6.70747	7.17971	6.85598	6.64139	6.50733	6.8918	6.6683	7.1291	6.4349	6.72129	6.80657
ruvA	6.79134	6.38159	6.72567	5.58938	5.79909	6.65682	7.07936	6.64984	6.65496	6.71762	6.84143	6.77114	6.55634	6.51221	6.66366	6.3111	6.55512	7.29622	6.8918	6.98403	6.86164	7.07118	6.65605	6.88809
ruvC	7.02865	6.90505	7.05894	7.28732	6.66379	7.00128	6.79579	6.39448	6.43706	6.46179	6.46361	7.11319	6.81971	5.82993	7.40327	7.14839	7.00901	7.32132	7.37955	7.40507	7.49526	7.41909	7.21972	6.67495
yebC	8.20411	8.40925	8.37944	8.56807	8.36609	8.4999	8.21279	8.15497	7.78876	8.0177	7.82227	8.16019	8.19353	7.41493	8.73667	8.84359	8.56212	8.52972	8.66306	8.52908	8.68485	8.39912	8.42721	8.24742
nudB	7.35686	7.54464	7.49701	7.85704	7.31702	7.61362	7.30698	7.11296	7.09737	7.05389	7.0691	7.24494	7.14196	6.84664	7.8985	7.98745	7.71374	7.91472	7.95492	7.66501	7.75267	7.60618	7.79032	7.23822
aspS	8.87975	9.36525	9.162	9.46621	9.63833	8.79515	9.0724	9.18566	8.74509	8.82608	8.54109	9.10152	8.87243	8.7744	9.6303	9.72655	8.68908	9.10756	9.33582	9.24574	9.4815	8.95129	9.00924	9.51195
yecD	7.36904	8.5089	7.73909	7.58667	8.03341	8.17236	8.77057	8.34764	8.00729	7.79653	8.52949	8.75048	8.78108	7.11794	7.90281	7.36886	7.13331	7.71139	7.43038	7.16743	7.68137	7.24222	7.27147	6.76402
yecE	6.78226	7.7448	7.00436	7.32021	7.42468	7.50746	7.77605	8.05543	7.52229	7.46175	7.6706	8.40202	8.09369	7.06191	7.03782	6.10834	6.26023	6.93891	6.84261	6.86165	6.97199	6.8771	6.58771	5.33495
yecN	6.3745	5.95661	5.98821	6.26609	6.55426	6.57157	6.23031	6.63021	6.49244	6.91924	7.08277	6.60339	6.68389	6.94285	5.98872	7.06672	7.54495	6.9226	7.07333	6.6683	6.62035	6.8771	6.7632	6.92718
cmoA	5.43832	5.13692	5.37421	5.35555	5.26244	5.21788	5.36066	5.68782	5.65769	5.30271	5.73637	5.5401	5.7994	5.15853	6.083	6.16176	5.3883	5.5914	5.05166	5.74577	5.96724	5.83738	5.67482	5.73814
cmoB	5.59171	5.61703	5.69843	5.69346	6.30658	5.80073	5.24904	5.96363	5.43082	5.8876	5.47126	5.65897	5.85467	5.95826	6.06771	5.73809	6.36536	5.36872	6.1893	6.23094	6.37129	6.04886	6.18699	5.90409
torZ	5.48384	6.00617	6.1081	4.72983	5.89207	5.7079	5.80848	5.19437	5.04285	6.06816	6.02776	5.70114	5.59099	5.04749	6.34642	5.02473	7.30172	6.19063	6.37374	5.95977	5.6889	5.82307	6.2023	6.4784
torY	3.6368	3.84257	3.74659	3.09171	4.31126	4.31091	4.78097	4.5261	2.67957	5.03971	3.58193	4.52678	3.45773	4.65154	4.9699	3.55236	4.92096	3.2625	2.86633	4.27347	3.74996	3.20476	3.18534	4.13655
cutC	10.0788	10.5106	10.3413	11.4843	11.1816	11.1501	10.296	11.1603	10.3523	10.8145	10.0286	10.6688	10.2558	10.7558	10.0852	11.0639	11.6386	10.672	10.4842	11.5098	10.7936	10.7855	10.9745	11.2165
yecM	5.66269	6.02553	5.72867	5.96705	5.97941	5.90198	5.71821	6.11258	6.00098	5.6437	5.8258	5.83972	6.15295	5.53294	6.00487	6.75531	6.02373	5.26904	5.83417	5.87794	6.1544	5.97314	5.86004	5.64741
argS	8.09284	7.97383	8.03372	7.78818	8.2243	7.95732	8.03912	8.24809	8.14325	8.13035	8.16411	8.0759	8.20775	8.28022	8.5122	8.95371	8.86074	8.39435	8.46602	8.0437	8.45001	8.29153	8.47843	8.55256
yecT	4.71899	3.84257	4.47403	4.51936	4.95287	4.94711	4.5282	4.96279	4.94038	5.20319	5.31014	4.55771	4.65789	4.92719	5.00243	4.08212	6.26023	4.26686	4.2656	4.3361	4.2654	5.44747	3.93707	4.77341
flhA	5.68235	5.36681	5.27523	5.58938	5.39542	5.10106	4.85061	5.60976	5.29206	6.03959	5.40024	5.44403	5.28608	5.35785	5.31889	4.77336	6.26023	5.26904	5.72983	5.60027	5.49923	5.28994	4.71166	6.36908
tar	3.67655	4.35221	3.55734	3.60016	4.48049	4.35239	3.52579	3.24273	3.65791	5.30271	4.16518	3.81348	3.54991	4.92719	3.9649	4.62908	5.17347	3.62701	4.40766	3.73696	4.3081	3.77964	3.51467	4.38141
cheA	3.71522	3.25854	3.74659	3.97536	3.31747	4.57897	2.82766	4.34522	3.29235	4.71785	3.09855	3.91252	4.04832	5.04749	3.50171	5.1357	3.69044	4.04374	3.49477	2.48829	3.81062	4.397	3.41302	5.44679
flhC	4.84642	4.32121	4.36272	3.97536	4.5582	4.64723	3.83156	3.24273	5.01791	4.64386	4.90077	4.0052	3.77032	3.86296	4.20745	5.02473	3.69044	4.6304	3.72935	5.00942	4.54076	4.18961	4.42879	3.47008
uspC	6.69787	6.4831	6.51621	7.2192	6.16473	6.78354	5.28721	6.52781	6.21363	6.77073	6.39221	6.00032	6.69403	6.59351	5.23924	6.75531	7.24774	6.27013	6.06614	6.23094	5.88501	6.18934	6.75284	6.25079
otsA	9.47045	8.87318	9.82891	9.93821	10.05	9.40665	8.56323	10.0296	10.0112	9.74877	9.63369	9.58097	10.3461	9.83625	8.22229	8.08747	8.89626	9.22194	10.2637	8.97516	9.1675	9.35089	9.89288	9.53111
otsB	9.18546	8.53616	9.57586	9.90064	9.67804	9.37806	8.24709	9.90029	9.89017	9.37291	9.66205	9.58473	10.1633	9.62046	7.73388	7.65627	8.29567	9.1572	10.031	9.03302	8.97056	9.14777	9.72806	8.99113
araH	7.71514	7.77942	7.66282	6.39518	6.90596	6.83566	6.35535	6.11258	6.20261	6.69947	8.4438	6.57344	6.41642	6.18504	6.24131	6.05286	6.87299	6.69187	6.30277	6.1285	6.23408	6.58658	5.98927	6.36908
araG	7.47989	8.14734	7.50577	6.77322	7.10034	6.78354	6.12885	5.96363	6.13461	6.03959	8.23316	6.27151	5.81806	6.1316	5.21168	5.1357	5.74072	5.46196	5.55763	6.14609	5.8127	5.65555	5.82089	6.58002
araF	8.54736	9.2882	8.79125	7.53156	8.51968	7.33712	5.84306	5.96363	5.16149	6.62451	9.79741	6.77772	4.73846	5.61311	3.9649	3.19048	5.17347	3.45623	3.21451	4.13942	4.34958	3.37133	4.37574	4.77341
ftnB	6.24831	6.51084	6.06133	4.91347	6.6282	6.12182	6.12885	6.1681	6.11122	5.8876	6.97937	6.2289	5.52438	5.89552	4.09127	5.02473	4.92096	4.85328	5.05166	5.15549	4.70954	5.44747	5.38385	4.13655
yecJ	6.30011	5.49734	5.58728	5.22269	5.0093	5.97019	5.44187	4.34522	5.72088	3.56622	5.80395	5.72177	5.94798	5.44805	6.42052	4.08212	5.74072	7.41757	6.53725	7.25918	6.28841	7.51567	6.52819	5.98041
ftnA	5.21362	5.22329	4.19953	5.22269	5.35244	5.17228	5.63185	4.6868	5.09148	4.98083	4.70253	4.89701	4.87541	5.44805	6.17149	5.50991	5.88915	5.26904	5.21519	4.93043	4.80208	4.88418	5.5842	4.38141
yecH	5.54952	5.52481	5.81578	6.26609	5.59298	6.02252	4.85061	6.08399	5.75147	5.09629	6.66485	5.0786	5.71564	6.28632	5.31889	5.59005	4.92096	5.88871	5.88365	4.66366	5.34371	5.77928	6.58771	5.33495
tyrP	4.77499	4.88467	5.00563	6.12431	5.69972	4.94711	4.5493	4.2455	4.80112	5.03971	5.07504	4.78384	5.33872	5.53294	5.55653	7.03843	5.57524	5.21649	4.40766	4.61397	5.53562	5.466	5.4875	5.44679
yecA	7.13946	7.41117	7.17332	7.44474	7.27161	7.10807	7.87754	7.61057	7.59577	7.29048	7.31285	7.50111	7.44578	7.45898	6.85395	7.34596	7.58903	7.30882	7.13592	7.59631	7.22136	7.3559	7.3492	6.96524
pgsA	6.16693	6.06349	6.1534	6.72491	6.13966	6.72946	7.1876	6.44031	6.36965	6.2537	6.44256	6.19488	6.4407	6.87943	6.55819	7.06672	6.87299	6.72986	6.30277	6.1976	6.73434	6.79152	6.85328	6.53011
uvrC	8.2624	8.28222	8.28846	8.06538	7.7894	8.41436	8.62291	8.39495	7.99456	8.11674	8.21879	8.38163	8.36722	7.93509	8.16954	8.20665	9.27924	8.19149	8.20893	8.25699	8.28611	8.62827	8.20574	8.18428
uvrY	8.66564	8.62768	8.32356	8.55432	8.53897	8.71989	8.89938	8.79394	8.42996	8.83026	8.8872	8.51271	8.73355	8.3166	8.25977	9.56244	9.89426	8.51891	8.40803	8.53909	8.24824	8.80609	8.73426	8.91539
yecF	6.35626	5.92603	5.92431	4.72983	4.76899	5.92965	5.61193	4.13837	5.31272	4.48344	5.47126	5.62286	5.93094	4.65154	6.61188	4.62908	6.14682	6.74848	4.40766	5.52161	5.42356	6.27592	5.76009	5.55058
sdiA	7.38412	7.05389	7.31959	7.03335	6.74911	7.66391	6.30042	7.41789	7.55733	6.77073	7.47022	7.4087	7.30956	7.11794	6.15712	6.75531	5.3883	7.19121	7.07333	7.12372	6.90402	7.96657	7.79538	7.1418
yecC	7.01321	7.23111	6.67996	7.2192	6.57311	7.47496	6.65691	6.79799	6.85835	6.64362	6.57098	6.94499	6.88605	6.28632	6.65345	6.3111	5.74072	7.37024	6.91578	6.63132	7.06207	7.36086	6.93805	7.10818
yecS	5.74911	6.42597	5.74356	6.51367	6.35093	6.35397	5.70887	6.29823	5.33309	6.03959	5.66546	6.41777	5.61253	6.18504	6.03663	5.99516	6.02373	4.92052	5.67468	5.60027	5.94035	5.94699	5.15112	5.8235
dcyD	7.65921	8.53784	7.51447	8.15926	7.63656	8.15488	7.68605	7.54916	7.14423	7.25365	7.27365	7.87412	7.51603	6.70747	7.20089	7.51971	6.64139	7.46338	7.87155	6.81843	7.50447	7.54647	6.98309	6.80657
fliY	9.41279	10.1183	9.04217	10.2597	9.81493	9.54948	9.40668	8.80274	8.61182	8.27216	8.27345	9.26916	8.66047	8.34034	8.9224	9.48595	8.09627	8.91077	9.34468	8.6725	9.21876	8.76365	8.8087	8.50166
fliZ	4.69983	4.08329	4.47403	5.22269	4.21856	4.64723	4.22153	4.6868	4.27822	4.78822	4.749	4.36133	5.03278	4.79594	4.09127	4.08212	5.3883	4.36669	5.49533	4.8032	4.176	4.27617	4.52937	5.21371
fliC	8.14336	7.89708	8.08723	8.3781	8.20631	8.66745	7.70262	7.833	8.11706	8.28438	8.31266	8.00613	8.03243	8.30457	7.79087	8.5042	9.19617	8.6083	8.11883	8.43921	8.10119	8.74859	8.24324	8.73987
amyA	7.59584	7.11391	7.61909	7.35236	7.84472	7.12012	7.81358	7.9876	8.6284	7.99556	8.56725	8.16773	8.49544	8.42052	6.72342	7.36886	7.40398	7.04819	7.41363	7.1588	7.22694	7.18184	7.64657	7.17466
yedD	6.50163	6.61036	6.46323	6.39518	6.51583	6.76061	7.52233	6.3229	6.69485	6.75324	6.93986	6.54671	6.85326	6.18504	6.78082	6.88804	7.00901	6.9061	6.40796	7.24292	6.72649	6.9774	6.55229	7.03848
yedE	6.13875	5.81915	5.78733	5.47719	7.80542	6.13376	6.89389	5.02426	6.43706	5.15073	5.75925	5.83972	4.00555	4.92719	6.40843	5.3349	4.61467	4.92052	4.2656	4.56251	6.44011	5.08937	5.9715	5.08133
yedK	4.16977	4.32121	4.64236	4.27285	4.48049	3.92753	3.64817	4.5261	4.47434	4.48344	5.14621	4.41299	5.09531	4.49106	3.58999	4.28835	3.69044	4.15961	4.65565	3.99162	4.34958	3.94731	4.52937	4.93557
yedL	10.2234	10.2604	9.66556	10.6116	10.0914	10.5829	9.02424	6.81549	8.68694	10.0839	8.97779	9.68006	9.76896	8.97736	10.3114	10.5686	10.271	9.96163	9.82801	8.06235	10.5441	9.70308	8.96502	10.7718
fliG	3.71522	3.84257	4.19953	4.51936	4.1195	4.31091	3.43803	4.76091	3.94932	4.09652	3.09855	4.11325	4.18876	3.21078	3.67317	5.50991	5.3883	4.70858	3.72935	4.50915	3.97865	3.83772	4.20378	3.47008
fliM	4.02333	3.44263	3.80454	4.72983	4.01313	4.03334	3.60852	4.76091	4.71061	4.48344	4.65452	3.43463	4.26327	4.49106	4.26221	4.62908	5.17347	3.45623	4.2656	3.99162	3.32011	4.64488	4.07658	5.08133
fliR	6.52359	6.88399	6.49877	6.12431	6.69853	6.49955	6.2626	5.99468	4.91358	6.73554	5.09316	6.31742	5.01132	5.82993	5.26628	5.42506	5.3883	5.04629	4.8672	5.38017	5.1223	4.73933	5.18234	4.77341
rcsA	8.32	8.2476	8.04579	8.5817	8.38221	7.94042	8.07593	8.6107	7.54429	9.36141	7.64318	8.65538	8.00961	9.70063	8.28644	7.47819	8.7679	7.70186	7.76996	7.62167	8.66033	6.92478	7.17385	6.96524
dsrB	6.92109	6.24787	6.51621	6.99312	6.39395	6.06056	6.22376	7.26075	6.90671	6.52498	7.50109	6.56965	7.07373	7.54325	6.11311	6.60911	6.79984	6.19063	6.10837	6.51432	6.20047	6.84913	7.1893	5.98041
yodD	8.44895	7.48645	8.49172	9.33557	8.98475	8.52279	8.21939	10.0883	9.67767	8.79224	9.98016	8.83498	9.42137	9.69142	6.92355	8.05959	8.64799	7.90645	8.98547	8.44633	8.18663	8.76739	9.73334	9.08919
yedP	7.44867	6.85182	7.65103	7.98562	7.45547	7.24652	7.1876	7.29856	7.8781	7.48312	8.10057	7.50904	8.04568	7.87131	6.66366	6.9194	7.0725	7.00236	8.38245	7.02263	7.21577	7.34092	7.47433	7.7111
yedQ	7.22905	6.61036	7.40635	7.18389	6.84525	7.08364	6.86052	7.58019	7.44017	7.15056	7.63393	7.2258	7.59568	7.24919	6.84501	7.12167	7.13331	7.16371	7.68879	7.25918	7.1291	7.50226	7.66879	7.59452
yodC	5.36724	4.60476	5.48467	4.51936	5.30814	4.86351	4.2983	5.13986	6.15764	3.56622	6.28592	5.78848	5.95362	5.26163	3.67317	4.62908	5.17347	4.46005	5.21519	4.208	3.92479	2.91214	5.21291	4.77341
yedI	5.83941	5.87358	5.8298	5.35555	6.43573	6.16901	5.60187	6.29823	6.79369	6.4401	6.70076	6.51554	6.50353	5.68907	5.55653	4.90452	6.02373	5.7477	5.88365	5.60027	6.05761	5.82307	6.07497	6.4784
yedA	4.86374	4.79727	5.19084	4.72983	4.76899	5.10106	5.8172	5.19437	5.24984	4.98083	5.40024	5.74883	5.96482	5.26163	5.3445	4.28835	4.61467	4.85328	4.65565	5.18981	5.19236	4.91148	4.75385	4.93557
vsr	5.89101	5.49734	5.8298	5.47719	5.16645	5.7238	4.50679	4.43849	4.00115	4.48344	5.24678	4.80977	4.68525	4.49106	6.22761	6.26302	6.46336	6.29568	6.37374	6.27955	6.28841	6.04886	5.4875	5.64741
dcm	8.3541	8.14069	8.11325	7.83445	7.94215	7.85641	6.9062	6.72582	6.9731	7.03953	6.93986	7.03566	7.1567	6.97355	8.93298	8.67928	8.1265	9.05242	8.27531	8.59138	8.62277	8.53918	8.57572	8.2319
yedJ	6.89606	6.33579	6.97312	6.86524	6.45618	6.78354	6.37911	7.06988	6.92695	6.95027	6.76435	6.56204	6.941	6.94285	7.1437	7.3227	6.79984	6.97099	7.5113	7.16743	7.0369	7.51567	7.31439	7.20679
yedR	3.96032	3.88558	4.43787	4.27285	4.1195	4.35239	4.85061	5.02426	5.33309	5.09629	4.65452	4.6752	5.27712	5.04749	4.41503	4.08212	2.83099	4.85328	6.10837	4.06741	4.86063	4.54381	4.6682	5.08133
hchA	6.97786	5.51114	6.83397	6.33208	6.21358	5.91588	6.65204	6.86673	7.2444	7.0681	7.00353	6.14483	7.01024	7.24919	5.29283	5.23874	6.26023	5.7477	7.17618	5.43842	5.38419	6.39677	6.02416	6.31115
yedV	7.23572	6.90505	7.4433	6.33208	6.45618	7.82729	6.88562	7.52809	6.56311	7.71758	7.19611	6.57722	6.36659	7.14516	6.67379	7.3914	9.03021	7.71139	7.1959	7.28322	6.70268	8.01457	7.15822	8.11825
yedW	6.35626	6.28046	6.11956	5.47719	6.30658	6.34373	5.79087	6.29823	6.15764	6.66248	6.17967	6.20956	5.99793	6.55343	5.6416	5.87234	7.67335	6.01715	5.49533	6.16346	6.1544	6.70053	6.05823	6.76402
hiuH	6.00466	5.72755	6.06133	5.35555	4.76899	5.34662	5.18308	5.79752	6.00098	5.82202	7.25767	5.16148	5.486	5.26163	3.8264	4.46875	6.46336	5.46196	4.7653	5.74577	4.0807	6.3576	5.91685	4.93557
yedY	7.24566	7.00597	7.28947	7.83445	7.29449	7.5257	6.76004	7.38311	7.43547	7.16385	7.82227	7.12615	7.40316	7.45898	6.21379	7.41359	7.49947	6.97099	8.03373	6.99378	7.0369	7.36086	7.84501	7.51976
yedZ	5.50607	5.28884	5.37421	5.69346	5.73361	5.67559	4.98054	5.08322	5.48643	5.09629	6.11017	5.26819	5.56913	5.35785	5.26628	4.62908	6.36536	5.31974	5.72983	5.52161	4.83166	5.74933	5.71809	5.73814
zinT	5.95704	6.77954	7.20594	7.55938	7.62757	7.28451	6.27532	6.94828	6.80102	5.03971	6.01831	6.47155	6.15784	8.32852	6.86284	5.80678	4.92096	7.3941	6.76553	7.27525	7.85702	7.30018	6.45336	6.88809
yodB	6.98579	8.09102	7.05298	6.62315	4.63194	5.87377	6.30042	5.29756	5.24984	3.8556	5.00017	6.82298	6.21996	6.42605	5.6208	4.62908	5.74072	6.59227	4.65565	4.97047	5.65622	6.16685	6.15586	5.08133
mtfA	8.10746	8.01558	7.54878	7.53156	8.52453	7.53474	7.70966	7.82439	7.2763	8.09608	8.02233	7.722	6.75662	7.77002	7.26263	7.78101	8.7486	7.54022	6.76553	6.91391	7.04954	7.6992	7.28591	7.64229
yeeJ	7.90067	7.80485	7.77577	8.00598	7.69793	8.05478	7.46242	7.85854	7.84303	8.08214	7.82769	7.68395	8.00147	7.64211	7.85907	8.28096	8.42291	8.06346	8.24723	8.16941	7.93402	8.2413	7.8977	7.81897
shiA	6.8315	6.59748	6.93471	6.95174	6.32893	7.16738	6.74183	7.94849	7.60417	7.36145	7.59947	7.44017	7.05025	7.36948	6.30789	6.35763	7.13331	6.87253	7.05185	7.41236	6.5686	7.47963	7.02676	6.31115
amn	9.8017	8.84621	9.31436	8.79561	8.33883	8.4119	8.37519	8.50146	9.38025	8.69941	9.15108	8.9883	8.736	8.81734	7.82765	7.67476	8.29567	9.13614	8.37382	8.93526	8.42597	9.13044	8.83596	8.64925
yeeN	8.19387	7.7448	8.18318	6.33208	7.04742	7.95732	9.65253	6.7442	7.57881	7.30256	7.87822	7.33026	7.54432	7.96595	7.76266	7.72887	8.58407	7.99491	7.41363	7.61538	6.97199	8.55658	8.15154	8.10125
yeeO	7.03249	7.36252	7.4704	7.25366	7.17624	8.59585	7.80484	6.48472	6.67105	7.62447	6.97449	7.03292	7.01833	6.18504	7.99462	6.95009	6.87299	6.5715	6.33869	5.85674	7.1644	6.07325	6.17151	6.96524
cbl	10.7785	12.0559	11.5234	12.2511	12.1646	12.1155	11.707	8.46313	10.5165	11.663	10.6118	11.0418	10.6745	9.28329	11.8158	11.4892	11.6068	9.83009	10.3254	7.70115	11.014	8.96439	9.77107	10.7958
nac	12.3696	13.7485	13.0704	13.3642	13.5581	13.5203	13.5233	7.9876	12.1972	12.7346	12.2871	12.7013	12.2764	10.3967	13.4742	12.8387	12.4389	11.06	11.9455	8.1346	12.3012	9.63919	10.9234	11.6065
ldtA	7.68135	7.40749	7.68227	7.38382	8.1572	7.87788	7.63269	8.00295	7.8919	7.71758	8.49411	7.5031	7.96844	8.25546	7.08415	7.95755	8.44707	7.51868	8.49815	7.5899	7.58047	7.64736	8.06622	7.93859
cobT	6.0658	6.38159	6.13093	6.19694	6.13966	6.06056	5.74589	5.56909	5.65769	6.17708	5.5521	5.93114	6.15295	6.42605	6.56909	7.20038	6.46336	6.50733	6.30277	6.64375	6.04505	6.09722	5.6074	5.55058
cobS	4.66073	4.52539	4.67379	4.27285	4.76899	4.50733	4.3947	3.89682	3.83972	4.2034	4.09496	4.1543	4.06924	3.57342	4.02947	4.90452	4.61467	3.91775	3.49477	3.4275	4.3899	4.43513	3.69871	4.59068
cobU	5.89101	5.62974	5.78733	5.22269	5.47772	5.57404	5.67087	5.08322	5.39252	5.68117	5.41473	5.45229	5.31264	5.35785	5.48925	4.90452	6.02373	6.01715	6.06614	6.1285	5.6396	5.71874	5.38385	5.98041
insH1_6	3.46588	3.04748	3.74659	4.91347	3.12659	3.87157	4.24758	4.60869	3.89556	4.85532	4.26449	3.62189	4.65789	5.26163	4.15053	4.46875	5.74072	3.91775	3.21451	2.24888	4.64438	3.89356	3.93707	4.59068
flu	7.69109	7.74187	7.90057	8.55432	7.38258	8.66333	7.94077	7.55958	6.97958	7.37294	6.85211	7.43809	8.39752	7.50173	7.78621	8.14166	8.18512	8.15006	9.01352	8.18226	8.66239	7.45201	7.12646	8.2162
yeeR	5.74911	5.8302	5.84369	5.58938	6.0882	5.97019	5.74589	5.60976	5.4496	5.85518	5.79291	5.98334	6.98018	6.33442	5.88785	6.05286	6.02373	5.9861	5.88365	5.81337	5.75213	5.86557	5.56063	5.98041
cbeA	4.57921	4.15536	4.40078	4.27285	4.1195	4.64723	3.43803	3.75897	3.59184	3.71815	4.26449	4.1744	5.2407	3.57342	3.9649	4.62908	4.92096	3.62701	4.40766	4.208	3.74996	3.99914	4.32066	5.55058
cbtA	4.66073	4.41227	5.00563	2.29956	2.64681	4.94711	3.56775	2.01292	4.39906	1.39866	4.94136	4.32583	4.73846	2.72524	4.90255	1.97223	2.83099	4.78274	5.78294	5.65042	5.42356	5.40967	5.27217	4.13655
yeeX	9.15237	8.43119	8.51794	7.5032	7.53451	8.87204	10.0715	8.62069	8.94027	8.53519	9.53604	8.90204	10.1201	8.62771	9.24141	9.24733	9.76571	9.44102	8.94526	9.31151	8.77132	9.80123	9.81407	8.77243
yeeA	6.08808	5.65482	6.03737	5.79054	5.62945	5.98345	6.55108	5.96363	6.52821	6.03959	6.34005	6.33091	7.68649	5.61311	5.90516	6.16176	6.02373	5.5914	6.10837	5.40959	6.25606	6.5436	5.8406	5.21371
sbmC	6.81824	6.76809	7.01667	6.99312	6.68126	7.19614	7.3765	7.19544	7.73621	6.27836	7.12302	6.97394	8.76674	6.74354	6.94044	6.26302	5.57524	6.55043	7.41363	6.60613	6.44967	6.78415	6.90099	6.42478
dacD	6.33157	6.20606	6.26079	6.19694	6.32893	6.60628	6.3312	6.83277	6.48336	6.56562	6.30936	6.69319	7.99328	6.67048	7.04565	5.73809	6.79984	6.36974	6.59779	5.97953	6.55093	6.18934	6.10787	5.90409
sbcB	7.54038	7.86251	7.57815	7.47427	7.10034	7.7938	7.70262	7.52809	6.93363	7.24116	7.01308	7.49113	8.74253	7.27406	7.38488	7.12167	7.45252	7.82104	7.44693	7.44114	7.6568	7.53774	7.46166	7.73333
yeeD	8.7818	9.31991	7.9269	8.60858	8.06703	9.16615	7.87545	8.48516	8.29371	7.60511	8.64149	8.39132	9.10483	7.06191	7.55902	8.67928	8.42291	8.97149	8.12913	8.50543	8.0767	9.37561	8.43371	8.78313
yeeE	9.36721	10.1222	8.95851	9.19191	9.39001	9.46099	9.27594	9.09903	9.08689	8.81348	9.10493	9.42721	10.0538	8.49646	8.00268	9.05601	8.80576	9.09306	8.42484	8.53909	8.4666	9.1832	8.71571	9.08919
plaP	6.64376	6.66075	6.08491	4.91347	7.55361	6.06056	7.17747	6.54888	5.96228	6.2537	6.14534	6.30835	7.40316	5.95826	7.4512	6.60911	5.88915	6.01715	5.72983	5.79119	6.51493	6.30709	6.88209	5.98041
yeeY	7.40793	7.22694	7.41568	7.2192	7.32816	7.60507	7.59006	6.37102	7.51785	6.85512	7.51123	7.37436	8.51653	6.42605	7.08415	6.98014	7.45252	7.27067	7.43038	7.40507	7.25449	7.2096	7.60107	7.20679
yeeZ	8.52712	8.82012	8.82314	8.69888	8.47028	8.78572	8.84603	8.18893	8.88443	8.36718	8.6644	8.78193	9.79077	8.30457	8.26313	8.15489	7.82852	8.01813	8.49815	7.95669	8.42355	8.06103	8.56094	8.38014
yoeB	6.849	7.23111	7.15116	7.18389	6.39395	7.64734	6.01972	5.08322	6.55447	5.95033	6.23785	7.1593	7.25355	6.01838	6.24131	5.50991	5.88915	6.63294	6.30277	6.01824	6.16606	5.97314	6.88209	6.1878
yefM	7.52413	8.14291	7.82909	7.94402	7.45547	8.3208	6.81334	6.64984	7.14423	6.90348	7.1877	7.65385	7.85708	6.97355	6.80868	5.80678	7.00901	7.46338	6.91578	6.94438	6.74991	6.87016	7.8303	6.76402
hisG	11.3455	12.4816	10.5189	12.0623	12.711	11.917	12.3695	11.6083	10.5727	11.3657	10.5517	11.6223	12.9574	8.67517	12.0407	13.1081	12.2833	12.1041	11.6634	10.5411	12.1953	12.3547	12.0106	12.4738
hisD	11.5268	12.6806	10.6521	12.1632	12.9114	11.6879	12.53	11.5976	10.7982	11.5799	10.7233	11.7914	13.1555	8.96976	12.1595	13.2811	12.1933	12.0059	11.7888	10.3627	12.4001	12.293	12.3267	12.6774
hisC	11.2586	12.4169	10.393	11.891	12.5607	11.4144	12.23	11.1916	10.6232	11.2285	10.354	11.4691	12.8714	8.78309	11.8647	12.8211	11.5852	11.669	11.3546	9.83915	11.9706	11.8062	11.9798	12.1044
hisB	11.0482	12.0438	10.111	11.6791	12.4573	11.2347	12.0543	11.1857	10.4441	11.0733	10.0037	11.2839	12.6843	8.70292	11.7895	12.7602	11.3872	11.5184	11.2606	9.74564	11.9435	11.7297	11.8567	12.1318
hisH	9.89257	10.8715	9.04518	10.5296	11.1801	10.0721	10.746	10.0389	9.13553	10.014	8.89626	10.0662	11.5598	7.11794	10.5363	11.5568	10.1584	10.3187	10.0954	8.50202	10.7814	10.4714	10.7706	10.927
hisA	9.99239	10.9615	9.34885	10.8583	11.4837	10.267	11.0015	10.3951	9.44718	10.061	9.08696	10.3585	11.7275	7.73462	10.9045	11.7392	10.4549	10.6148	10.4902	8.95035	11.03	10.7832	10.9263	11.1684
hisF	9.71847	10.5707	8.83362	10.6412	11.3488	10.058	10.5246	10.1603	9.16281	9.853	8.82485	9.99668	11.4111	7.64211	10.388	11.5202	10.755	10.2679	10.1085	8.76361	10.7005	10.3748	10.6382	10.9532
hisI	10.4652	11.2779	9.65181	10.9557	11.6077	10.6614	11.243	10.4139	9.76459	10.3293	9.55578	10.7121	11.9551	7.9506	11.1883	11.8379	10.8395	11.0097	10.8904	9.6144	11.4356	11.2486	11.5809	11.3645
wzzB	9.94131	9.92433	9.82279	10.4612	10.4472	10.2202	10.4916	10.7182	10.2394	10.8905	10.2345	10.386	11.1619	10.8331	9.71616	9.94799	10.4668	10.19	9.6536	10.2277	9.73433	9.81485	9.7201	9.78629
ugd	10.0317	10.0812	10.1499	10.0355	8.66288	9.67433	10.3443	9.95459	10.3634	9.98434	10.1171	10.2737	11.1022	10.9573	8.78422	7.79798	8.7679	10.1711	8.93356	9.35752	9.53078	9.54536	9.6562	8.57734
gnd	9.27151	9.18113	9.42124	9.183	8.85603	9.07307	10.231	9.61577	9.40812	9.48043	9.20312	9.28946	10.3951	9.73239	9.40548	9.48071	9.19617	9.54056	9.47548	9.5531	9.30299	9.59356	9.62101	9.28247
wbbK	6.92522	6.67921	7.15673	7.92276	7.83694	7.46081	8.34233	8.14117	8.37699	8.73102	8.63067	7.57856	8.59256	9.11452	6.80868	7.86394	9.18185	7.78541	7.49547	7.6589	7.15273	8.0051	8.14363	8.04904
wbbJ	6.05076	5.61703	5.95021	6.56945	5.59298	6.29137	7.83092	6.44031	7.44017	6.41808	7.27365	6.82298	7.85407	7.19811	5.92227	5.1357	7.0725	6.87253	6.02264	6.45911	6.35101	6.60342	6.72129	5.90409
wbbI	6.65872	6.67921	7.16228	7.1477	6.90596	6.96831	8.50773	7.6501	7.70919	7.52494	7.61523	7.48511	8.50026	8.11106	6.98995	6.95009	8.58407	7.04819	7.23455	7.46235	6.84723	7.60618	7.27147	7.57003
wbbH	6.27444	5.81915	6.26079	6.95174	6.79798	6.56276	7.70026	7.56992	7.49543	8.20942	7.45628	7.21372	8.04436	8.1519	6.29482	7.00958	8.86074	7.0178	6.30277	6.7279	6.43047	6.94474	6.96524	7.2991
glf	7.78499	7.47945	7.97501	8.14097	7.92758	8.02302	9.20044	8.38912	9.21998	8.78795	9.16507	8.5526	9.58192	9.45083	7.88983	6.95009	9.26572	8.49705	8.00048	8.17799	7.7135	8.26531	8.31545	8.06666
wzxB	7.16063	6.92581	7.7204	7.8115	7.74854	7.89552	8.81371	8.32949	8.55227	8.51458	8.63841	8.02562	8.9336	8.80031	7.21484	7.67476	8.72903	8.07088	7.88375	8.15211	7.36985	7.96982	7.92566	7.83961
rfbC	6.27444	6.09132	6.56732	6.72491	6.93539	6.84295	7.97235	7.33541	7.59998	7.8875	7.66758	6.98251	8.09113	7.45898	6.64317	6.35763	8.64799	7.37024	6.37374	6.70436	6.64555	7.15924	6.98309	7.07375
rfbA	6.57707	5.95661	6.44513	6.45564	6.39395	6.48097	7.87336	7.29856	7.28155	7.58548	7.24961	7.20397	8.04172	7.34621	6.51374	6.16176	6.79984	6.1065	6.47405	7.05091	6.68659	6.84913	6.33328	6.36908
rfbD	6.57707	6.3202	6.56732	7.07248	6.76559	6.58033	8.02225	7.27346	7.26044	7.77936	7.1186	7.15425	8.29024	7.36948	6.17149	6.78965	7.54495	6.72986	6.06614	7.05091	6.68659	6.4349	6.2023	6.58002
rfbB	7.30392	6.79654	7.12865	7.38382	6.93539	6.93457	8.8224	8.01814	8.18866	8.34984	8.10728	8.26699	9.18788	7.90355	7.24234	7.03843	7.79126	7.50779	7.49547	7.36809	7.25994	7.30018	7.37646	7.1418
wcaN	9.43105	9.39253	9.10116	9.4953	9.4006	9.23984	10.4236	9.78293	9.47494	9.74214	9.42505	9.77607	10.5133	10.0458	8.96429	8.99108	9.35779	9.36761	9.37527	9.81049	9.50463	9.13769	9.17754	9.11481
wcaM	7.15008	6.80777	7.22197	6.90914	7.02022	6.90001	8.74908	7.37133	6.7027	8.03227	6.59661	7.31676	7.20947	8.16526	7.09173	6.44642	7.00901	6.46291	7.5113	7.29902	7.80579	6.12081	5.30091	6.12193
wcaL	7.09981	6.92065	7.11154	7.38382	7.08729	6.14561	8.69568	7.51744	6.26754	8.0395	6.29378	7.29857	7.17128	8.17849	6.85395	6.85598	7.00901	6.63294	6.6559	6.81843	8.11929	4.85635	5.21291	6.25079
wcaK	7.38712	7.00108	7.68613	7.2192	7.45547	6.72946	9.59155	7.70745	6.65496	8.30853	6.30159	7.62311	7.35712	8.51745	7.4154	6.35763	7.19166	6.98676	7.11536	7.38299	8.27539	5.22613	4.75385	6.67495
wzxC	6.69303	6.71542	6.86153	6.72491	7.07412	6.15736	8.81371	6.96405	6.11122	7.91921	5.95033	7.18181	6.76946	7.78741	6.65345	5.59005	6.36536	6.3936	6.37374	6.73954	7.77187	5.13642	4.47995	6.58002
wcaJ	7.074	6.99127	7.17881	7.44474	7.68932	6.35397	8.95775	7.24792	6.49244	8.42354	6.22968	7.56149	6.97742	8.08319	7.17258	6.53006	5.88915	6.63294	6.79169	7.19304	8.12228	5.18197	4.62339	6.8479
cpsG	7.51868	7.53454	7.30461	7.83445	7.64549	6.893	9.60105	7.87532	6.62223	8.57056	6.53828	7.76073	7.27397	8.4644	7.72416	6.98014	7.24774	6.85545	7.11536	7.11482	8.52433	5.466	4.6682	6.62827
cpsB	8.78066	8.23726	8.20755	8.56807	8.37686	7.50746	10.0906	8.1822	7.79245	9.16712	7.76689	8.33776	8.32327	8.95446	7.78153	7.12167	7.90026	8.02578	7.89586	7.96167	8.74242	6.79152	6.45336	7.2991
wcaI	7.45725	7.28833	7.24308	7.53156	7.55361	6.88596	9.61675	7.11296	6.54577	8.39564	6.35514	7.54035	7.25583	7.9506	7.61794	5.93506	7.13331	6.3936	6.53725	7.53088	8.56231	4.91148	4.6682	6.25079
wcaH	5.86544	5.97664	5.91118	6.39518	7.06083	5.40692	8.47227	6.59011	5.33309	7.74438	5.40024	6.45521	6.0142	7.54325	6.50241	5.99516	4.92096	5.21649	5.83417	5.81337	7.26537	4.35784	3.18534	4.77341
wcaG	7.82532	7.67908	7.77577	8.21279	8.32777	7.29519	10.287	8.06277	7.01152	8.77934	6.64041	8.15515	7.42969	8.7744	7.97836	7.275	7.30172	6.83817	7.76996	7.59631	8.89728	4.31759	4.52937	6.80657
gmd	8.7818	8.72858	8.49832	8.31423	8.92366	8.10721	10.9764	8.63554	7.74002	9.55297	7.68561	8.98617	8.27119	9.06549	8.83478	7.69302	7.93483	7.8472	8.48217	8.30866	9.65488	5.87946	5.63022	7.49395
wcaF	6.54522	6.44047	6.3413	5.07635	6.47633	5.87377	8.73649	6.44031	5.20634	7.37294	5.21403	6.65079	6.24316	7.17188	6.37154	5.66597	5.57524	5.5914	5.93148	5.76866	7.60208	4.1443	2.91486	5.44679
wcaE	7.53228	7.65131	7.04098	7.25366	7.46559	6.70565	9.57878	7.02547	5.909	8.46173	6.16261	7.42137	7.01024	8.09719	7.4154	7.00958	7.0725	6.67249	6.44138	6.48698	8.16647	4.18961	4.07658	5.64741
wcaD	7.70317	7.52437	7.41568	8.2812	7.82913	7.37283	9.21041	7.69805	6.19149	9.01768	6.8089	7.4505	7.3845	8.67517	7.46293	7.69302	8.37335	6.63294	6.62714	7.13257	8.33598	4.85635	4.71166	6.67495
wcaC	7.0515	7.00597	7.02278	7.61345	7.18851	6.64852	9.32264	7.6501	6.58025	8.32045	6.30936	7.5691	7.1737	7.88752	7.33466	6.10834	6.26023	6.82067	7.0079	7.20986	7.98755	4.82797	3.51467	6.12193
wcaB	5.54952	5.32054	5.27523	5.58938	5.89207	5.26208	7.50893	5.93191	4.96669	6.54545	4.94136	6.0282	5.59099	6.81308	5.46611	4.77336	3.69044	5.31974	5.88365	5.43842	6.55093	4.18961	2.91486	3.84147
wcaA	6.84465	7.37767	7.11727	7.11058	7.24835	6.47158	9.21619	7.60051	6.35976	7.97307	6.34005	7.63222	7.02905	8.05476	7.07654	6.53006	6.14682	6.3936	6.98542	7.10586	7.79081	5.0158	4.14158	5.73814
wzc	7.65921	7.7936	7.22197	7.71587	8.47028	7.25747	9.41389	8.17544	6.87233	8.70852	6.82526	8.12577	7.72325	8.87538	7.68462	6.53006	7.00901	7.38222	7.34464	7.93156	8.60789	5.466	5.41047	7.03848
wzb	5.34275	5.59128	5.25459	5.07635	5.83076	4.50733	7.22085	5.99468	4.83007	6.46179	4.05853	5.82072	5.4782	6.67048	5.97239	3.84142	5.57524	5.46196	5.49533	5.22333	5.98051	3.20476	2.38097	4.13655
wza	7.16063	7.26408	6.81999	7.25366	7.31702	6.12182	9.15987	7.64032	6.38924	8.34984	6.27802	7.80329	7.13454	8.4644	7.32826	5.87234	7.0725	6.72986	7.43038	6.6683	7.97104	4.70853	4.32066	5.55058
yegH	6.51814	6.62312	6.83397	6.39518	6.74911	6.49955	6.63734	6.54888	6.32967	6.54545	6.25405	6.34428	7.15425	6.38096	6.47948	6.98014	6.64139	6.65285	7.44693	6.58049	6.97199	6.62007	6.97419	6.80657
asmA	8.88506	8.78789	8.65615	8.21279	8.66727	8.74736	8.55413	8.01814	8.18587	8.22219	8.44026	8.25643	9.29554	8.06904	8.84603	8.93848	9.03021	9.15021	8.48217	9.09996	8.74242	9.15492	9.01141	8.85585
dcd	8.06691	8.21635	7.81858	7.8115	8.07366	7.94721	7.85653	7.58019	7.47266	7.55553	7.72392	7.48511	8.61674	7.50173	8.2765	8.40799	8.34792	7.83853	7.89586	8.2448	8.29676	8.33503	7.77504	7.83961
udk	6.05076	5.751	5.96299	6.26609	6.13966	5.88795	6.00452	6.59011	5.4496	6.22861	6.05576	5.88311	7.19527	6.38096	6.63282	7.275	7.49947	6.16313	6.10837	5.83522	6.28841	6.99665	6.79386	6.4784
yegE	8.45611	7.70932	8.16394	7.47427	7.86014	7.80131	7.79825	8.01814	8.2354	7.79653	8.13378	7.80652	9.2556	8.1519	7.3787	7.20038	7.86483	7.81221	7.88375	7.84807	7.70553	8.47886	8.41411	8.03121
alkA	5.83941	5.84117	6.03737	5.88149	5.16645	5.53854	5.22302	6.05483	5.79617	5.56571	5.70135	5.62286	6.9523	6.51221	5.29283	5.1357	4.22534	5.16196	5.67468	5.97953	5.49923	5.11309	5.63022	5.08133
yegD	5.46126	5.67947	4.98071	6.26609	5.62945	5.75506	6.24331	6.44031	5.06737	5.78808	5.51225	5.78848	7.26493	5.95826	6.59064	6.53006	5.57524	5.54953	5.83417	5.74577	6.01957	5.97314	5.08655	6.42478
yegI	5.42672	5.41164	5.39322	5.96705	5.47772	6.04799	5.23609	5.52724	5.16149	5.48326	5.11106	5.54782	6.58568	4.65154	5.74135	5.93506	6.55512	5.78427	5.88365	5.79119	5.46189	5.65555	5.69662	5.8235
mdtA	6.50163	6.73319	7.11154	6.45564	5.79909	6.63177	8.55804	7.46298	7.44017	9.08912	9.49914	10.8682	10.0593	10.0744	5.95588	5.93506	5.57524	6.93891	6.26593	7.18455	5.89904	6.14402	6.21746	5.98041
mdtB	7.4855	7.24356	7.63913	7.18389	7.15138	7.16155	9.028	8.21552	7.92917	9.9309	9.44283	11.0363	10.4271	10.7535	6.42052	7.06672	6.72279	7.49682	7.25349	7.65276	6.97199	7.18743	7.17385	7.7111
mdtC	7.2257	6.96143	7.07669	6.95174	6.55426	6.5539	8.64635	8.10606	7.3973	9.77283	9.27236	10.7756	10.0668	10.5031	6.34642	6.68406	6.46336	6.98676	6.81737	7.41236	6.78812	7.15353	7.07747	7.51976
mdtD	5.76763	5.55176	5.53689	5.47719	5.62945	5.64253	7.28828	6.50642	6.24621	8.06807	7.77253	9.22106	8.68778	9.15525	5.29283	5.23874	6.26023	6.19063	5.05166	6.21436	5.53562	5.93374	5.89816	5.55058
baeS	6.11725	5.96666	5.88456	5.07635	5.06361	5.94329	7.37059	7.02547	6.52821	8.62925	8.07116	9.46849	9.14418	9.45083	5.8526	5.80678	6.14682	5.85473	6.33869	6.27955	5.76751	5.68749	6.33328	6.31115
baeR	5.91613	5.94649	5.78733	5.35555	6.16473	5.81564	6.54058	6.08399	6.00098	6.93484	6.81437	7.86797	7.99055	8.25546	6.05226	6.21328	6.14682	6.19063	6.10837	6.16346	6.42078	6.25476	5.6527	6.58002
yegP	7.21225	6.32802	6.86153	6.72491	6.74911	6.22592	6.54058	6.96405	7.79612	6.46179	8.15981	7.18181	8.69285	7.78741	5.53445	5.87234	5.74072	6.13509	7.07333	6.1285	6.18909	7.12466	7.74398	6.12193
yegQ	6.85334	6.62946	6.65655	7.07248	5.97941	7.02071	6.57184	7.35946	6.89306	6.50423	6.35514	6.47155	8.0177	6.67048	7.92844	6.75531	6.26023	7.30882	7.21536	6.75107	7.24353	6.99026	6.576	7.26898
ogrK	6.68818	6.38908	6.55048	5.47719	3.89829	7.63899	8.88493	8.11315	7.20073	5.82202	6.96468	7.74233	8.44731	7.87131	8.03449	3.84142	0.4017	6.72986	7.5113	7.5899	6.25606	6.90454	7.11032	6.05291
yegR	8.87122	8.21425	8.52442	8.14097	6.16473	10.0752	10.4024	10.1203	8.78445	6.87142	8.21465	8.90054	10.3624	10.6833	10.9614	7.56006	7.54495	9.87528	10.4942	10.565	7.99737	9.75205	10.1145	8.60171
yegS	8.0405	7.50381	7.68998	7.61345	8.14466	7.62636	9.16244	8.40076	8.60347	8.28438	8.31652	8.53425	9.61564	8.56861	7.08415	6.21328	7.19166	7.64335	7.3622	7.35302	7.10509	7.18184	7.42948	6.72017
gatD	11.0574	11.3918	11.2619	9.8952	11.3163	11.4326	9.54373	10.3716	10.0761	10.4536	10.4397	10.7072	7.81435	9.06549	4.26221	4.28835	5.17347	4.98477	4.65565	5.22333	4.3899	4.09751	4.83469	4.77341
gatC	11.853	12.1629	12.1598	10.6346	12.2097	12.0647	10.6336	11.1204	11.1646	11.4644	11.6191	11.5418	9.12183	10.2508	5.39438	5.1357	5.17347	5.54953	5.61734	5.99901	5.67265	5.3106	5.32909	6.1878
gatB	10.3401	10.5289	10.466	8.74806	10.5566	10.6411	9.02141	9.46043	9.28676	9.6388	9.86819	9.69013	7.32704	8.80031	3.08207	1.97223	2.83099	4.54774	2.86633	3.82693	3.04512	3.29045	3.86191	4.13655
gatA	11.0064	11.359	11.1484	9.83956	11.6179	11.2204	9.9691	10.7729	10.044	10.713	10.3582	10.6498	8.72451	9.94481	4.26221	4.90452	4.61467	4.85328	4.96238	5.18981	4.70954	4.93828	4.6682	4.13655
gatZ	12.9737	13.6663	13.4281	11.9381	13.5733	13.2307	12.5141	12.614	12.5495	12.6848	12.5605	13.0983	11.2487	11.803	6.97364	7.17462	6.87299	6.72986	7.60277	7.20147	7.43392	6.8771	7.17385	6.92718
gatY	12.9637	13.3086	13.0282	11.601	13.1657	12.9706	12.3939	12.1933	12.1979	12.1413	12.4645	12.6035	11.0853	11.2993	7.22865	7.3914	7.00901	6.82067	7.47947	6.73954	7.24902	6.89773	7.54811	6.31115
fbaB	9.67621	9.7315	10.1145	9.82818	9.68455	9.59447	11.1791	10.3951	10.3715	9.88547	10.0676	10.4533	11.0954	10.433	8.37607	7.86394	8.0654	9.08209	9.7198	8.78341	9.07934	8.78963	8.9171	8.98188
yegT	3.92776	4.04585	3.86024	5.35555	5.30814	3.98141	3.19197	3.01941	3.59184	4.48344	3.81819	3.81348	4.65789	3.21078	3.75182	4.08212	4.61467	2.77357	3.49477	4.13942	3.47806	4.23354	3.18534	5.33495
yegU	3.32293	4.19009	4.19953	3.60016	4.48049	4.68018	3.64817	3.75897	3.65791	3.8556	4.09496	3.91252	5.09531	3.86296	4.41503	4.90452	5.17347	4.15961	3.93107	3.4275	3.86883	4.09751	3.05643	5.64741
yegV	4.81115	4.67999	4.61023	5.07635	5.0093	4.22419	3.96315	4.76091	4.3599	5.15073	4.749	4.6029	5.09531	4.104	5.12569	5.1357	4.22534	4.15961	3.93107	4.06741	4.5045	4.61197	4.57714	4.13655
yegW	4.93101	5.06389	5.00563	4.27285	4.95287	4.86351	4.7987	4.76091	3.94932	4.98083	4.29613	4.73055	5.3895	4.65154	4.9699	5.87234	5.88915	4.78274	6.02264	4.45374	4.94423	4.27617	5.05316	4.93557
yegX	4.82889	4.90572	4.92954	4.27285	3.77351	4.64723	4.27316	4.5261	4.74142	5.09629	3.90283	4.30775	5.44658	3.21078	4.93662	4.90452	4.61467	4.36669	4.65565	5.04735	4.57613	5.04075	4.52937	5.33495
thiD	4.77499	4.7515	4.61023	5.07635	4.48049	5.28369	3.99425	5.02426	5.53998	3.71815	4.98083	4.21377	5.28608	5.26163	4.71898	5.59005	5.57524	5.54953	4.8672	5.43842	5.34371	5.15937	4.47995	4.13655
thiM	3.71522	4.35221	3.74659	2.29956	4.48049	4.80495	4.72645	4.96279	5.35317	1.39866	3.90283	4.1744	4.58713	4.92719	5.00243	4.77336	2.83099	4.36669	3.49477	4.93043	3.92479	4.47227	3.18534	4.38141
rcnR	6.02789	5.44078	5.39322	4.51936	5.11594	5.62571	3.56775	3.60653	3.83972	3.98108	4.19905	4.0052	4.64401	3.86296	5.93917	6.05286	5.88915	5.9861	5.72983	5.91944	5.70497	5.22613	5.71809	5.73814
rcnA	4.14164	3.79823	3.41579	3.60016	3.31747	4.5436	3.60852	3.75897	4.3599	3.8556	4.05853	3.93625	5.35585	4.31047	4.41503	3.84142	5.57524	4.15961	3.93107	4.8032	3.40124	4.397	4.14158	3.84147
rcnB	7.77587	8.28021	7.54878	6.81996	7.54409	7.51204	7.81576	7.34748	7.53553	7.31453	8.24131	8.34553	9.3733	7.06191	7.85907	6.78965	6.9426	7.44066	6.93937	6.50072	7.27616	7.17622	7.32142	5.44679
yehE	7.49108	6.64832	7.68998	6.19694	6.28389	7.39285	7.46242	6.84985	8.48332	6.64362	8.91167	7.38086	9.12308	7.82156	6.00487	6.26302	5.88915	7.3337	7.5113	6.70436	6.45918	7.19856	7.27871	5.73814
mrp	7.55378	7.83259	7.96233	8.00598	7.80542	7.59214	8.78287	8.16183	7.93584	7.92703	7.81683	7.98637	9.06893	7.50173	7.60211	7.89582	7.9686	7.86438	7.8089	8.21178	7.78704	7.79393	7.6183	7.57003
metG	8.55937	8.87318	8.42633	8.43926	8.49519	8.28911	8.70745	8.31111	7.97525	8.08214	7.90668	8.15008	9.35105	8.05476	9.09825	9.28393	8.32203	8.51348	8.69112	8.61998	9.02917	8.44422	8.59905	8.76166
yehI	6.39251	6.42597	6.09655	5.96705	5.89207	6.47158	5.41913	5.93191	6.3195	6.27836	6.62803	6.2337	7.19527	6.42605	6.45619	6.16176	6.72279	6.59227	6.506	6.4307	6.40119	6.50827	6.69987	7.3286
yehM	5.22707	5.06389	5.14671	5.69346	5.06361	5.30497	4.195	4.89858	5.01791	5.3958	5.00017	4.96781	6.04092	4.92719	5.12569	5.80678	6.14682	5.71019	5.83417	5.35013	5.32304	5.52021	5.56063	6.53011
yehS	7.28797	6.84093	6.96679	6.67493	6.53517	7.50746	7.16386	6.78028	6.76399	6.69947	6.72421	6.89136	7.74291	6.70747	6.52498	5.87234	7.13331	7.65327	6.91578	7.56397	7.08681	7.92363	6.63363	7.49395
yehT	5.61235	5.6672	5.60369	4.91347	5.51717	5.50215	4.85061	5.4397	5.01791	5.78808	5.80395	5.06789	6.27051	5.15853	5.15492	4.90452	5.88915	4.85328	4.96238	4.208	4.3899	5.26898	5.21291	5.21371
yehU	7.38112	6.69138	7.05894	6.12431	6.96422	7.29519	6.10767	6.48472	6.67105	6.15061	7.38451	6.28543	7.0237	6.55343	5.21168	5.3349	6.02373	5.46196	5.49533	5.57452	5.32304	5.83738	5.80091	6.36908
mlrA	7.63672	6.85182	7.17332	7.53156	7.12608	6.86461	6.7094	7.52809	8.24618	7.44005	8.40261	7.38949	9.2961	8.1248	6.18573	7.14839	7.82852	7.49682	7.8089	6.97422	7.02415	7.40955	7.3832	7.51976
yehW	5.69208	6.2885	6.09655	6.26609	4.95287	5.69184	5.38433	5.08322	5.5746	5.44019	5.60359	5.72858	7.03703	5.15853	5.53445	4.90452	5.57524	5.63209	5.93148	6.55438	5.75213	6.3576	5.5842	5.98041
yehX	5.20005	4.86331	5.35495	4.27285	5.73361	5.26208	4.7987	5.48413	4.99253	5.35001	4.92121	4.95625	6.47638	5.53294	4.79523	4.77336	4.92096	4.26686	6.22812	4.84687	5.19236	4.96458	4.79484	5.98041
yehY	4.94735	5.04504	5.60369	5.58938	6.41499	5.12519	4.65039	5.52724	5.5045	5.44019	5.31014	5.34112	6.40823	6.1316	4.31497	3.55236	4.61467	4.85328	6.26593	5.31946	5.23725	5.04075	5.08655	5.64741
osmF	6.49053	6.09132	6.6722	7.18389	7.74023	6.42374	5.88515	6.50642	7.04277	6.20308	6.74728	6.19979	7.6797	6.81308	5.48925	5.99516	4.22534	6.07733	7.07333	5.89884	6.29903	6.17814	6.2473	6.05291
bglX	7.66168	8.05379	7.81506	7.71587	7.28309	7.77486	7.43434	7.22192	6.94691	7.22856	7.07367	7.24256	8.17072	7.52264	7.74354	7.3914	6.79984	7.3337	7.82165	7.78211	8.00388	7.47963	7.48063	7.51976
dld	8.37539	8.57773	8.36025	8.04585	8.13201	8.45539	8.42882	8.58033	8.74319	8.62925	8.61037	8.66695	9.5058	8.60828	8.31909	8.48337	8.0654	8.56693	8.56032	8.64802	8.71094	8.26795	8.67237	8.27799
pbpG	7.00153	7.10484	7.01053	7.03335	6.90596	7.3005	8.25032	7.66947	7.58307	7.36145	7.428	8.11021	9.01132	7.29852	7.34103	6.44642	6.64139	7.23149	6.84261	6.60613	7.1644	7.10705	6.94717	6.31115
yohC	8.0443	7.56463	8.27315	8.29781	8.97769	7.90252	8.52248	9.09545	9.57986	8.33228	9.42862	8.70975	10.1999	8.6658	6.35904	6.98014	7.24774	7.66312	8.90988	7.19304	7.40961	7.46128	8.70499	8.13504
yohD	6.98579	6.75075	7.26389	7.07248	6.41499	6.79862	6.63241	6.79799	7.13265	6.06816	7.38818	6.92437	8.23693	5.95826	6.88917	6.98014	6.79984	7.24467	7.83428	7.20986	7.09902	7.06512	7.53002	7.03848
yohF	6.26795	5.78547	6.57566	5.96705	6.41499	5.98345	5.23609	6.19508	6.45576	5.30271	6.53828	6.00032	7.74616	5.82993	5.3445	6.10834	5.3883	6.04755	6.86742	6.23094	5.72086	6.04886	5.86004	5.98041
dusC	3.92776	3.70525	3.91388	3.60016	4.83292	4.08347	4.195	3.89682	4.23558	4.71785	4.1305	3.98258	5.06438	4.31047	4.15053	3.84142	2.83099	3.03865	3.72935	3.73696	4.0807	4.1443	3.51467	5.21371
yohJ	3.75289	4.04585	2.51643	5.07635	3.31747	4.22419	3.99425	5.13986	3.65791	5.30271	4.6299	3.56213	5.38116	5.68907	4.67929	6.05286	7.0725	4.6304	4.10801	3.641	4.0807	3.83772	6.71062	3.84147
yohK	5.39133	4.79727	5.51969	5.96705	5.39542	5.34662	5.04137	5.96363	5.64145	5.52507	5.67752	5.34998	6.96631	6.33442	4.9699	6.64707	5.74072	5.85473	5.49533	5.74577	5.49923	5.4843	6.3193	5.90409
cdd	6.21496	6.85723	6.6722	6.86524	6.41499	6.78354	6.86052	6.1681	6.35976	6.2537	6.38488	6.13461	7.3357	6.01838	5.79805	6.21328	5.3883	6.46291	5.88365	5.69888	5.67265	6.03652	5.67482	5.64741
sanA	5.18635	4.90572	3.96559	4.51936	4.31126	4.5436	4.78097	4.83139	4.71061	4.78822	4.67872	4.66103	6.0142	5.53294	5.29283	4.90452	5.57524	5.31974	4.7653	4.66366	5.14603	5.58947	5.51229	5.44679
preT	4.4928	4.79727	3.4883	4.27285	4.01313	5.42648	3.8656	4.13837	3.89556	4.91944	4.60485	4.28944	4.96743	2.72524	3.50171	3.84142	5.3883	4.36669	3.72935	5.35013	4.4673	4.73933	4.52937	4.38141
preA	3.99217	4.81962	4.01551	5.35555	4.21856	4.77475	3.56775	3.60653	4.05119	4.396	3.90283	3.83888	4.75146	4.49106	4.5086	4.62908	5.3883	4.36669	3.93107	3.641	3.92479	4.43513	4.26341	4.38141
mglC	4.7379	5.28884	3.96559	4.72983	5.35244	4.47013	3.02128	4.34522	3.83972	4.396	4.65452	4.071	4.63	4.104	3.67317	3.55236	5.17347	3.62701	2.40647	4.3361	3.47806	2.79974	3.86191	4.13655
mglA	5.50607	5.6672	5.07789	5.35555	6.18936	4.50733	4.195	4.2455	4.61405	4.91944	5.12874	4.52678	4.15001	4.104	3.19896	1.97223	3.69044	2.0284	3.49477	3.17683	3.40124	2.67783	2.58169	4.77341
mglB	7.4827	7.67295	7.16228	7.03335	8.1572	6.58033	5.82587	6.39448	6.74891	5.91931	7.91689	6.95954	5.87857	4.92719	3.89731	4.28835	4.22534	4.36669	3.21451	4.66366	4.5045	4.09751	4.57714	4.13655
galS	5.37933	6.07283	5.23365	5.22269	6.13966	5.24015	5.29972	5.39386	4.19165	3.71815	5.16346	4.71691	4.69873	4.79594	3.75182	4.90452	6.14682	4.26686	4.2656	5.00942	4.3081	4.54381	3.93707	5.21371
yeiB	6.34397	6.41867	6.16451	5.47719	6.00738	6.07302	6.07895	6.44031	5.92251	6.09617	5.84731	6.15498	7.31833	6.1316	5.98872	6.10834	6.64139	6.63294	6.53725	6.93429	6.88298	6.5523	6.4661	6.67495
folE	8.75652	8.72118	8.47398	8.31423	7.93488	8.17525	8.86404	8.44639	8.60347	7.89549	8.39532	8.68107	9.79823	8.507	8.87706	8.58465	8.0654	8.63357	8.93942	8.76645	8.94373	8.71799	9.20251	7.91933
yeiG	7.86886	7.91016	7.95276	7.76448	7.04742	8.0704	7.55659	7.16847	7.28678	7.16385	7.35101	7.48511	8.3545	7.24919	7.69461	7.9115	6.87299	7.86438	8.42484	8.28504	8.20652	8.14969	7.57189	7.46768
cirA	8.20581	8.34328	8.30862	7.71587	7.76502	8.56971	8.56841	8.29249	7.58732	9.98058	7.54455	8.58768	8.53733	8.29245	8.35418	8.8997	8.7679	8.056	8.59786	8.76075	8.60789	8.12366	8.54	8.57734
lysP	6.66861	7.12293	7.10002	6.39518	7.85245	7.14394	7.74895	6.63021	6.97958	7.15056	7.15357	6.73438	7.99055	7.39238	8.40373	6.95009	6.46336	7.38222	6.73889	6.38699	7.33414	7.25826	6.79386	7.38585
yeiE	5.74911	5.81915	5.88456	5.58938	6.30658	6.12182	6.06437	5.86628	6.02622	6.50423	5.72479	5.65182	6.91523	6.23657	5.55653	6.40271	6.36536	5.46196	5.78294	6.1976	5.36409	5.44747	5.18234	5.73814
yeiH	5.99683	5.77407	6.21879	5.79054	6.16473	5.91588	6.13584	6.19508	5.81076	6.12365	6.01831	5.72177	6.90654	6.42605	5.51203	6.21328	6.55512	6.36974	5.29048	5.40959	6.03237	5.71874	5.63022	6.80657
nfo	6.71228	7.10028	7.17881	6.99312	7.3058	6.85743	7.17068	6.19508	6.38924	6.41808	6.52499	6.731	7.69661	6.01838	7.29582	7.20038	7.00901	6.46291	6.76553	6.56749	7.44353	6.84206	6.49126	6.58002
yeiI	6.28734	6.41867	6.63276	6.95174	6.21358	6.52698	6.44813	5.60976	6.0754	6.4401	5.93031	6.15498	7.24668	6.0761	6.51374	6.72012	7.40398	6.48529	5.97778	6.1285	6.478	6.3576	6.52819	6.67495
psuT	5.08662	5.00659	4.8765	5.22269	4.5582	5.17228	4.5493	5.02426	5.18409	5.85518	5.49871	4.83524	6.19162	5.15853	4.20745	5.1357	6.02373	4.36669	5.36205	5.12034	4.67733	5.42869	4.94806	5.90409
fruA	7.1711	7.25181	7.61505	7.61345	7.8905	7.05252	7.64988	7.08438	7.73621	7.38435	7.58353	7.20397	8.30575	7.00361	7.01409	7.3914	7.00901	6.65285	6.96258	6.80742	6.69466	6.73914	6.94717	7.1418
fruK	5.73976	6.02553	6.013	6.51367	6.28389	5.67559	6.74641	6.05483	6.1803	6.01045	6.30936	5.86467	7.01294	6.38096	5.81646	5.66597	5.57524	5.21649	5.78294	5.18981	5.55348	4.88418	5.67482	5.8235
fruB	5.98105	6.07283	5.88456	5.79054	5.76672	5.367	6.95445	5.64932	6.14617	5.9807	5.85795	5.3849	5.98147	5.61311	5.06538	5.1357	4.61467	4.92052	4.10801	4.75817	4.57613	4.54381	4.32066	5.33495
setB	4.51489	3.96794	4.15568	2.29956	4.31126	3.98141	3.48258	4.02265	4.05119	4.98083	3.77393	3.73446	5.03278	4.104	4.79523	4.46875	4.92096	4.85328	4.10801	4.50915	4.97106	4.85635	4.26341	5.44679
yeiW	4.3027	3.32255	3.96559	3.09171	2.90655	3.87157	4.34731	3.75897	3.78162	3.56622	4.16518	4.11325	5.17467	4.31047	4.26221	4.90452	4.61467	4.15961	3.72935	4.45374	4.03058	4.35784	4.07658	3.47008
yeiP	5.60207	4.86331	5.1012	4.72983	4.95287	5.28369	6.82203	5.02426	5.85369	5.71769	6.07412	5.93114	6.81971	5.35785	6.083	5.1357	5.74072	5.63209	5.49533	5.57452	5.89904	5.92036	6.42752	6.31115
yeiQ	5.26667	5.55176	5.12414	5.22269	5.86174	5.14893	4.98054	5.68782	5.13853	5.56571	5.3559	4.73055	5.7549	5.26163	5.00243	5.66597	5.17347	5.26904	4.65565	5.0843	4.80208	5.22613	5.18234	4.93557
yeiR	5.51705	5.15461	5.48467	5.07635	5.97941	4.7124	5.14201	5.83231	5.5045	5.71769	5.42907	5.98902	7.18572	5.68907	5.59969	5.80678	4.61467	5.36872	5.05166	5.0843	5.73658	5.39039	5.01897	5.64741
lpxT	4.57921	4.52539	4.67379	4.91347	4.1195	5.57404	5.50801	5.02426	4.51056	4.71785	5.21403	4.80977	6.07235	5.44805	5.21168	4.28835	5.3883	3.77969	4.53698	4.13942	3.81062	4.57829	4.20378	5.21371
mepS	10.7888	10.659	10.4866	9.82818	10.8975	11.3387	10.3318	9.96638	10.188	10.8198	11.2209	10.6249	10.6361	10.3	9.57459	9.81258	10.4902	9.37062	8.60525	9.34616	9.46626	9.50111	9.20631	9.55626
rtn	7.02481	7.21011	7.16228	6.04782	6.76559	7.34741	6.92247	6.48472	7.04277	6.788	6.93986	7.00793	7.67288	7.14516	7.43341	6.85598	7.49947	7.10711	7.11536	7.06946	6.8759	7.30534	7.00945	6.96524
yejA	7.72465	7.02533	7.4704	6.77322	6.43573	7.53023	7.19096	6.6103	7.12099	6.80508	7.71517	7.07895	8.45329	7.27406	7.43341	6.48884	7.58903	7.50779	7.37955	7.47632	7.5452	7.78289	7.77504	7.1418
yejB	5.46126	5.04504	5.41198	5.47719	5.43716	5.3871	5.20983	5.56909	4.71061	4.64386	5.27881	4.82256	6.30178	6.1316	5.41869	5.59005	4.92096	5.78427	5.13574	4.56251	5.55348	5.44747	5.67482	5.90409
yejE	4.75656	4.52539	4.8765	3.97536	5.30814	5.21788	5.07085	5.48413	5.01791	5.25381	5.27881	4.93285	6.14312	5.61311	5.21168	4.46875	4.61467	5.10528	5.05166	4.88926	5.14603	5.33096	5.05316	5.64741
yejF	8.01166	7.93596	8.09014	7.90119	7.31702	8.36454	7.75577	7.72607	7.44953	7.60511	7.82227	7.6734	8.72616	7.69832	7.94527	8.20665	8.37335	8.61339	8.37382	8.65418	8.08593	8.72378	8.287	8.20033
yejG	6.82268	6.94627	6.80588	7.76448	7.92758	6.82832	6.19058	7.48501	7.08541	6.30261	6.64041	6.71736	7.91744	6.23657	6.97364	6.44642	7.35376	8.04851	8.18939	8.18226	7.94759	8.2305	7.63533	7.57003
bcr	6.98183	6.84093	6.75535	7.44474	6.71559	7.03988	8.12066	7.50671	7.01782	7.24116	7.33205	7.07093	8.30575	7.24919	6.90647	6.68406	6.72279	7.0926	7.54244	7.24292	6.99177	7.24759	6.91964	7.07375
rsuA	7.2257	7.22694	7.04699	7.78818	6.73245	7.1847	8.91369	8.09893	7.41651	7.65304	7.6975	7.65027	8.92645	7.56357	7.07654	7.3914	6.9426	7.46338	7.82165	7.85343	7.68137	7.72251	7.32142	7.03848
yejH	5.62256	6.15423	5.85744	6.72491	5.47772	6.12182	6.29419	5.4397	5.59161	5.6437	5.24678	5.64464	7.08917	6.33442	5.57827	5.87234	4.22534	6.01715	5.83417	6.4307	6.22296	6.36749	6.12404	6.1878
rplY	8.34025	8.22266	8.35055	8.49794	8.45003	8.49759	8.39135	8.62565	8.57382	8.86731	8.58497	8.81751	9.42493	8.8425	8.7294	8.19388	8.26882	8.38842	8.19919	8.82767	8.65827	8.3096	8.6806	8.2319
yejK	7.11797	6.85723	6.67996	6.39518	6.92075	6.71363	7.54613	6.76236	7.01782	7.05389	6.9146	6.8325	7.71165	6.74354	7.70453	7.56006	6.9426	7.0178	6.96258	6.9544	7.01773	6.84206	7.11032	7.03848
yejL	6.45097	6.5313	5.88456	6.26609	6.16473	6.74512	6.5615	6.41758	6.23544	6.46179	6.30159	5.99468	7.21418	6.0761	6.32085	6.8232	6.26023	6.69187	6.44138	6.88278	6.42078	7.02818	6.4661	5.73814
yejM	8.39786	8.14734	8.32603	8.14097	8.1572	8.23746	8.53707	8.06277	8.0199	8.24113	7.97669	8.12964	9.18129	8.23025	8.48368	8.38571	8.82432	8.68766	8.32092	8.44633	8.65827	8.85085	8.79108	8.67244
narP	6.2417	5.93629	5.71363	5.79054	6.41499	5.80073	5.36066	5.72532	6.38924	5.15073	5.85795	5.04625	5.81187	6.0761	6.30789	6.40271	4.92096	5.54953	5.21519	5.69888	5.82746	5.85154	6.17151	5.64741
ccmH	5.14445	5.27273	4.82143	5.07635	4.95287	5.46481	4.72645	4.34522	4.19165	4.78822	4.55341	4.83524	4.98954	4.49106	5.70228	5.02473	6.02373	5.63209	5.61734	5.43842	4.99739	5.50237	5.38385	5.21371
ccmF	4.02333	4.11977	4.5093	5.07635	4.48049	4.91978	4.3712	4.13837	4.61405	5.35001	4.44468	4.28944	4.89897	5.15853	4.8319	5.23874	4.61467	2.77357	4.65565	4.13942	4.97106	4.1443	4.14158	6.4784
ccmA	5.25359	4.96709	4.36272	4.91347	5.47772	4.7124	5.37254	4.2455	4.85844	4.71785	5.26289	4.66103	4.61585	4.49106	5.36965	5.42506	4.92096	4.54774	4.53698	4.88926	5.19236	5.06526	5.21291	4.93557
napC	5.85682	5.78547	5.66753	5.88149	5.73361	5.57404	5.69	5.56909	5.75147	5.3958	5.53894	5.0353	4.89897	5.53294	5.06538	6.21328	6.02373	5.50641	4.2656	5.72252	5.21498	5.65555	5.9353	5.73814
napA	5.21362	5.15461	5.03012	5.07635	5.39542	4.89192	4.74485	4.6868	4.71061	5.35001	4.50007	4.1543	4.54295	6.01838	5.68233	5.87234	6.02373	4.70858	4.2656	4.97047	5.62278	5.04075	4.87348	5.98041
eco	7.1815	6.7909	7.82559	7.44474	6.06176	7.21313	6.83926	6.54888	6.32967	6.73554	6.23785	6.15498	6.37921	6.91149	7.11424	7.51971	6.14682	7.34599	7.75675	7.51066	7.53175	7.02818	6.98309	6.8479
mqo	6.0583	5.25644	6.08491	6.04782	4.76899	5.75506	4.99599	6.14061	5.96228	5.78808	5.68949	6.14483	5.58374	5.89552	6.62239	6.10834	6.79984	5.54953	5.67468	6.2954	6.11886	6.49027	5.41047	6.72017
yojI	7.0628	6.53806	6.45421	6.72491	6.49621	6.28066	7.25656	7.15479	6.88618	7.09611	6.90437	7.18181	7.23284	7.56357	7.15821	7.14839	6.72279	6.71099	6.14941	6.54115	6.86879	6.66888	6.88209	7.59452
alkB	4.19735	4.00742	4.8765	4.72983	3.31747	4.35239	4.22153	4.34522	4.67914	5.03971	4.57936	4.1744	5.12558	4.104	3.67317	5.42506	5.57524	4.98477	5.21519	4.56251	3.86883	4.43513	4.94806	5.21371
ada	6.0658	5.57822	6.54199	6.12431	6.28389	5.845	6.04221	6.24758	6.80831	6.32645	6.65878	6.01154	6.62153	6.33442	5.74135	6.68406	5.88915	5.7477	6.81737	6.31107	6.05761	6.42546	6.26199	6.25079
apbE	4.27708	4.25714	4.32362	5.22269	4.39835	3.62309	4.99599	4.76091	4.39906	4.48344	4.55341	4.79686	4.31673	5.04749	4.86766	4.28835	4.92096	4.85328	3.21451	4.97047	4.88904	4.82797	4.47995	5.08133
ompC	11.8414	10.6559	11.3675	9.73977	10.4962	11.0512	10.5591	11.5468	12.4535	11.8693	12.6253	11.3302	11.193	11.5077	9.62247	9.78305	10.2298	10.3372	10.4228	9.45422	9.99177	10.5576	11.0922	10.6975
rcsD	9.95096	9.8577	9.98506	10.1679	9.67368	10.0612	10.494	10.2008	9.91487	10.1455	9.89878	10.1093	9.79391	10.4135	9.55142	9.85374	10.3306	10.0412	9.76009	10.3129	9.9014	9.98995	10.0493	9.90854
rcsB	9.20936	9.4393	9.09827	9.34359	9.09641	9.26991	10.0077	9.17214	9.01308	9.23168	8.96308	9.68094	9.17708	9.20784	9.226	8.81052	9.0774	9.59046	9.19104	9.5531	9.38382	9.23815	9.23638	8.89581
rcsC	9.10491	8.93335	9.01482	8.95069	8.62275	9.06841	9.02141	9.24173	8.88098	9.27521	8.60722	9.10806	9.01739	9.6156	9.04263	8.85984	9.64561	9.14319	8.71182	9.35374	9.15147	9.28065	9.04153	9.07185
atoS	6.27444	6.42597	5.84369	6.19694	5.86174	5.94329	5.84306	5.64932	5.62503	6.32645	6.43548	5.58583	5.99246	5.61311	5.36965	5.59005	6.36536	5.95436	5.67468	5.67485	5.78273	5.74933	5.80091	6.4784
atoC	5.44984	5.67947	4.84923	5.35555	5.43716	5.26208	4.85061	4.34522	5.1152	4.85532	5.47126	5.01315	4.63	4.49106	5.36965	5.1357	4.92096	3.62701	4.40766	4.27347	4.64438	5.20422	4.42879	5.90409
atoD	4.25099	4.46994	4.24209	2.29956	5.73361	4.03334	3.34458	2.75508	4.09954	1.98261	3.02493	3.67928	2.92675	1.98801	6.42052	4.77336	3.69044	5.36872	4.7653	3.73696	4.2654	2.39794	4.37574	4.38141
atoE	4.55808	4.55233	4.61023	5.79054	5.21524	3.62309	3.24465	4.02265	4.54589	4.85532	3.58193	3.62189	3.93892	3.57342	5.53445	5.1357	6.02373	5.7477	5.05166	3.73696	4.80208	4.27617	4.6682	5.55058
atoB	4.81115	4.77456	4.79309	5.58938	5.39542	4.47013	4.16798	4.76091	4.43719	4.396	4.47264	4.1744	4.16951	4.49106	5.72194	4.90452	5.17347	4.85328	5.55763	4.27347	4.97106	4.57829	5.24284	5.33495
yfaP	4.62055	4.44139	4.82143	5.22269	4.21856	4.83452	4.24758	2.01292	4.51056	3.8556	5.45733	4.47911	4.38506	4.49106	4.36587	1.97223	3.69044	5.04629	4.7653	4.75817	4.4673	4.76948	5.53666	4.93557
yfaQ	4.60003	4.77456	4.79309	6.39518	5.06361	4.89192	4.32301	5.4397	4.77157	4.78822	4.72595	4.79686	5.31264	4.65154	4.75761	4.77336	4.92096	4.85328	4.40766	5.40959	4.94423	4.99042	4.42879	6.25079
yfaA	5.30521	4.81962	4.40078	5.47719	4.89414	5.30497	5.04137	4.5261	4.3599	5.15073	4.72595	4.6029	5.01132	6.01838	4.71898	5.99516	6.02373	5.31974	4.10801	5.25609	5.02325	4.82797	5.32909	5.73814
gyrA	9.98895	10.1356	10.1181	10.3341	10.1847	10.1336	10.6252	9.69115	9.4669	9.42077	9.0926	9.51454	9.45753	9.36661	10.2568	10.5637	10.0756	10.4482	10.2776	10.4921	10.3868	9.98112	10.0703	10.2427
ubiG	6.93754	6.82445	7.17881	6.72491	6.5917	7.22434	7.6002	7.38311	7.16709	7.12359	7.29338	7.25912	7.44177	7.06191	6.94044	7.00958	7.13331	7.27067	7.13592	7.26723	7.14686	7.31047	6.83374	6.8479
yfaL	6.98974	6.77383	7.10579	6.99312	6.79798	7.17318	7.14666	7.01036	6.76399	7.0681	6.92475	6.62181	6.84722	6.97355	7.03782	7.59932	7.0725	7.00236	7.44693	7.6711	7.23249	7.07118	7.00945	7.57003
nrdA	8.15571	8.43119	7.81153	8.10367	8.61368	8.10418	9.47028	8.91248	9.16424	8.78795	9.42684	9.10152	9.00726	8.48586	7.69957	7.57982	7.58903	7.90645	7.85923	6.56749	8.4284	7.63513	8.45943	8.13504
nrdB	7.77815	7.58108	7.42032	7.61345	7.65436	7.61788	8.07411	7.86695	7.81434	7.36145	8.32229	7.86333	7.93036	7.43712	7.44529	7.56006	7.63181	7.45207	7.60277	7.41236	7.89253	7.84084	8.30129	7.89981
yfaE	4.77499	5.06389	4.36272	4.27285	4.89414	4.86351	5.16952	5.13986	4.91358	4.56588	5.3559	5.06789	4.58713	4.65154	4.93662	4.77336	4.22534	4.6304	4.10801	4.208	5.09817	5.15937	5.15112	5.08133
inaA	6.0583	5.55176	6.09655	6.12431	5.51717	5.99659	5.18308	5.60976	6.09938	5.35001	5.8258	5.85847	6.11321	4.92719	6.09813	6.64707	5.57524	6.67249	5.93148	6.1285	6.24511	6.53485	6.29093	6.58002
glpQ	8.00191	8.24966	7.76121	8.3781	8.31103	7.69649	7.39992	8.21552	7.84657	7.91921	7.88863	7.71	7.43775	8.69373	7.27599	8.24428	8.7486	7.64335	7.66068	7.39039	7.08066	7.8049	8.07872	7.79803
glpT	6.47371	7.70332	6.40823	3.97536	6.03483	5.80073	5.33659	5.13986	5.09148	5.56571	4.96123	5.53233	4.55783	5.53294	3.9649	5.02473	4.22534	4.15961	3.21451	3.99162	3.74996	3.94731	4.07658	5.64741
glpA	5.20005	8.20366	4.98071	4.51936	5.21524	5.21788	5.73672	4.96279	4.94038	4.71785	4.1305	4.1744	3.01565	4.92719	4.5532	4.46875	3.69044	4.36669	4.40766	3.3076	4.4673	3.01641	3.60962	5.8235
glpB	4.69983	7.50381	5.00563	4.27285	4.31126	4.5436	5.08536	4.34522	4.09954	5.60523	3.90283	4.32583	3.57938	4.31047	3.89731	5.23874	2.83099	3.45623	3.93107	3.5382	4.3081	2.79974	3.30367	5.08133
glpC	5.30521	6.77954	4.98071	3.09171	5.06361	4.74391	5.05618	4.89858	4.58037	4.30291	4.1305	4.82256	4.3513	4.104	4.90255	4.62908	4.92096	4.04374	3.72935	4.66366	4.22139	4.47227	4.20378	5.21371
yfaD	4.62055	4.88467	4.57737	2.29956	4.1195	4.43194	3.89886	4.89858	4.43719	4.85532	4.70253	4.4298	4.67163	4.79594	4.86766	4.77336	2.83099	4.98477	5.55763	4.88926	4.67733	4.85635	4.71166	5.64741
rhmA	4.68042	4.00742	3.96559	4.27285	3.63691	4.22419	3.48258	3.24273	4.00115	3.71815	3.29925	4.6029	4.51272	4.65154	4.41503	1.97223	5.3883	3.91775	4.96238	4.208	4.12914	4.04916	4.32066	4.77341
rhmD	4.89777	5.15461	4.24209	3.97536	4.39835	5.00027	3.24465	4.6868	3.44985	4.85532	3.81819	4.70314	3.66432	4.31047	3.89731	3.19048	4.22534	3.2625	2.86633	3.17683	3.14272	3.29045	3.51467	5.21371
rhmR	4.79318	4.88467	4.47403	3.60016	4.31126	4.80495	4.3712	4.2455	4.00115	3.56622	5.09316	4.23306	4.40165	4.31047	4.63847	5.3349	4.22534	4.78274	4.7653	5.15549	5.40401	4.99042	5.18234	4.93557
yfaY	7.00153	6.71542	6.92168	7.4146	7.36106	6.76829	6.6175	7.41789	7.01782	7.19009	6.75868	6.88832	7.06854	6.77873	6.86284	7.25055	5.88915	6.9226	7.13592	7.33013	7.18172	6.59503	7.13447	7.20679
yfaZ	4.27708	4.98697	4.47403	4.27285	4.95287	4.64723	4.81621	5.64932	5.82522	5.78808	6.03715	6.0282	6.14804	4.79594	4.93662	3.19048	2.83099	4.70858	3.49477	4.3361	4.03058	4.18961	4.20378	5.21371
nudI	4.11296	4.72805	3.74659	3.09171	3.63691	4.17879	3.99425	4.76091	3.94932	3.98108	4.57936	4.47911	4.61585	3.86296	3.40768	3.55236	2.83099	4.46005	2.86633	3.91162	4.12914	5.06526	3.86191	4.77341
ais	6.10274	7.25591	6.30161	6.45564	6.13966	5.67559	5.16952	6.63021	6.49244	5.75331	5.3408	6.96531	6.95792	6.51221	5.98872	4.46875	4.22534	7.03307	4.7653	5.85674	6.41102	6.49027	6.05823	5.21371
arnB	8.4983	9.81939	9.36217	9.67768	8.62275	9.2874	8.28532	8.55971	8.49467	8.06098	7.23744	9.00452	9.02276	8.58858	7.49186	6.21328	6.64139	8.7901	7.23455	8.39944	8.55568	8.48568	8.01076	7.38585
arnC	7.20886	8.3022	7.89725	8.00598	6.78188	7.75566	6.87312	7.22192	7.18961	6.17708	6.16261	7.39163	7.6383	7.0902	6.083	5.3349	4.22534	7.94734	6.22812	7.04154	7.29752	7.3559	7.15035	6.76402
arnA	8.57391	9.39997	9.30436	9.46621	8.2941	9.07151	8.62664	9.04814	8.47876	8.09608	7.67361	8.89449	9.06893	8.72112	7.79087	6.60911	7.54495	9.03356	7.79604	8.61367	8.75405	8.53699	8.6806	7.75522
arnD	6.81824	7.84627	7.75388	7.90119	7.08729	7.47965	6.74183	7.3948	6.87233	6.788	5.879	7.04388	7.39282	7.03305	6.00487	5.42506	6.26023	7.21818	5.78294	7.12372	7.35974	7.18743	7.1816	6.42478
arnT	7.02865	7.66062	7.65497	7.4146	6.90596	7.25747	5.97364	7.11296	6.87927	6.32645	6.07412	7.07361	7.32921	7.00361	6.09813	6.10834	5.88915	7.17753	6.44138	6.70436	6.99177	7.05291	6.98309	6.1878
arnE	4.91448	5.55176	5.50229	6.19694	5.16645	4.89192	4.50679	4.76091	4.91358	4.64386	4.32709	4.79686	5.57645	5.26163	5.00243	2.7063	4.61467	5.04629	5.43023	4.8032	5.25918	4.96458	4.98395	4.59068
arnF	5.66269	5.9964	6.23994	5.58938	5.0093	5.91588	5.55048	5.39386	5.06737	5.60523	5.42907	5.846	5.83037	6.23657	5.21168	5.02473	6.14682	5.26904	5.49533	5.38017	5.62278	5.73412	5.63022	4.77341
pmrD	5.49499	5.62974	5.98821	4.51936	4.39835	5.59147	5.71821	5.19437	5.29206	5.82202	5.5521	5.19137	4.85145	6.91149	5.06538	5.50991	5.88915	4.36669	5.49533	4.88926	4.3899	4.64488	4.71166	4.13655
menE	5.99683	5.55176	5.95021	6.33208	5.66501	5.77045	5.0264	5.86628	5.97529	6.2537	5.75925	5.98334	6.21057	6.33442	5.72194	5.80678	5.88915	5.41609	6.02264	6.3571	5.87083	6.23328	5.6527	6.67495
menC	6.09543	5.81915	6.18647	6.51367	6.66379	6.12182	5.86004	6.50642	6.57171	6.34991	6.17967	5.96037	6.33239	5.89552	6.40843	5.93506	6.14682	6.07733	6.22812	6.18063	6.04505	5.96013	5.4366	6.53011
menB	6.26143	6.1276	6.64866	6.12431	6.73245	6.00961	6.06437	6.52781	6.65496	6.58552	6.57098	6.47155	6.48808	6.46977	6.52498	6.72012	5.74072	6.50733	6.37374	6.1285	6.62035	6.28639	6.54029	6.58002
menH	4.86374	4.25714	4.32362	4.51936	4.01313	3.98141	3.89886	3.60653	5.20634	4.09652	4.67872	4.54233	4.46616	3.21078	4.67929	4.28835	5.3883	4.26686	4.96238	4.06741	3.92479	5.0158	4.62339	4.38141
menD	6.67843	5.73932	6.2711	6.56945	6.74911	5.80073	5.91796	6.52781	6.45576	6.58552	6.11017	6.2289	6.6634	6.23657	6.39624	5.66597	5.57524	6.65285	6.1893	6.34192	6.30958	6.26538	6.12404	6.58002
menF	7.41382	6.88399	7.44785	7.61345	6.81391	7.07127	6.78249	7.3948	7.6737	7.27831	7.39915	7.58608	7.74616	7.14516	6.73315	7.03843	6.55512	7.10711	8.05548	7.04154	7.41938	7.13048	7.32841	7.2991
elaB	9.67866	8.66673	9.64687	9.79346	9.76049	9.00966	9.06051	10.0937	10.2761	9.75757	10.5193	9.37118	10.2694	10.2413	8.15153	8.49382	8.84264	9.43815	9.87769	9.2437	9.23545	9.69132	9.98542	9.55002
elaA	6.33157	5.89479	6.14221	5.96705	5.66501	6.09763	5.28721	5.72532	5.78142	5.52507	5.67752	5.86467	5.94798	5.76122	5.93917	6.05286	5.57524	6.24411	6.33869	6.27955	6.03237	6.48119	6.54029	6.12193
rbn	5.89101	5.90528	5.27523	6.56945	5.62945	5.24015	5.86846	5.60976	5.75147	5.03971	5.47126	5.6942	5.62671	5.89552	5.72194	5.23874	6.14682	6.59227	5.88365	5.79119	5.57112	5.58947	5.56063	5.44679
yfbK	6.45097	6.32802	6.30161	5.79054	6.11416	6.44307	7.30077	5.52724	6.49244	6.12365	7.13619	6.59596	5.81187	4.92719	6.80868	6.72012	8.58407	6.88942	5.93148	7.05091	6.60331	6.13246	6.29093	6.1878
yfbP	4.68042	4.41227	4.64236	4.27285	4.95287	4.08347	4.86751	4.60869	5.27111	4.71785	5.07504	4.28944	4.4503	4.104	4.71898	5.99516	6.14682	5.21649	4.96238	5.35013	4.22139	5.42869	4.32066	6.12193
nuoN	7.14301	7.17153	7.27418	7.32021	8.05368	7.07747	7.03891	7.23498	7.23901	6.80508	7.38818	7.07361	6.46063	6.97355	7.45708	7.36886	7.00901	7.29622	6.8918	7.07865	7.35974	7.13048	7.64096	7.7111
nuoM	7.12516	7.01568	6.88186	6.51367	7.58179	6.75288	6.8002	6.81549	6.67903	6.39571	6.91969	6.49171	6.40412	6.38096	7.46876	7.61855	6.9426	7.17753	6.6559	7.06946	7.09293	6.95133	7.07747	7.17466
nuoL	7.77358	7.74771	7.73165	7.5032	8.13835	7.50746	7.44845	7.56992	7.40693	7.09611	7.50786	7.07628	6.95792	6.97355	7.77683	7.94236	7.93483	7.52949	7.23455	7.34543	7.95769	7.38054	7.74398	7.64229
nuoK	4.68042	4.57879	4.73467	4.72983	5.0093	4.17879	4.08373	3.75897	4.47434	4.64386	3.81819	3.93625	3.42565	1.98801	4.41503	4.28835	2.83099	4.85328	4.40766	4.97047	4.42912	4.1443	3.69871	5.33495
nuoJ	6.57181	6.163	6.18647	5.69346	6.92075	5.85946	5.77305	6.3229	6.11122	6.17708	5.78178	5.49286	5.55437	5.53294	6.46788	6.64707	6.46336	6.3936	5.78294	6.14609	6.21176	6.20045	5.71809	6.25079
nuoI	6.97388	6.69138	6.57566	6.12431	6.43573	6.40415	5.99686	5.89946	6.0754	5.6437	6.16261	6.12431	5.72885	5.76122	6.75241	6.05286	6.02373	6.65285	6.53725	6.32658	6.7186	6.48119	6.10787	6.25079
nuoH	7.0628	7.13189	7.13995	6.51367	7.3058	6.94138	6.93053	6.96405	6.67105	6.20308	6.99391	6.55056	6.42456	5.61311	7.11424	7.36886	6.87299	7.14977	6.40796	6.82935	7.10509	6.89089	6.7424	6.58002
nuoG	9.02538	8.84349	8.96963	8.55432	8.99875	8.91247	8.4174	8.48516	8.57168	8.16383	8.54109	8.55164	8.35981	7.99616	9.09448	8.67928	8.18512	8.92312	8.90389	8.62312	8.95048	8.77484	8.57572	8.60171
nuoF	7.67646	7.62616	7.49261	7.69094	7.92024	7.35253	7.17408	7.32323	7.00519	6.75324	7.33967	7.10274	6.90654	6.59351	8.04624	7.34596	7.00901	7.89814	7.44693	7.49015	7.636	7.50226	7.48689	7.6186
nuoE	6.93754	7.16718	6.97942	6.90914	6.69853	6.63177	6.66176	6.72582	6.30925	6.06816	6.57098	6.47964	6.22928	5.76122	7.46876	7.06672	6.14682	7.44066	7.03004	6.97422	7.27078	7.21509	6.97419	7.10818
nuoC	8.21089	8.3022	8.18045	7.76448	8.43466	8.0198	8.02036	8.03317	7.82157	7.12359	7.64318	7.79358	7.37193	7.17188	8.69995	7.61855	7.9686	8.4409	8.16958	8.08075	8.23447	8.28371	7.8977	8.03121
nuoB	7.41676	7.95628	7.51881	7.63975	8.0402	7.241	7.38826	7.52809	7.18401	6.98064	7.30898	7.3145	6.832	6.97355	7.92844	7.09446	6.55512	7.61318	7.52695	7.14137	7.59347	7.51567	7.26419	7.57003
nuoA	7.56176	7.65442	7.60285	7.47427	7.73187	7.42237	7.36762	6.86673	7.27103	6.46179	7.57388	7.34363	6.95792	6.59351	7.74834	6.98014	6.46336	7.60298	6.8918	7.03211	7.59347	7.54647	7.19697	7.2991
lrhA	9.45268	9.72263	9.8016	7.74038	7.91286	9.79112	9.26722	7.26075	9.47952	7.0681	10.0139	8.92595	8.96044	6.01838	9.03085	7.81476	6.72279	9.58009	9.47144	9.6441	9.24785	9.59567	9.87746	6.58002
alaA	7.82532	7.91016	7.42032	7.58667	8.40342	7.9707	6.85205	7.72607	7.18961	7.50418	7.17074	7.66277	6.98018	7.0902	7.38488	7.3914	7.93483	7.83853	7.39669	8.09893	7.57611	7.96005	7.58363	7.20679
yfbR	6.69303	6.78523	6.51621	7.07248	6.28389	6.37425	7.07936	6.29823	6.15764	6.20308	5.75925	6.31742	6.17724	6.63251	6.47948	6.75531	6.55512	7.10711	6.81737	6.92414	6.73434	6.57809	6.62229	6.62827
yfbS	7.18839	7.56793	7.08256	6.72491	7.63656	7.55709	7.72365	7.55958	7.24977	7.15056	7.52465	7.34806	7.64877	6.94285	6.89784	7.22568	6.46336	6.78503	6.79169	7.17602	7.29752	6.93146	7.08575	7.2991
yfbT	6.69303	6.88929	6.99816	6.39518	7.04742	6.58903	6.41404	6.88341	6.98602	6.69947	6.54488	6.39225	6.71741	6.63251	7.30888	7.69302	7.35376	6.69187	6.71176	7.12372	7.29221	6.97093	7.29309	7.00233
yfbU	7.18839	7.09112	7.29958	6.81996	7.68066	7.14394	6.67142	6.7072	6.58875	6.99559	6.92475	6.6615	6.71409	6.91149	7.4154	7.59932	8.21356	7.00236	7.34464	7.09685	7.28153	7.39027	7.15822	7.17466
yfbV	7.49941	7.35871	7.62312	7.66557	7.03388	7.53023	7.67409	7.24792	8.34225	7.01039	8.198	7.54422	7.6797	7.45898	7.22865	6.53006	6.64139	8.06346	8.13935	7.79889	7.74103	7.73784	8.50028	7.17466
ackA	8.97547	8.93591	9.01942	8.49794	9.28536	9.09309	9.10304	8.99156	9.16281	9.06451	9.16721	9.00172	8.80855	8.87538	8.8505	9.41071	8.7486	8.59807	8.67013	8.40675	8.78272	8.5759	8.62485	8.40804
pta	8.09284	8.35863	8.54793	7.87928	8.59996	8.08277	8.59402	8.75367	8.4157	8.98809	8.15981	8.15135	8.00283	8.26789	8.11107	9.26575	7.67335	7.87289	7.97788	7.53088	8.17514	7.49776	7.48689	8.01316
yfcC	4.75656	4.49793	4.40078	4.91347	5.11594	4.77475	4.86751	4.60869	4.91358	5.25381	4.67872	4.63226	4.63	4.79594	5.18358	5.3349	5.3883	3.77969	4.65565	5.46669	5.02325	5.13642	4.47995	5.64741
yfcD	7.47426	7.03013	7.01053	7.2192	6.78188	6.85743	7.47625	6.39448	7.2444	6.85512	7.12302	6.98536	7.32269	7.43712	7.36625	7.56006	7.35376	7.75809	7.29065	7.06946	7.27078	7.70701	7.3899	6.8479
yfcE	7.10346	6.73319	6.75535	7.38382	6.89102	7.03352	7.87336	7.06988	7.14423	7.31453	7.06451	7.14154	7.34645	7.39238	6.98182	7.3914	7.40398	7.23149	7.0079	7.12372	7.13505	6.7693	6.59933	7.35751
yfcF	6.20819	6.04464	6.18647	6.81996	6.32893	6.08538	5.73672	6.96405	6.87233	6.41808	6.69484	6.67567	6.87422	7.0902	5.74135	6.26302	6.14682	6.41707	6.62714	6.09268	6.32005	6.37732	6.26199	6.42478
yfcG	5.91613	5.71568	6.33148	6.39518	6.47633	5.53854	4.66978	5.96363	6.58025	5.75331	6.65878	6.00594	6.41233	6.42605	4.9699	5.42506	5.74072	5.10528	6.26593	5.65042	5.04866	5.60628	6.55229	4.93557
folX	6.16693	5.98655	5.93731	6.19694	5.92177	5.845	6.54058	6.64984	6.58875	6.68109	6.67692	6.52339	6.60729	6.18504	5.81646	6.10834	4.61467	5.88871	6.33869	6.21436	6.17762	5.86557	6.05823	6.1878
yfcH	7.58805	8.32386	7.7204	7.47427	8.07366	7.26835	7.7603	7.74445	7.65359	7.91135	7.72392	7.86178	7.53495	7.39238	7.11424	7.14839	5.74072	7.3337	7.70264	6.90361	7.52724	7.17058	7.1816	7.17466
yfcI	5.47259	5.55176	5.33543	5.47719	5.06361	6.12182	5.37254	5.60976	5.1152	6.27836	6.22968	5.43573	5.4305	5.44805	6.21379	6.05286	6.14682	5.46196	4.96238	5.40959	5.65622	5.58947	5.41047	5.33495
hisP	7.04012	8.12507	7.08256	7.47427	8.25379	8.16365	6.88976	5.13986	5.68963	7.0681	6.41401	6.84509	6.11824	3.21078	9.011	8.63274	8.68908	7.2835	6.6841	5.85674	7.65266	6.61177	6.52819	7.38585
hisM	6.22169	7.06797	6.54199	6.77322	7.90545	7.34228	6.09338	4.5261	5.85369	6.27836	5.85795	6.01711	5.06438	4.79594	7.92844	5.87234	7.54495	6.13509	6.1893	6.18063	6.82535	5.65555	4.87348	6.4784
hisQ	7.62152	8.49508	7.69382	8.06538	9.16322	8.6736	6.73724	4.89858	6.81556	7.50418	6.99873	7.13643	6.4407	5.89552	8.63659	7.86394	8.0654	6.46291	6.86742	5.69888	7.6935	5.73412	5.82089	6.88809
hisJ	9.14707	10.4009	9.54006	10.0649	11.0995	10.141	8.78509	6.50642	8.5104	9.39281	8.62757	9.06431	8.17314	7.11794	10.5203	10.0436	10.0522	8.24494	8.61261	7.5705	9.57735	7.19856	7.53607	8.44891
argT	10.2082	11.7476	10.4966	11.3593	12.8044	11.1365	9.78904	7.23498	9.63114	10.775	9.99289	10.2758	9.42036	8.3166	11.8861	11.5531	11.287	8.83436	8.85512	6.58049	10.0535	7.21509	8.36392	9.23652
ubiX	6.89606	6.81335	6.49877	5.88149	5.89207	7.29519	6.19727	6.02507	6.16901	5.9807	6.49121	6.3038	6.67026	6.42605	7.52583	7.09446	6.46336	7.0926	7.07333	7.29114	7.11113	7.02193	6.69987	6.25079
purF	7.20547	7.14522	7.51881	6.67493	8.2243	7.13208	7.3941	7.05523	7.68958	6.68109	7.67361	6.80698	6.90944	6.81308	7.91141	7.87997	7.79126	6.98676	8.15957	7.60269	8.08286	7.15353	7.66327	7.68853
cvpA	5.9078	5.93629	6.55048	6.67493	7.80542	6.48097	6.59232	6.1681	6.41812	5.95033	6.81437	5.66609	5.54693	7.29852	6.47948	7.67476	6.72279	6.19063	6.02264	5.85674	6.83268	6.16685	6.5642	6.12193
dedD	7.52413	7.50726	7.4704	6.72491	6.96422	7.36779	7.23068	7.34748	7.10331	7.3264	7.12302	7.54808	7.49299	7.11794	7.7579	7.63753	7.40398	7.66312	7.57292	7.67716	7.68543	7.39994	7.54811	7.17466
folC	8.10564	8.07949	7.93341	8.17733	7.44528	8.11024	8.05026	8.08458	7.96223	7.69943	7.85716	8.09447	8.06403	7.56357	8.33195	7.9115	7.93483	8.02578	8.00048	7.93156	8.32562	8.12948	8.30129	8.27799
accD	9.19147	9.10355	9.13685	9.44399	9.2939	9.09614	9.22605	9.28318	9.12389	9.57055	8.95443	9.06296	8.83322	9.52524	9.5934	9.94799	9.31905	9.35552	9.41367	9.22521	9.52401	9.24353	9.4992	9.39829
dedA	7.12157	7.75932	7.88387	7.03335	6.13966	7.27376	8.36779	6.7072	7.13265	6.37299	6.77562	7.3787	7.25126	7.67983	7.22176	5.99516	6.55512	7.30882	7.41363	7.39039	7.25449	6.70053	6.52819	6.31115
truA	7.70557	7.80765	8.55217	8.19517	7.898	7.96403	9.02612	7.90012	8.09636	7.48312	7.42442	7.96056	7.90295	8.81734	7.20788	6.9194	6.72279	8.00269	7.6748	8.21595	7.70153	7.30018	7.61258	6.80657
usg	7.09981	8.22893	8.30611	8.49794	7.28309	7.39285	7.17747	7.44061	7.0914	6.58552	6.17967	7.03841	7.28742	7.54325	6.85395	7.14839	6.14682	7.66312	6.84261	7.48325	7.5541	7.15924	6.82387	7.17466
pdxB	7.52685	7.33563	7.54454	7.69094	7.67195	7.47965	7.80484	7.833	7.77766	7.29048	7.36599	7.49313	7.52741	7.45898	7.13639	7.79798	7.75302	7.78541	7.57292	7.98139	7.31855	7.53774	7.46801	7.68853
flk	6.43368	6.20606	6.46323	6.04782	6.3726	6.26988	6.47042	6.05483	5.97529	6.27836	5.84731	6.35752	6.48029	6.74354	6.51374	6.60911	6.72279	6.61275	6.40796	6.76252	6.86164	6.7161	6.14004	6.72017
yfcJ	4.51489	3.70525	3.91388	4.91347	3.63691	3.81334	4.27316	5.24689	3.83972	4.78822	4.23214	4.39597	4.61585	5.35785	4.86766	4.46875	4.92096	4.6304	4.40766	4.45374	5.38419	4.76948	4.47995	5.73814
fabB	10.6584	10.3643	10.702	9.81092	10.7335	10.2932	10.4793	10.4167	10.7153	10.44	10.449	10.3071	10.1621	10.3	11.081	11.358	10.6074	10.5618	10.869	10.8067	10.9589	10.3619	10.4862	10.4414
mnmC	7.16063	6.93607	6.88186	6.95174	6.32893	6.58033	7.39992	7.33541	6.92024	7.21585	7.01783	6.92733	7.28519	7.32256	7.43936	7.69302	7.00901	7.16371	7.15619	7.53088	7.35974	7.42858	7.12646	7.44091
yfcL	5.93263	6.06349	5.74356	6.51367	5.73361	6.06056	6.37911	6.37102	4.80112	6.12365	4.72595	5.83972	5.65466	6.18504	5.97239	6.57013	6.87299	5.7477	5.78294	6.27955	6.1544	5.85154	5.4366	6.25079
epmC	6.52359	6.83546	6.88857	7.07248	5.97941	6.85743	7.81358	6.78028	5.53998	7.26603	6.09226	7.07093	6.26599	7.03305	6.84501	6.05286	5.74072	6.82067	6.79169	7.40507	6.51493	5.90686	5.71809	6.1878
yfcA	6.3745	6.01589	6.3413	5.79054	5.51717	6.73731	6.514	6.29823	6.02622	5.8876	5.94036	6.17506	6.08267	5.89552	6.4325	6.48884	7.19166	6.65285	6.14941	7.01307	6.6621	6.74674	6.37443	5.98041
mepA	6.05076	6.03512	6.03737	6.12431	5.66501	6.06056	6.31896	6.02507	6.00098	5.6437	5.27881	5.76217	6.1031	5.35785	6.4325	5.73809	4.22534	5.46196	5.93148	6.34192	6.17762	5.89323	5.53666	5.8235
aroC	6.86199	7.24769	6.96043	6.77322	7.13879	6.87176	7.57728	7.35946	7.01152	7.0681	6.98908	7.44638	7.3845	7.14516	7.75313	7.56006	6.36536	6.9061	7.29065	7.23473	7.68947	6.88401	7.06076	7.1418
prmB	7.19866	7.32785	6.79877	5.35555	6.45618	6.893	7.93477	7.12704	7.43547	6.85512	6.96468	7.20885	7.3357	6.97355	7.36625	7.06672	7.00901	7.21818	7.03004	7.32241	7.15273	7.2846	7.04386	6.92718
smrB	6.94975	7.35106	7.18428	6.67493	6.68126	7.08364	6.60244	6.44031	6.15764	6.54545	6.54488	6.14483	6.34959	6.1316	6.88045	7.81476	6.36536	7.37024	7.11536	7.63419	7.19316	7.22055	7.00945	6.53011
yfcO	7.29437	7.12293	7.41103	7.25366	7.40378	7.70852	7.719	7.16847	7.17276	7.45094	7.64625	7.33026	7.04761	7.41493	7.25589	7.59932	8.34792	7.82104	7.63202	7.69519	7.24902	7.58513	7.64096	7.07375
sixA	9.52386	9.78786	9.52829	10.1903	9.46001	9.78072	9.77903	9.42952	9.15426	9.46171	9.32795	9.52485	9.53147	9.50962	8.84154	9.49118	9.79424	9.58528	9.07338	9.66559	9.26962	9.36454	9.68918	9.08919
fadJ	7.35073	8.18441	6.86153	7.38382	8.68902	6.68144	7.39118	8.08458	7.96876	7.87138	7.86773	8.43987	6.9296	7.24919	5.77939	6.05286	6.46336	6.1065	6.33869	5.76866	5.99365	5.90686	6.30519	6.1878
fadI	6.11001	7.31611	6.32159	6.45564	7.83694	6.37425	6.49781	7.08438	7.07336	6.50423	6.79235	7.78053	6.0142	6.23657	4.8319	2.7063	4.92096	4.98477	4.7653	4.75817	4.88904	4.31759	4.83469	5.55058
yfcZ	7.40201	6.96644	7.32455	6.12431	6.68126	6.3334	7.91865	6.39448	6.56311	5.6437	6.43548	6.43036	6.96631	6.59351	7.97015	8.24428	8.21356	8.09291	6.73889	7.3378	7.52272	7.63921	7.93485	7.10818
fadL	6.32534	6.73319	5.91118	6.04782	8.21833	6.20342	5.40762	5.99468	6.52821	6.2537	6.62803	6.44697	5.09531	5.76122	5.26628	5.80678	5.74072	5.46196	5.36205	5.57452	5.48068	5.3106	6.27653	5.33495
yfdF	4.16977	4.08329	3.91388	3.97536	3.89829	4.50733	3.96315	3.43607	4.71061	4.09652	4.38708	3.81348	3.42565	4.65154	2.81533	3.84142	4.61467	3.91775	5.13574	4.208	3.86883	4.91148	3.86191	4.77341
mlaA	6.72181	6.57137	6.6644	6.72491	6.79798	6.43344	7.3941	6.99509	6.9731	7.21585	7.10527	7.04933	7.0789	7.39238	6.65345	6.68406	6.36536	6.63294	6.71176	6.59336	6.77296	6.62007	6.92888	6.05291
yfdC	7.22905	6.79654	7.24308	6.56945	7.55361	6.72946	7.51162	7.16847	7.3531	7.25365	7.47713	7.37001	7.56287	7.48052	6.00487	5.93506	6.14682	6.78503	7.34464	6.44497	6.25606	6.62832	6.98309	6.76402
gtrA	6.6337	6.42597	6.1534	6.95174	6.68126	7.00779	6.59232	6.86673	6.35976	7.22856	6.53165	6.4877	6.74041	6.91149	7.05343	7.59932	7.54495	6.72986	7.0079	7.6466	7.03054	7.04676	6.45336	6.80657
gtrB	8.97845	8.69119	9.07933	8.80726	8.39285	9.10981	9.15729	8.44076	8.86533	8.57056	8.78498	8.45535	8.62647	9.25858	9.7308	9.2224	10.3241	9.54323	9.23935	9.57923	9.24785	9.93197	10.0745	9.37727
gtrS	8.83655	8.77936	9.2217	8.10367	8.25962	9.35528	8.94487	8.37149	8.85305	8.69025	8.65223	8.11542	8.53451	9.18835	9.48678	9.47544	10.7306	9.73989	9.6536	9.44892	9.17905	10.1696	10.6354	9.62326
yfdK	4.66073	4.04585	4.01551	4.72983	3.48601	4.50733	3.60852	3.43607	4.3599	4.91944	4.6299	4.1543	4.11019	4.104	4.02947	4.62908	5.74072	3.62701	3.49477	5.0843	3.47806	4.73933	4.37574	4.38141
yfdT	4.57921	4.32121	3.91388	4.72983	4.1195	4.17879	3.02128	3.60653	3.01825	3.56622	3.90283	3.36638	3.21653	4.79594	4.02947	4.28835	6.36536	4.92052	2.86633	5.25609	3.55098	4.91148	4.79484	4.93557
torI	6.66861	6.55814	6.60856	0.4017	1.92293	7.22992	6.91029	2.75508	6.83712	2.39714	7.66455	6.83881	6.12824	1.98801	6.15712	2.7063	4.22534	7.00236	7.05185	7.3378	6.59471	7.10705	7.54211	0.4017
dsdC	4.35262	4.52539	4.19953	3.97536	4.95287	4.77475	3.89886	3.89682	4.00115	5.09629	4.38708	4.46286	3.98368	3.86296	4.67929	4.46875	2.83099	4.26686	4.40766	4.88926	4.54076	4.88418	4.42879	3.47008
dsdX	5.02637	4.84163	4.73467	5.07635	4.70209	5.00027	4.22153	4.76091	4.88628	4.85532	4.96123	4.93285	4.83933	4.92719	4.41503	4.90452	6.26023	5.31974	4.7653	5.22333	4.54076	4.96458	4.32066	5.44679
dsdA	5.15855	5.10087	5.03012	5.07635	4.95287	5.57404	5.22302	5.99468	4.51056	5.15073	5.21403	5.21096	5.24989	4.92719	5.53445	4.90452	5.3883	5.10528	4.65565	5.67485	5.28078	5.62289	4.75385	6.4784
emrY	6.52903	5.67947	6.37993	5.47719	4.89414	7.90252	7.5356	8.20229	6.67903	5.78808	6.13663	6.83881	7.07373	8.71205	8.04233	3.84142	4.61467	7.98709	7.23455	8.01528	5.6889	7.18743	7.76991	7.07375
emrK	7.65175	6.72137	7.16228	6.12431	4.76899	8.09199	8.10115	8.14117	7.71308	6.27836	7.06451	7.47299	7.90586	9.52006	9.18761	5.50991	6.36536	8.43516	8.15957	7.81547	6.22296	8.16678	8.95376	7.10818
evgA	5.14445	4.08329	4.95535	3.97536	4.95287	5.367	5.04137	4.83139	5.33309	5.48326	5.14621	5.01315	4.64401	5.15853	4.46257	5.02473	6.02373	5.21649	5.13574	6.07442	4.67733	5.24772	4.52937	5.44679
evgS	6.64376	5.89479	6.76268	6.62315	6.18936	7.03988	6.74183	7.11296	6.66303	6.46179	6.60295	6.26215	6.42861	7.11794	6.89784	6.44642	7.40398	6.74848	7.03004	7.48325	6.38133	6.84206	6.95624	7.17466
yfdE	6.38052	6.17171	6.60041	5.88149	4.95287	7.49825	7.14319	8.06277	7.05508	6.15061	6.45663	7.14154	7.12208	8.3867	7.73872	5.66597	4.92096	6.50733	7.90787	7.62795	5.96724	6.7693	6.71062	6.12193
yfdV	7.47144	7.05389	7.94634	6.81996	4.89414	8.96021	8.94785	9.6356	8.87405	6.32645	7.29338	8.58675	8.72038	10.1162	9.04848	5.66597	6.36536	7.78541	9.22503	8.8493	6.79565	7.33589	8.12767	7.23822
oxc	8.60385	8.4166	9.02247	7.74038	6.21358	9.84661	10.1305	10.9156	9.83679	7.83028	8.4596	9.72887	9.87783	10.7268	9.86401	6.98014	6.72279	8.59293	10.2306	10.0013	7.46255	8.12658	8.40421	7.75522
frc	9.14619	8.82979	9.11554	8.14097	6.00738	10.2188	10.8528	11.6522	10.2177	7.94254	8.90655	10.2735	10.1557	11.4758	10.3756	7.14839	6.79984	9.19843	10.5755	10.173	7.85342	8.76739	9.05213	8.46228
yfdX	9.72204	8.70776	9.47017	7.53156	5.73361	10.3416	11.787	11.1405	9.99375	7.5454	9.36291	10.2195	10.3737	11.8534	11.1798	7.03843	7.19166	10.217	10.5393	11.2393	8.11328	9.4853	10.3154	8.35168
ypdI	5.68235	5.23996	5.00563	4.27285	1.92293	6.14561	7.07573	6.48472	6.01365	3.20384	6.00879	6.06634	6.75984	7.83833	8.31262	0.4017	2.83099	6.32079	6.22812	6.03721	5.1223	5.97314	6.67813	4.59068
yfdY	4.40088	4.00742	4.24209	4.72983	4.31126	4.35239	4.32301	3.89682	4.51056	4.56588	5.31014	4.49518	4.67163	4.79594	3.40768	3.19048	4.61467	4.36669	4.8672	4.06741	3.32011	4.397	5.05316	4.77341
lpxP	9.08012	9.71445	9.45442	10.1032	8.73576	9.91396	10.2339	9.91862	9.2776	8.77934	8.63995	9.95844	9.62671	9.09371	8.8505	7.9115	8.70919	10.0431	9.84372	10.7481	10.3328	10.0201	10.2264	9.66433
alaC	6.92522	6.93095	6.71059	7.55938	6.78188	6.56276	6.01214	7.24792	7.29719	7.02503	6.85211	6.89136	6.91812	6.67048	7.37249	7.17462	6.87299	6.67249	7.3622	6.58049	7.05582	6.95133	6.97419	7.03848
ypdA	6.22169	6.18899	6.36074	5.07635	6.16473	6.24806	5.84306	5.99468	6.27808	6.2537	6.16261	6.26684	6.20113	6.18504	5.98872	6.35763	5.57524	6.59227	6.37374	6.09268	6.25606	6.53485	6.58771	6.12193
ypdB	6.35012	6.46903	6.31163	6.19694	5.92177	6.37425	5.95004	6.14061	6.24621	6.71762	6.58385	6.07171	6.37921	6.0761	6.74281	7.06672	7.40398	6.07733	6.506	6.48698	6.39129	6.91806	6.40122	6.36908
ypdC	6.31278	6.04464	5.91118	6.12431	6.06176	5.91588	5.34867	5.60976	5.75147	6.03959	5.80395	5.89527	6.08267	5.26163	6.11311	6.26302	6.26023	5.9861	6.506	6.3571	6.20047	6.38707	6.27653	6.53011
fryA	5.21362	5.00659	4.57737	4.72983	5.76672	4.94711	4.68892	5.02426	4.91358	5.44019	5.18052	5.0786	5.06438	5.61311	5.09585	5.02473	5.3883	5.67167	5.43023	5.00942	5.36409	4.82797	5.05316	5.21371
glk	7.70076	8.4166	8.29857	8.54043	8.63176	8.15488	9.2854	8.86286	8.06322	8.18354	7.70046	8.19011	8.24958	8.25546	7.91995	8.20665	7.67335	7.50779	7.96644	7.85877	7.67323	7.01565	7.87877	7.17466
yfeO	7.17804	7.81879	8.32603	8.5264	7.60028	7.79756	8.98703	8.15497	7.77021	7.78797	7.56417	7.86178	8.24614	8.08319	7.31537	7.36886	7.49947	7.37024	7.57292	7.18455	7.31332	7.00301	7.76991	7.3286
ypeC	9.85572	10.5344	9.81047	9.58599	9.76869	10.0046	10.6764	9.71231	9.04892	9.99367	9.18422	10.26	9.50051	9.62046	8.88363	7.95755	8.58407	9.43528	9.37094	9.93458	9.33947	8.34257	8.63053	7.85995
mntH	7.61387	8.29224	7.91708	7.71587	7.06083	7.21875	7.47074	7.69805	6.82997	8.08913	7.2003	7.35027	7.18812	7.06191	6.92355	6.68406	7.00901	7.38222	8.08751	7.52417	7.37488	7.16492	7.25687	7.97635
nupC	8.23604	9.02997	8.63634	7.35236	9.42155	8.74152	9.72675	7.59039	8.21085	9.01402	7.8304	8.60074	8.13272	8.11106	7.72416	8.67928	7.49947	6.93891	6.47405	6.40171	7.42909	6.29678	6.37443	7.66559
insL1_3	7.24896	7.7936	7.6589	7.87928	8.15095	8.10114	8.74451	0.4017	6.74891	8.51458	7.26168	7.95912	7.20239	8.06904	7.76266	8.52474	6.64139	0.4017	6.37374	7.01307	6.46862	6.20045	0.4017	0.4017
yfeA	6.60823	6.32802	5.97565	6.51367	5.95088	6.13376	5.55048	6.6103	6.09938	6.64362	6.06497	6.29005	6.09802	6.67048	6.61188	7.20038	7.63181	6.52904	6.506	6.64375	6.57736	6.66086	6.89157	7.38585
yfeC	7.34149	7.14964	7.25871	6.33208	6.5917	7.63058	6.80897	6.96405	6.96007	6.2537	7.39915	7.02187	6.81352	6.42605	6.083	5.42506	6.9426	7.24467	6.1893	7.30686	6.45918	7.41909	7.10218	6.25079
yfeD	6.52359	6.18038	6.29151	5.88149	5.95088	6.97496	6.21718	5.52724	6.1803	5.91931	6.55799	6.16506	6.08267	6.0761	5.55653	5.87234	6.46336	6.55043	6.06614	7.25107	5.91294	6.90454	5.98927	6.05291
gltX	8.11652	8.22475	8.40073	8.02605	8.07366	8.00036	9.13129	8.43511	8.58022	8.15053	8.53613	8.50082	8.74984	8.09719	8.29303	8.41901	7.45252	8.57738	8.72545	8.24072	8.45239	8.40873	8.49096	7.91933
xapR	6.15994	6.09132	5.68306	6.04782	6.13966	5.87377	6.94254	5.19437	6.05102	6.22861	5.97008	5.81433	5.98698	4.92719	6.00487	5.66597	7.00901	6.21762	5.43023	6.40171	5.8127	6.27592	6.2023	6.05291
xapB	5.04167	3.75249	4.47403	5.07635	4.95287	4.47013	4.99599	4.83139	4.39906	5.71769	4.90077	4.41299	4.55783	5.26163	4.31497	5.23874	5.74072	4.54774	4.40766	5.35013	4.3081	4.35784	4.47995	4.77341
yfeN	4.75656	3.65641	4.32362	4.72983	3.63691	4.43194	4.05451	3.89682	4.47434	4.71785	4.79402	4.09228	3.89272	3.86296	5.00243	4.08212	5.17347	3.77969	4.10801	4.88926	3.97865	4.82797	4.75385	4.13655
yfeR	5.22707	4.98697	5.44879	4.91347	5.30814	5.367	4.66978	4.5261	4.85844	5.15073	5.18052	5.32323	5.23145	6.1316	5.53445	5.02473	4.92096	5.10528	4.8672	5.12034	4.54076	5.40967	5.6074	5.55058
yfeH	6.00466	6.24787	6.55893	6.51367	6.94988	6.52698	6.6175	6.34716	5.67375	6.73554	6.27802	7.06825	5.94232	7.24919	7.21484	6.75531	7.0725	6.5715	7.30887	6.65608	6.95193	6.5523	7.97998	7.81897
ypeB	3.75289	3.88558	4.28343	5.07635	5.35244	3.81334	4.7987	4.96279	4.05119	3.98108	5.3408	4.93285	4.31673	4.49106	3.89731	5.3349	6.14682	4.85328	5.49533	5.25609	4.61066	5.42869	5.4366	5.44679
ligA	6.9538	7.15844	7.05298	7.11058	7.8754	6.82832	7.26933	7.19544	7.12683	7.40689	7.3012	7.25912	7.21652	7.0902	7.76266	7.74646	7.24774	7.25773	7.63202	6.97422	7.78704	7.43799	7.08575	7.20679
zipA	9.42523	9.57934	9.55068	9.69031	9.57431	9.46217	9.34241	9.63806	9.52116	9.9054	9.63679	9.46849	9.48113	9.68216	9.3654	9.63507	9.46814	9.28709	9.57295	9.31928	9.41955	9.41669	9.34214	9.43944
cysZ	7.42844	7.73894	7.47487	7.69094	7.32816	7.37786	7.80484	7.50671	7.33807	7.86325	7.42442	7.72541	7.50455	7.98113	7.06888	7.61855	7.00901	7.46338	7.15619	7.5705	7.46255	7.20409	7.37646	6.80657
cysK	10.8815	11.7077	10.5932	12.2111	11.303	11.403	10.8491	11.2706	11.4829	10.5146	11.28	11.6357	11.0766	10.3738	10.3178	10.4715	9.76571	11.1202	10.2186	10.4243	10.8938	11.0959	11.6245	10.8168
ptsH	8.09101	7.5107	8.04278	7.44474	7.73187	7.79756	8.44861	8.28623	8.01361	7.66244	8.13597	7.80006	8.46912	7.87131	8.27317	7.92701	7.00901	7.68262	7.32687	7.53088	7.85702	7.57663	7.84501	7.57003
ptsI	11.0156	10.5711	10.9652	10.5609	10.7594	10.7055	11.064	11.1248	11.1467	10.6971	11.1347	10.7224	11.1196	10.8035	10.7609	10.7254	10.7108	10.6224	10.8706	10.614	10.692	10.7348	10.9372	10.4682
crr	9.43396	9.16813	9.40143	9.72757	10.2491	9.10071	9.34995	10.0482	9.96793	9.68334	9.75107	9.35255	9.42696	9.97925	9.09448	9.97436	9.2383	8.7901	9.31794	9.05413	9.37003	8.9998	9.69596	9.53111
pdxK	6.2417	6.14541	6.436	5.88149	5.89207	6.36415	5.47532	5.72532	6.1803	6.06816	6.03715	5.94875	6.08267	5.82993	6.21379	6.8232	6.79984	5.85473	5.93148	6.05594	6.30958	5.63931	6.4405	7.17466
yfeK	7.21899	7.06329	6.94763	7.71587	6.53517	7.4369	6.08618	6.66922	6.33977	6.83863	6.75868	6.89136	6.84419	7.0902	7.26932	7.76384	7.79126	7.87289	7.47947	7.27525	7.32377	7.52895	7.40322	7.03848
yfeS	8.19558	8.19514	7.81858	8.51224	7.50537	8.42412	7.12925	7.54916	7.37782	7.8135	7.9245	7.17932	7.61181	7.73462	8.03449	9.07702	10.0364	8.83872	8.29373	8.62626	8.27	9.04673	8.44018	9.00946
cysM	7.38412	7.77084	7.32455	6.95174	7.49553	7.49362	6.48692	7.71679	7.10923	7.08217	6.85211	7.69964	7.73638	7.06191	7.53141	8.05959	6.79984	7.12147	7.55776	7.09685	7.95769	7.49776	7.60684	7.68853
cysA	9.02153	9.88711	9.26749	8.5264	9.07674	9.25495	8.47641	8.99923	9.17978	8.62925	8.63377	9.57579	9.27149	8.3166	8.53184	9.01305	7.86483	8.72105	9.10501	8.48484	9.17905	8.68277	9.42607	8.51456
cysW	8.36782	8.71523	8.23151	7.76448	8.38221	8.8541	7.54613	8.18893	8.43703	7.44005	7.80037	8.73534	8.14262	7.50173	7.6796	8.75945	8.18512	8.4409	8.51394	7.82641	8.50611	8.25202	8.85788	7.73333
cysU	8.01166	8.56951	8.12467	7.44474	8.39285	8.26759	7.31316	7.8919	8.20809	7.36145	7.34724	8.37405	7.76231	6.77873	7.30888	8.08747	7.49947	7.29622	8.12913	7.52417	8.1342	7.58937	8.41411	7.77679
cysP	8.80999	9.79774	8.89491	8.4689	9.00916	9.03536	8.38842	8.96828	8.87752	8.4671	8.40261	9.15306	8.78029	8.37525	8.21189	9.03469	7.93483	7.91472	8.59786	7.83186	8.55347	7.77548	8.67512	7.93859
ucpA	8.05188	8.7271	8.08431	7.47427	8.39814	7.9336	7.53031	7.19544	7.19518	7.62447	7.69454	7.84621	6.34959	7.22388	6.71363	6.68406	6.14682	6.41707	6.71176	6.77388	6.74991	6.52604	6.29093	6.05291
murR	4.44757	3.88558	3.41579	4.51936	3.12659	3.92753	2.13096	4.60869	3.11552	4.78822	4.23214	4.19422	3.39283	5.35785	4.26221	5.80678	5.17347	3.03865	4.40766	4.13942	4.42912	4.23354	3.86191	4.59068
murQ	4.60003	4.72805	4.36272	3.97536	5.11594	3.92753	4.63073	3.60653	3.29235	4.396	4.29613	4.54233	4.26327	3.86296	4.31497	5.87234	2.83099	3.03865	3.21451	4.13942	5.1223	3.01641	4.26341	4.59068
murP	5.73034	5.84117	5.31564	5.47719	5.83076	5.32595	5.05618	5.02426	5.29206	6.01045	5.42907	5.36754	5.21277	5.68907	5.3445	6.16176	6.26023	5.10528	5.21519	5.54831	5.6889	5.18197	5.46228	5.98041
yfeW	5.29247	5.41164	5.16894	5.07635	5.79909	4.77475	4.3712	4.6868	4.61405	5.03971	4.50007	4.78384	5.09531	4.92719	5.03425	5.66597	5.74072	4.46005	5.21519	4.66366	5.34371	4.73933	4.79484	5.98041
yfeX	7.62914	8.10474	8.01237	8.39364	7.53451	7.85641	7.63762	8.34764	7.82517	7.83859	7.73262	8.04349	7.96007	8.19161	7.8412	8.20665	7.9686	7.81221	7.0079	7.65276	8.0951	7.52011	7.73873	7.75522
yfeY	8.30264	8.853	8.39366	8.73592	8.06037	8.35181	7.19765	7.85854	7.44017	7.87138	7.37343	8.00893	7.84803	8.35207	8.25303	8.75076	8.64799	8.13599	7.47947	8.18651	8.21496	7.94691	8.1034	7.73333
yfeZ	4.53665	4.19009	4.32362	5.07635	4.95287	4.7124	3.72435	4.02265	4.99253	4.396	4.72595	4.71691	4.76434	4.65154	4.46257	2.7063	4.22534	4.15961	4.40766	4.71169	4.5045	4.27617	4.42879	4.38141
ypeA	5.56019	5.49734	5.12414	6.04782	6.0882	5.60869	4.66978	5.56909	5.59161	5.71769	5.95033	5.76217	5.7354	6.0761	5.4426	6.05286	6.46336	5.88871	5.78294	5.38017	5.53562	5.73412	5.27217	5.33495
amiA	7.02865	7.50726	7.24831	6.86524	6.96422	7.57033	7.20432	6.94828	6.82997	7.01039	7.17925	7.45462	7.2941	6.51221	7.03782	7.22568	7.79126	7.6729	7.37955	8.2969	7.49526	8.23321	7.04386	7.03848
hemF	5.67255	6.18899	6.13093	5.35555	5.79909	6.21471	5.91796	6.3229	5.4496	5.82202	5.44327	5.9719	6.24775	6.23657	6.56909	6.44642	5.88915	5.95436	6.47405	6.3571	5.96724	6.17814	5.80091	6.31115
eutR	5.27963	5.4834	5.07789	5.88149	5.26244	4.7124	4.98054	5.52724	5.01791	5.20319	4.81601	4.96781	5.08507	5.53294	5.39438	5.80678	6.02373	4.6304	5.61734	5.12034	5.19236	5.15937	5.30091	5.33495
eutC	4.22442	4.46994	4.15568	4.27285	4.5582	3.81334	3.60852	4.13837	3.83972	4.48344	3.81819	3.73446	3.60825	4.79594	4.36587	1.97223	4.61467	3.91775	3.49477	3.73696	4.67733	3.77964	3.69871	4.93557
eutB	9.14087	9.00946	9.11268	9.06182	8.60912	9.09919	8.75476	9.20237	9.0627	9.19653	9.13695	9.14481	9.13429	9.13503	8.72697	9.02752	8.64799	9.3826	9.17125	9.52482	9.0778	9.07719	8.95149	8.80428
intZ	6.61847	6.43324	6.81999	5.35555	5.59298	6.98818	6.21718	5.56909	6.73367	5.6437	7.1008	6.71736	6.54892	5.95826	6.80868	5.93506	6.02373	7.27067	7.0945	7.01307	6.85446	7.43329	7.17385	6.58002
yffL	5.81291	5.22329	5.4305	6.56945	5.26244	5.367	5.12806	5.39386	5.89537	6.17708	6.17967	5.5555	5.65466	6.23657	5.36965	5.87234	7.0725	6.34547	5.21519	5.62556	5.53562	6.48119	6.14004	6.31115
yffP	4.27708	3.70525	3.62322	3.09171	3.89829	4.17879	2.43289	3.89682	4.09954	4.396	3.98278	4.09228	3.71829	5.26163	4.20745	4.46875	5.3883	3.77969	3.21451	3.73696	4.176	3.29045	3.86191	5.21371
yffR	6.05076	5.30478	5.80163	4.91347	4.89414	5.75506	5.28721	5.60976	6.39893	4.98083	6.60295	5.5555	5.63375	5.53294	5.26628	5.42506	4.61467	5.63209	6.22812	5.79119	5.67265	6.15548	6.07497	5.44679
yffS	5.6327	5.67947	5.87106	5.47719	4.95287	5.17228	4.59059	5.08322	5.72088	5.09629	5.26289	5.13096	5.40604	5.68907	4.59646	5.23874	3.69044	5.10528	5.29048	5.35013	4.86063	5.22613	4.91125	4.38141
eutA	4.88085	4.00742	4.11046	3.09171	3.63691	4.03334	2.82766	3.60653	5.27111	4.85532	5.12874	3.88839	4.13024	3.86296	3.08207	4.08212	2.83099	4.04374	3.93107	3.641	3.6204	4.43513	3.93707	5.64741
maeB	8.52576	9.03117	8.62231	8.00598	9.11582	8.43139	8.52647	8.81148	8.65897	8.24113	8.71502	9.06431	7.73311	8.30457	7.61794	7.63753	7.71374	7.06315	7.41363	7.62167	7.68137	7.49776	7.24952	7.49395
talA	8.68647	8.18441	8.86289	8.91883	9.07674	8.44823	7.92471	8.52292	9.28153	8.41801	8.98266	8.72346	9.16741	8.71205	7.32826	7.59932	7.79126	8.33396	9.55779	7.94167	8.37416	8.21689	8.42394	8.48866
tktB	9.29325	8.93078	9.79982	9.3908	9.80301	9.07307	8.96365	9.39503	10.2005	9.23483	9.74964	9.52289	10.0778	9.55092	8.49516	8.2193	8.32203	8.92721	10.3277	8.8493	9.1704	8.50821	9.18527	9.24429
ypfG	9.6014	9.67209	9.41428	10.0105	8.95632	9.35017	9.77232	9.30192	8.81735	9.51716	8.46657	9.80456	9.20511	9.41773	9.19466	7.47819	8.24146	9.57749	9.38818	9.73406	9.31089	8.3096	9.04365	8.24742
nudK	6.56124	6.61036	6.52486	6.95174	5.35244	6.44307	7.94674	6.84985	6.22457	6.62451	5.97986	7.06825	6.63562	6.84664	6.45619	6.68406	6.9426	6.97099	6.56784	6.86165	6.72649	6.68479	6.2473	6.25079
aegA	5.81291	5.6672	6.02523	5.79054	6.00738	5.845	5.19652	5.76187	5.59161	5.6437	5.56515	5.41054	5.64772	6.1316	6.50241	6.75531	6.02373	5.92191	5.55763	5.69888	5.95386	6.06111	5.30091	6.12193
narQ	6.50716	6.20606	6.56732	6.39518	6.69853	6.16901	5.82587	5.96363	6.02622	5.75331	5.8366	5.90732	6.13322	6.38096	6.39624	6.60911	5.57524	6.55043	6.33869	5.97953	6.2777	6.66086	6.4661	6.62827
acrD	6.47371	7.13634	7.17332	6.19694	6.5917	6.70565	9.56977	9.42098	8.59506	9.69712	9.42952	10.4783	9.82076	10.0018	6.75241	6.53006	6.55512	7.48576	6.44138	6.80742	6.62035	6.44428	6.34713	7.23822
yffB	5.02637	4.46994	5.51969	3.97536	4.70209	4.57897	5.91796	5.08322	4.64696	5.52507	5.40024	5.13096	4.98954	5.44805	4.86766	4.46875	4.61467	4.78274	4.96238	4.56251	4.2654	5.08937	4.71166	4.59068
dapE	6.62356	6.5177	6.71059	6.56945	6.13966	6.31254	6.95049	6.79799	6.77892	6.50423	6.84143	6.72078	6.76946	7.36948	7.17971	7.06672	6.36536	7.07795	6.02264	6.24733	6.86879	7.02193	6.49126	6.72017
ypfN	5.83063	5.38191	5.85744	5.79054	4.5582	5.83039	5.61193	5.60976	6.15764	5.56571	6.45663	5.73536	5.91946	5.44805	5.53445	5.1357	5.57524	5.88871	6.53725	5.85674	5.85652	6.22242	6.33328	4.93557
ypfH	6.02019	6.05409	6.37993	6.81996	6.28389	6.08538	7.11163	7.14098	6.67105	6.73554	6.76435	6.5351	6.80107	6.55343	5.6416	5.73809	4.61467	6.27013	6.40796	5.54831	5.62278	5.60628	6.37443	6.1878
tmcA	6.62864	6.37406	6.9857	6.72491	6.68126	6.68144	6.39668	6.7072	6.73367	6.98064	7.07822	6.75455	7.14689	7.03305	6.35904	6.68406	6.14682	6.71099	7.43038	6.70436	7.0369	6.74674	6.95624	7.35751
ypfJ	7.64676	7.19737	7.68227	7.55938	7.63656	7.33194	7.23068	7.38311	7.73621	7.09611	7.73262	7.46689	7.75909	7.54325	7.17258	7.3914	6.46336	7.34599	7.83428	7.28322	7.44831	7.09519	7.81045	7.23822
purC	6.08808	6.87335	7.39225	5.69346	7.53451	6.59768	6.82636	6.27312	6.48336	5.15073	6.68292	5.67316	5.53945	6.81308	7.04565	8.11482	7.13331	6.71099	7.03004	7.13257	7.52272	6.84206	6.66713	6.53011
bamC	9.4908	10.0143	9.69649	9.85086	9.65169	9.51906	9.25603	9.57527	9.12243	9.24425	8.7368	9.52387	9.32411	9.62046	9.59073	10.0365	9.79424	9.58787	9.47144	9.63167	9.92388	9.4543	9.51154	9.41901
dapA	10.1564	10.4257	10.2877	10.0552	9.6539	10.1579	9.85935	9.72856	9.72564	9.53518	9.47774	9.95699	9.96308	10.0055	10.2835	10.3181	10.2844	10.2203	10.1894	10.473	10.3127	10.0294	10.0524	9.51836
gcvR	7.87528	7.31217	7.56144	8.12244	7.36106	7.53474	7.75804	8.01814	8.02304	7.62447	8.18749	8.01451	8.12774	8.25546	7.74354	8.30491	7.75302	8.01043	8.08751	7.5899	7.66093	8.08521	8.07872	7.41364
bcp	8.3919	8.21214	8.00312	7.66557	7.54409	7.93018	8.34986	8.1822	8.39406	7.91921	8.25747	8.30623	8.73764	8.56861	8.82117	8.37444	8.0654	8.87307	7.75675	8.28107	8.54009	9.01246	8.38756	8.29303
hyfB	4.35262	4.19009	4.24209	3.97536	5.0093	4.64723	3.48258	3.89682	4.31964	4.91944	4.02115	4.30775	4.4503	5.35785	4.59646	3.84142	4.61467	4.15961	4.96238	4.93043	4.4673	4.54381	4.20378	5.44679
hyfF	4.27708	4.04585	4.40078	5.07635	4.1195	4.08347	3.8656	5.02426	4.39906	5.20319	4.38708	4.23306	4.36828	5.04749	4.15053	4.62908	5.74072	3.77969	4.65565	4.56251	4.2654	4.54381	3.86191	6.05291
hyfG	4.89777	4.32121	4.82143	4.27285	5.43716	5.14893	3.99425	4.76091	4.39906	5.44019	4.52699	4.47911	4.85145	5.82993	5.23924	5.59005	5.57524	4.78274	5.29048	5.0843	5.23725	5.08937	5.21291	6.36908
hyfR	5.52796	5.18936	5.57067	5.35555	5.39542	5.3871	4.91704	5.29756	4.09954	5.78808	5.45733	4.95625	5.47036	5.76122	5.48925	5.02473	5.57524	6.01715	4.8672	5.93975	5.36409	5.58947	5.63022	5.8235
focB	4.64078	4.44139	4.47403	5.07635	3.89829	5.26208	3.60852	3.89682	4.39906	4.98083	5.14621	4.70314	4.33412	5.15853	4.90255	5.1357	4.61467	4.15961	4.65565	5.15549	5.32304	5.0158	4.42879	6.12193
yfgO	5.48384	5.39685	5.78733	6.26609	6.06176	5.94329	5.0264	5.48413	5.81076	6.41808	5.57807	5.61553	5.58374	6.1316	5.92227	6.64707	6.26023	6.01715	6.44138	5.72252	5.91294	5.73412	6.12404	6.4784
bepA	9.54883	10.246	9.64092	10.1173	9.12542	9.64124	10.2784	9.38628	9.71015	9.42905	9.35543	10.1083	10.1886	9.6253	9.12065	9.36589	9.04611	9.58528	9.2154	9.42029	9.59686	9.15206	9.84123	8.9347
yfgD	8.21596	9.2142	8.72528	9.14679	7.58179	8.42412	8.77729	8.65024	8.0199	8.44549	7.86509	8.66251	8.72451	8.25546	8.03449	8.14166	8.47082	8.4409	8.12913	8.34337	8.44523	8.15541	8.68333	8.08406
hda	8.32314	8.02523	8.36266	7.90119	7.41427	8.4743	7.89824	7.35946	7.29199	7.08217	7.45278	7.51102	7.58846	7.78741	8.27982	8.23185	9.06184	8.84738	8.28455	8.4104	8.17226	8.88569	8.19429	8.50166
uraA	5.43832	5.89479	5.4305	5.47719	6.69853	5.83039	5.18308	5.93191	5.20634	5.71769	5.32555	6.12947	5.41424	5.82993	5.92227	4.90452	6.64139	4.92052	5.55763	5.40959	5.72086	5.40967	5.67482	5.64741
upp	7.38712	7.10938	6.86834	6.90914	7.12608	6.95491	7.1187	7.05523	7.22818	7.0681	7.24961	7.71344	7.09173	6.70747	8.09231	7.74646	6.87299	7.48576	7.03004	7.28322	7.14686	7.41909	8.0064	7.03848
purM	5.1013	5.32054	5.72867	5.69346	7.22471	5.62571	6.17709	6.22157	6.42762	5.03971	6.72421	4.97928	5.53194	6.63251	5.8526	7.59932	6.46336	5.21649	6.71176	4.97047	6.81058	4.82797	6.576	6.12193
purN	5.78591	6.01589	6.26079	5.35555	6.51583	5.91588	6.50323	5.64932	6.32967	5.15073	6.73001	5.65897	5.87263	6.0761	6.25487	6.35763	6.02373	4.98477	6.14941	5.40959	6.53304	5.58947	6.36084	5.98041
ppk	8.68282	8.5546	8.58767	8.62183	8.23025	8.52733	8.61042	8.42375	8.54792	8.35564	8.38248	8.43363	8.71209	8.17849	8.78188	8.89182	8.82432	8.86882	8.71182	8.92256	8.75212	8.97413	8.79108	8.86594
ppx	7.89226	7.80485	7.77938	7.32021	7.58179	7.40769	7.7375	7.94849	7.61669	7.47247	7.40279	7.57478	7.91889	7.14516	8.00268	8.01674	8.34792	8.056	7.85923	8.12133	8.2673	8.41113	8.3741	8.35168
yfgF	5.60207	5.36681	5.44879	5.35555	5.39542	5.97019	5.11397	4.34522	5.06737	5.48326	4.98083	4.80977	5.00047	4.92719	5.95588	5.73809	7.35376	6.13509	5.05166	5.35013	5.75213	5.77928	4.87348	6.8479
yfgG	8.39934	8.97128	8.17222	7.5032	7.40378	8.92627	8.68261	6.81549	8.02304	7.37294	8.53943	8.67138	8.1064	7.03305	8.57032	7.06672	8.627	8.73513	8.37382	8.65725	8.38667	8.70829	8.43046	7.10818
yfgI	4.86374	4.38255	4.15568	5.07635	5.21524	4.77475	4.463	4.89858	4.88628	5.3958	5.21403	4.70314	4.64401	5.89552	4.75761	5.3349	5.17347	4.78274	4.53698	4.3361	5.02325	5.28994	5.21291	4.93557
guaA	8.68282	8.29823	9.08079	8.78387	8.63176	8.62999	8.45701	8.6306	8.73365	8.41245	8.14251	8.03389	8.27457	8.65637	10.3073	9.86988	9.93753	9.99125	10.6254	10.3934	10.4572	9.54208	10.4673	10.2427
guaB	8.19387	7.63564	8.28846	7.83445	7.91286	7.80878	6.78249	7.66947	8.12876	7.67178	7.31671	7.22821	7.60825	7.78741	9.96959	10.113	9.67659	9.6211	10.363	9.10447	10.0535	8.81516	9.53139	9.58099
xseA	8.30582	8.58754	8.33835	8.90805	7.97794	8.64258	9.39871	8.71691	8.29631	8.41801	7.96443	8.99537	8.9716	8.16526	8.84827	8.58465	8.58407	9.10756	8.70495	8.84662	9.05133	9.32575	8.57278	8.91539
yfgJ	6.18082	6.73319	6.58396	4.91347	5.21524	6.8061	6.11477	4.83139	5.4496	5.09629	6.2132	6.15498	6.48808	4.65154	7.16541	6.3111	6.36536	7.50779	7.05185	7.57699	6.67031	7.58513	7.04386	4.93557
der	8.44895	9.2455	8.84919	9.45144	9.2448	8.54533	8.26314	8.88374	8.4856	8.60021	8.18115	8.81911	8.85221	8.71205	9.15542	9.31374	9.2383	8.57216	8.90389	9.06803	9.26827	8.66282	8.83104	9.18907
bamB	9.79156	10.2215	9.99754	10.4685	10.1969	10.0029	9.21289	10.2288	9.85715	9.69712	9.73095	9.99668	10.0074	10.2127	9.78674	10.5711	10.5133	9.7721	9.84059	9.94089	10.1824	9.80942	10.2245	10.1425
yfgM	9.12839	9.63318	9.25195	9.76388	8.84445	9.23152	8.40153	9.07381	8.76209	8.97306	8.25948	9.34537	9.34033	9.22708	9.02493	9.58216	9.35779	8.80797	9.01907	8.92511	9.35356	8.72185	8.99831	9.21299
hisS	9.28443	9.51658	9.3979	9.45144	9.11582	9.47044	9.4289	9.55978	9.04275	9.19004	9.03047	9.64718	9.57096	9.24606	9.67639	9.84151	9.64561	9.71879	9.59911	9.80634	9.76627	9.52672	9.39808	9.34155
ispG	8.25422	8.41109	8.43782	8.56807	8.23025	8.17236	8.94686	9.1026	8.59716	8.79224	8.30295	8.64731	8.6527	8.69373	8.15876	8.75945	8.98142	8.41198	8.43317	8.54242	8.45001	8.37235	8.51569	8.48866
rodZ	8.39488	8.6927	8.53942	8.62183	8.45003	8.36707	9.25121	8.65995	8.89817	8.59039	8.60879	8.89676	8.85522	8.19161	8.42489	8.63274	7.90026	8.59807	8.52178	8.75217	8.61641	8.5652	8.45624	8.54
rlmN	6.89184	6.89456	6.89526	6.90914	7.17624	6.73731	6.73724	7.56992	7.31265	7.03953	7.02729	6.90646	7.36771	7.14516	7.46876	7.94236	7.67335	7.23149	7.13592	6.90361	7.51818	7.61035	7.41641	7.51976
ndk	6.67352	6.49704	6.3413	5.47719	6.79798	5.98345	5.98916	5.86628	6.9535	5.44019	6.66485	6.33983	5.7354	6.01838	7.20089	5.3349	6.36536	7.17753	6.40796	6.48698	6.65385	6.79152	6.2473	5.64741
pbpC	6.53445	6.01589	5.98821	6.39518	5.21524	5.97019	6.21058	6.14061	6.68696	6.58552	6.8089	6.10873	6.44471	7.0902	5.98872	5.73809	5.74072	6.21762	5.67468	6.37212	5.85652	6.07325	5.87923	6.76402
yfhM	9.09852	8.99725	8.99006	9.1002	9.20308	8.8613	9.64152	9.38041	9.4425	9.38147	9.42952	9.37931	9.37224	9.77658	8.69498	9.22867	9.09279	9.07473	8.99675	9.20856	9.04188	9.12608	9.17754	9.15653
sseA	6.92934	6.67308	6.79162	7.07248	6.84525	6.58033	8.24709	7.74445	7.85011	7.66244	8.04346	7.43809	7.31833	7.36948	6.083	6.3111	5.88915	5.85473	6.10837	6.01824	6.25606	5.85154	6.2473	6.42478
sseB	4.97948	5.84117	5.84369	5.22269	5.43716	5.9568	7.31624	6.8999	5.62503	5.68117	5.98957	6.1035	6.07235	6.28632	6.22761	6.40271	6.26023	6.69187	5.93148	5.69888	6.42078	6.52604	6.40122	6.05291
pepB	6.86199	7.5107	7.37801	7.58667	7.46559	7.25201	8.97636	8.23515	7.44953	7.5146	7.07822	7.89244	7.97261	7.75243	7.55902	7.36886	6.46336	6.9061	7.1959	6.6683	7.28153	6.8771	7.07747	7.35751
iscX	5.30521	6.06349	5.89793	5.88149	5.69972	6.39425	7.6908	6.56964	6.0754	5.52507	6.79789	6.54285	6.78219	5.95826	6.19983	5.50991	5.57524	6.27013	5.78294	5.87794	5.82746	5.53784	6.41443	4.38141
fdx	5.8218	6.60393	6.55048	6.51367	6.45618	6.10977	8.42598	7.56992	6.42762	6.64362	5.97008	6.6615	7.24208	7.00361	6.89784	5.87234	6.26023	6.74848	6.14941	6.2954	6.40119	6.4993	6.47873	6.12193
hscA	7.998	8.38135	8.66204	8.79561	8.32777	8.64049	10.2649	9.60072	8.76584	9.02134	8.4596	8.99113	9.28831	9.52006	8.86163	8.37444	8.72903	8.64853	8.52178	8.42488	8.66445	8.72185	8.31896	8.61374
hscB	6.57707	6.44766	6.67996	6.39518	5.83076	7.02713	7.26933	6.27312	6.22457	6.30261	6.50482	6.731	6.61086	6.18504	6.61188	5.73809	6.46336	6.95504	6.40796	6.51432	6.91096	7.11881	6.94717	7.1418
iscA	8.5366	8.6559	8.72716	8.33046	8.41912	8.90203	8.89011	8.31726	8.60137	8.77067	8.861	8.67755	8.49254	8.39806	8.36046	8.01674	7.9686	8.88995	8.37382	8.81398	8.56011	8.66282	8.94695	8.2162
iscU	8.49275	9.04665	8.74945	8.78387	8.57213	9.00804	9.27198	8.52292	8.68297	8.90738	8.79747	9.00523	8.85672	8.52783	8.59453	8.08747	8.32203	8.89831	8.67013	8.88378	8.85291	8.92306	9.13228	8.61374
iscS	9.93722	10.3939	10.1783	10.0842	10.3846	10.4175	10.8287	10.1309	9.99054	10.2752	9.9494	10.4074	10.2403	9.92531	9.94574	9.7659	10.2978	10.0913	9.88378	10.3081	10.2428	10.2961	9.92092	10.0167
iscR	9.22787	9.69645	9.45781	9.25281	9.22111	9.71962	9.88913	9.2957	9.31135	9.51197	9.32603	9.76865	9.56453	9.60093	8.9224	8.96877	9.03021	9.35855	9.0787	9.49596	9.32135	9.23004	9.06685	8.96319
trmJ	8.7118	8.66519	9.04518	9.0907	8.59996	9.2426	8.67062	7.97986	7.55733	7.70854	7.45978	7.81614	7.43373	7.82156	8.46337	8.97625	9.26572	9.58009	9.00237	9.86061	9.12633	9.55296	8.8433	9.00946
suhB	7.48829	6.82445	7.05298	7.18389	7.52486	7.33194	6.97018	7.54916	7.48637	8.12356	7.2003	7.39806	7.03438	7.85491	7.24234	7.41359	8.00159	7.86438	7.05185	8.70252	7.17597	7.59359	6.99193	7.41364
yfhR	4.3027	3.79823	3.96559	4.91347	3.63691	4.08347	3.19197	1.42144	4.47434	3.20384	3.86113	4.78384	3.79564	4.31047	4.02947	3.84142	4.92096	4.85328	3.21451	4.45374	4.57613	4.61197	3.69871	5.33495
csiE	7.19866	6.65455	7.22728	6.51367	6.45618	6.76829	6.62249	7.20874	7.97848	7.0681	8.10728	7.20153	7.37613	6.94285	5.7605	5.1357	5.88915	6.65285	6.6841	6.40171	6.23408	6.5523	7.01813	6.58002
hcaT	5.43832	5.20642	5.0542	5.88149	5.62945	5.78567	4.90072	5.79752	5.27111	5.95033	5.70135	5.51667	5.3978	5.53294	5.59969	5.42506	4.92096	5.21649	3.93107	4.61397	5.04866	5.13642	5.53666	6.25079
hcaR	7.37207	7.18451	6.56732	7.2192	8.02659	6.68144	4.5282	6.44031	6.53701	5.6437	6.87848	6.25273	5.57645	6.01838	4.71898	5.02473	4.61467	4.78274	4.96238	4.208	4.83166	5.04075	5.15112	5.55058
hcaE	6.55592	6.10048	5.88456	6.99312	6.2374	6.14561	5.89342	6.97966	7.05508	7.0681	6.92475	6.74786	6.72731	7.03305	6.38394	6.9194	6.26023	6.76687	6.71176	6.47311	6.76532	6.61177	6.95624	7.00233
hcaF	4.71899	4.25714	3.62322	3.60016	3.48601	3.98141	3.60852	4.13837	4.77157	4.09652	4.65452	4.34369	4.29913	4.92719	4.5532	4.08212	3.69044	3.45623	3.93107	4.06741	4.22139	4.67705	3.86191	3.84147
hcaB	4.53665	4.224	4.24209	5.47719	4.01313	4.61351	3.60852	4.5261	4.61405	4.48344	4.77168	4.57294	4.63	4.31047	3.89731	4.46875	5.17347	4.78274	4.8672	4.3361	4.80208	4.82797	4.07658	5.73814
hcaD	6.22169	5.72755	5.55388	5.58938	5.89207	6.10977	5.12806	5.64932	5.53998	5.09629	5.61617	5.39349	5.50148	4.79594	5.53445	6.05286	6.14682	5.95436	6.33869	6.31107	6.29903	6.26538	5.9715	5.55058
yphA	6.0583	5.44078	5.57067	5.47719	5.11594	5.52046	5.39602	5.56909	5.82522	5.48326	7.05067	5.70114	6.5264	6.1316	4.90255	5.59005	6.72279	5.67167	6.37374	5.35013	5.48068	6.18934	6.4405	5.44679
yphB	5.05681	4.81962	4.15568	5.07635	5.39542	4.91978	3.68676	2.75508	4.54589	4.396	4.44468	4.39597	4.87541	4.49106	4.8319	5.59005	4.22534	5.10528	4.40766	4.93043	4.64438	4.35784	4.57714	5.08133
yphC	4.27708	4.52539	3.74659	4.27285	4.5582	4.35239	3.60852	4.5261	3.72109	5.09629	4.26449	4.1744	4.69873	4.79594	4.26221	4.62908	2.83099	3.91775	3.72935	4.61397	3.81062	4.35784	3.93707	5.64741
yphE	4.79318	4.60476	4.06376	4.27285	4.83292	4.31091	2.95958	4.60869	4.23558	3.71815	4.16518	4.02747	3.89272	5.04749	4.41503	4.08212	5.17347	4.78274	4.53698	5.35013	4.0807	4.61197	4.07658	5.98041
yphG	4.82889	4.86331	4.79309	5.47719	5.51717	5.28369	3.7967	5.19437	4.05119	5.52507	4.57936	4.55771	4.8271	6.42605	4.09127	5.1357	5.17347	4.04374	4.7653	5.60027	4.86063	4.50849	5.05316	6.8479
yphH	5.39133	5.45513	4.90327	5.35555	5.06361	5.14893	4.7987	5.39386	5.24984	5.20319	5.49871	5.12063	5.20334	5.26163	4.75761	5.3349	4.92096	5.31974	4.2656	5.65042	5.09817	5.22613	5.32909	5.8235
glyA	8.8529	8.81873	9.01329	8.72368	9.32202	8.66127	9.56848	9.55198	9.24572	9.02499	9.28621	9.08635	8.6759	9.4233	9.27342	9.98921	9.21035	8.93942	9.21056	9.23551	9.27501	8.88741	9.3265	8.62568
hmp	6.35626	7.88123	7.36844	8.2644	8.11282	7.99054	8.00517	6.37102	6.3195	7.69027	7.10973	7.6822	6.87718	7.0902	8.14425	8.168	5.74072	8.29014	7.61747	5.95977	7.98755	7.7109	5.95351	8.62568
glnB	7.16063	6.65455	6.85469	6.81996	7.11327	7.17895	7.07936	7.04043	6.89306	7.03953	6.98424	6.50764	6.78219	7.58361	6.93202	7.54003	7.9686	7.38222	7.29065	7.22649	6.53304	7.69527	7.46166	7.35751
glrR	5.67255	5.69164	5.77289	5.96705	5.79909	5.7238	5.12806	5.93191	5.35317	5.3958	5.29456	5.50084	5.7549	4.92719	5.98872	5.59005	6.14682	5.78427	5.88365	6.50072	6.30958	6.16685	6.12404	5.90409
yfhG	6.13162	5.87358	5.48467	6.12431	4.1195	5.73952	5.31211	5.83231	5.53998	5.85518	5.31014	5.64464	5.89624	5.53294	6.34642	5.66597	5.57524	6.52904	5.61734	6.58049	6.36119	6.52604	5.46228	6.05291
glrK	7.00933	6.61676	6.88857	6.99312	6.69853	6.62332	5.93409	6.7442	6.65496	7.19009	6.78122	6.52339	6.75016	6.77873	6.42052	7.12167	7.30172	6.55043	6.76553	6.7279	7.06207	6.58658	6.73188	6.72017
purL	6.8271	7.60057	8.06666	6.95174	9.12223	7.35764	7.61278	7.15479	7.75897	6.77073	8.27544	6.27151	6.51501	7.87131	8.15876	8.32846	7.71374	6.98676	8.40803	7.67716	8.48067	6.07325	7.98884	7.6186
mltF	6.13162	6.10048	6.2081	5.79054	5.89207	6.30199	6.21058	5.56909	5.52235	5.68117	5.66546	5.76879	6.33671	6.70747	6.93202	6.72012	7.19166	6.59227	6.10837	6.47311	6.74215	6.87016	6.63363	7.00233
tadA	6.26143	6.41133	7.12297	6.86524	5.21524	6.93457	7.80922	7.01036	5.67375	6.20308	6.24597	6.51159	7.28965	7.58361	6.78082	6.53006	7.0725	6.97099	7.32687	6.54115	6.30958	6.84206	6.80393	6.1878
pgpC	7.10346	7.73012	8.3913	8.5952	7.92758	7.86001	9.00241	8.88788	7.59155	8.22219	7.58353	7.93429	8.4109	9.42885	7.3537	7.89582	8.03385	6.85545	8.06624	6.90361	7.36985	6.74674	7.81045	7.64229
yfhH	5.66269	4.55233	5.33543	5.07635	5.16645	5.367	5.20983	5.34651	5.76652	6.41808	6.03715	5.45229	5.2407	6.1316	4.9699	5.66597	4.92096	4.78274	4.10801	4.84687	4.80208	4.61197	4.87348	5.98041
yfhL	5.30521	5.30478	5.14671	4.91347	4.39835	5.53854	5.0264	5.4397	5.70534	5.35001	5.48505	5.82072	5.486	4.79594	5.8526	5.80678	6.02373	6.21762	5.61734	6.05594	5.34371	5.82307	4.52937	4.77341
acpS	5.59171	5.67947	5.96299	4.51936	4.39835	5.67559	5.86004	5.02426	5.89537	4.2034	5.77056	6.07706	6.08781	4.104	6.28163	5.66597	5.74072	5.92191	5.49533	6.23094	5.89904	6.23328	5.91685	4.38141
pdxJ	7.59325	7.47945	7.52313	7.47427	7.33921	7.48432	7.45964	7.94054	7.59155	7.5454	7.63702	7.84464	7.92607	7.14516	8.25977	8.23185	7.79126	7.85582	7.54244	7.51743	7.84981	8.05492	8.06622	7.64229
recO	5.94082	5.70371	5.85744	6.39518	5.86174	5.67559	6.79137	6.50642	5.73626	6.27836	5.37083	6.25745	6.33671	5.82993	6.11311	6.44642	6.64139	6.04755	6.14941	7.03211	6.05761	6.47205	5.95351	6.76402
era	7.7199	7.91016	7.95596	8.12244	7.94215	7.70051	8.72146	8.45199	7.97525	8.27828	7.80313	8.38487	8.38714	8.01103	7.70453	8.49382	8.4942	7.99491	8.15957	8.22011	8.14895	8.04879	7.80544	8.01316
rnc	7.78271	7.32395	7.60693	7.83445	7.76502	7.93018	8.26951	8.21552	8.16045	8.08913	8.11617	8.12835	8.13768	8.36371	7.50327	8.08747	8.34792	8.14304	8.18939	8.32419	7.6568	7.90338	7.8977	7.6186
lepB	9.2796	9.25783	9.4385	9.91147	8.9419	9.50188	9.41532	9.39212	9.28284	9.56304	8.96061	9.48467	9.31811	9.59106	9.51383	9.63507	9.84965	9.44102	9.28609	9.57112	9.72943	9.21642	9.9416	9.64101
lepA	9.93364	10.0915	10.0783	10.4649	9.72933	10.047	10.0495	10.2753	9.41291	10.0995	9.25637	9.97965	9.97143	10.1736	10.2053	10.5386	10.6548	10.1094	10.0636	10.1117	10.2895	9.78748	9.85098	10.1834
rseC	8.83983	9.25167	9.19216	9.66493	8.54376	9.04171	9.24071	8.76272	8.33217	8.83026	7.97425	9.07035	9.03876	8.93898	8.92452	9.09086	8.96479	9.19504	8.94526	8.89162	9.39748	8.68672	8.97174	8.73987
rseB	10.6503	11.0995	10.9452	11.4861	10.724	10.9699	11.2032	10.7135	10.562	10.7209	10.071	11.0887	10.975	10.8662	10.7956	11.1994	11.3492	11.0365	10.9712	10.963	11.3644	10.8429	11.0211	10.9975
rseA	11.9975	12.5074	12.3155	12.9232	12.4983	12.4151	12.398	12.2333	12.1302	12.2733	11.672	12.4605	12.4006	12.5158	11.7258	12.3881	12.084	12.163	11.9161	12.4545	12.247	11.6994	12.3833	11.8911
[truncated: 1,402 more rows]

## Sheet: Fig5b
strain	G01F1	G01M1	G01F2	G01M2	G01F3	G01F4	G01F5	G01M3	GmL02G02F1	GmL02G04F1	GmL02G05F1	GmL02G05F3	GmL02G07F1	GmL02G08F1	GmL02G09F1	GmL02G11F1	GmL02G11F2	GmL02G11F3	GmL04G03F1	GmL04G04F1	GmL04G05F1	GmL04G07F1	GmL04G08F3	GmL04G11F1	GmL04G13F1	GmL04G13F3	GmL04G14F1	GmL07G02F1	GmL02G02M1	GmL02G05F2	GmL04G08F1	GmL04G08F2	GmL04G13F2	GmL07G02F2	GmL07G02F3	GmL07G03F1	GmL07G06F1	GmL07G07F1	GmL07G08F1	GmL07G08F2	GmL07G08F3	GmL07G09F1	GmL07G11F1	GmL07G12F1	GmL07G12F2	GmL07G12F3
thrA	7.95189	8.63164	8.75191	8.23154	8.6957	8.84522	8.3072	7.94802	8.25036	7.61982	7.71003	8.06412	7.90382	8.34339	8.665	7.97816	7.87655	8.2652	8.35432	7.90941	7.61074	7.21664	7.79368	8.17581	6.66386	8.26829	7.99317	7.31526	8.13039	7.44676	7.68297	7.90087	8.87799	8.84286	7.55653	8.92322	7.89967	7.903	8.37186	8.2623	8.73748	7.86658	7.93533	7.76797	8.16635	7.85673
thrB	7.24951	7.55769	7.75527	7.40317	7.51899	7.9118	7.23149	6.34535	7.1059	7.1168	6.9413	6.90883	6.90188	7.36765	7.66944	7.29032	6.75003	7.24647	7.48564	6.84525	6.90975	6.73133	6.84993	7.25769	6.99213	7.10668	7.00086	6.91222	7.05644	6.71532	7.23038	6.81089	7.71191	7.67687	5.91407	7.49426	6.6763	6.59903	7.14802	6.66004	7.02039	6.7365	6.7196	6.23208	5.99653	6.56468
thrC	7.60556	7.91744	7.77337	7.31352	7.98084	7.85208	7.27912	7.52514	7.47389	7.45182	7.15591	7.34548	7.06065	7.55591	7.89081	7.27594	7.2764	7.54424	7.50203	7.02175	6.8718	6.90561	6.93306	7.35588	6.76755	7.55721	7.19361	6.76156	7.39334	6.23539	7.0325	6.99694	8.10258	8.09654	6.51582	7.74287	6.76852	6.83284	7.17682	7.09826	7.13501	7.01758	7.08192	6.95276	7.06255	7.0384
yaaX	8.45947	6.80248	6.49141	8.9078	9.39629	10.7635	8.13902	9.21252	7.17412	6.82198	6.60214	5.08904	7.60074	6.75622	7.53879	7.42024	6.5593	7.0797	7.38314	6.49931	5.8138	6.93808	6.62912	7.38555	6.72892	5.56412	6.21397	5.77484	6.47532	4.68835	5.75304	4.84906	5.73247	4.51225	4.3022	6.77352	5.70082	6.82744	7.58399	7.30197	5.5705	6.2565	5.3546	7.49451	5.16656	4.95917
yaaA	6.05868	5.54078	5.3328	6.87042	6.22899	6.98036	6.03708	6.3892	5.57583	5.49118	5.6346	6.14181	6.16099	5.92023	5.71809	5.68192	5.55198	6.03673	5.91347	6.07774	6.12896	5.14185	5.53002	5.74845	5.27745	5.8539	5.26061	6.05953	6.03851	6.13723	5.93424	5.74276	5.81833	7.04336	6.30422	6.89681	6.6763	6.69715	6.68969	6.90712	7.3716	7.06387	6.80922	6.6045	7.13601	6.45894
yaaJ	5.34751	4.95119	5.44551	5.83521	5.57915	5.61792	5.5074	5.44844	6.00839	5.56004	5.881	5.31962	5.77248	5.49324	5.74505	5.64509	5.94779	5.51598	5.3143	5.67658	6.00122	5.66955	5.79419	5.62122	5.36822	5.42968	6.00407	6.18325	5.8673	6.49522	4.33983	5.82372	4.57441	5.59316	6.70031	6.39626	6.12965	6.58628	6.31538	6.6051	6.0315	6.06167	6.49249	6.21068	6.62584	6.56468
talB	10.623	9.55441	9.80231	9.39674	9.67924	9.55893	9.51888	9.77204	10.2188	9.55789	9.81847	9.5691	10.1423	10.1053	9.47624	9.63613	9.59913	9.7476	9.92564	9.91182	10.1257	9.60413	9.99974	10.488	9.28093	9.93323	10.4654	9.96769	9.93427	9.56845	9.63902	9.54881	10.2376	9.3724	8.94864	9.41737	9.67317	9.11714	9.26292	9.3336	8.85363	9.61001	9.48825	9.76849	9.51997	8.93473
mog	6.59636	6.1815	5.90574	5.7693	5.82292	5.86192	5.91629	6.20517	6.15064	6.05746	6.05693	5.90671	6.08559	6.26814	5.93264	6.25379	6.14183	6.1078	6.09737	6.14744	5.98709	6.19981	6.11725	6.58102	6.35694	6.0034	6.39101	5.99345	6.17987	6.4137	6.1451	5.82372	5.54371	6.27357	5.91407	6.33331	5.70082	5.84013	6.1797	5.64734	5.67524	5.64081	5.39726	6.12174	6.52005	5.6774
satP	5.68943	6.01729	6.16912	5.86707	5.66127	5.87369	5.57141	5.87586	5.85057	5.43118	5.96701	6.18923	5.88996	5.49324	5.40809	5.94995	6.73004	5.99984	5.14087	5.60761	5.42052	5.69148	6.24359	5.86537	6.41892	5.49847	6.26873	5.92419	5.81548	6.57238	5.87633	6.9616	5.54371	4.51225	5.14292	5.48129	5.72148	5.34545	5.30764	5.47423	4.49013	5.14602	5.3546	5.63546	4.85467	5.36253
yaaW	3.45042	4.16362	4.11919	4.33087	4.18624	3.46016	3.76711	4.70592	3.46063	4.03517	3.91489	4.81446	3.93039	3.58657	3.41755	3.94166	4.11225	3.45274	3.36318	4.0255	4.66389	4.18228	4.39502	3.6263	4.10398	4.31815	3.72335	4.80104	3.7399	4.68835	3.70403	5.46844	4.57441	3.57433	2.85699	4.16647	4.06666	4.82233	4.06439	3.8306	3.02856	4.65233	3.85921	3.83663	5.42286	4.79505
dnaK	11.7179	11.8587	12.1941	11.2881	11.2684	11.4942	11.2859	11.865	12.0968	11.1154	10.9885	11.5151	12.3024	10.7508	12.2751	11.865	12.2117	11.6251	11.8889	11.3991	10.9668	10.9755	11.7409	11.3927	12.1096	11.6972	12.1275	11.6066	11.8143	11.6065	11.6366	11.301	11.6347	11.691	11.6282	11.0423	12.1917	11.7066	12.0878	12.8593	10.9641	12.0404	10.6992	12.2052	11.5185	11.2484
dnaJ	8.34761	8.94524	9.18562	8.5828	8.35856	8.3606	8.53028	8.64394	8.80712	8.49094	8.28527	8.88903	9.03529	8.14342	8.94484	8.65287	9.22722	8.79845	8.73427	8.62742	8.22894	8.3054	8.82736	8.63696	9.27592	8.85169	8.86153	8.53633	8.98433	8.97026	8.60116	8.02589	8.46398	8.95281	9.04555	8.41189	9.39316	8.89998	8.69664	9.45507	8.03463	8.80433	8.2669	8.79373	9.05441	8.81126
insL1_1	4.73467	8.04377	7.52669	0.00488014	7.01137	6.6449	7.17766	6.20517	8.45617	6.91692	6.44448	6.92292	7.42836	7.09936	6.91482	6.90431	1.3129	6.39033	7.01849	6.6464	6.80491	6.96534	7.1669	6.83867	7.79869	0.00488014	7.36361	6.94755	7.95675	8.04258	6.7067	8.55074	7.75609	7.29791	7.71492	7.04449	7.8205	7.06189	7.74168	7.83099	0.00488014	7.92508	7.06217	7.48562	9.07323	7.07465
mokC	4.92919	5.58056	4.51325	4.86034	4.59724	4.48779	4.16765	5.07158	2.11725	4.93956	4.55652	5.27636	4.21402	4.55605	4.61985	4.65533	5.19172	5.35001	4.35986	4.01133	4.75009	4.27234	4.70987	4.84798	5.69319	5.02579	4.39953	3.31636	3.974	5.7949	5.816	5.74276	5.20423	6.87481	5.26504	4.84527	5.20987	5.02486	4.92185	6.25869	6.31697	5.41452	5.39726	5.18691	6.28191	5.36253
nhaA	7.70191	8.97912	9.32842	8.60658	9.20518	8.55034	8.96302	9.37401	8.58706	8.57929	8.70657	9.08354	8.35578	8.20833	8.26373	8.40834	9.05715	8.58463	8.3693	8.44175	8.56722	8.53953	8.76633	8.4577	9.16363	8.69198	9.08586	8.58201	8.82686	9.40932	9.31863	8.82104	8.39579	8.09654	9.16801	7.99027	9.01642	7.91069	7.67259	8.38151	6.80646	8.45817	8.33981	8.2068	8.78432	8.67623
[truncated: 3,345 more rows]

## Sheet: Fig5c_CmL05
id	Position	Type	Reference_sequence	Variant	Overlapping_gene	Coding_region_change	Non-synonymous	Amino_acid_change	Frequency_CmL05G02	Frequency_CmL05G03	Frequency_CmL05G04	Frequency_CmL05G05	Frequency_CmL05G07	Frequency_CmL05G08	Frequency_CmL05G09	Frequency_CmL05G10	Frequency_CmL05G12	Frequency_CmL05G13	Frequency_CmL05G14	Frequency_GmL02G02	Frequency_GmL02G04	Frequency_GmL02G05	Frequency_GmL02G07	Frequency_GmL02G08	Frequency_GmL02G09	Frequency_GmL02G11	Frequency_GmL04G03	Frequency_GmL04G04	Frequency_GmL04G05	Frequency_GmL04G07	Frequency_GmL04G08	Frequency_GmL04G11	Frequency_GmL04G13	Frequency_GmL04G14	Frequency_GmL07G02	Frequency_GmL07G03	Frequency_GmL07G06	Frequency_GmL07G07	Frequency_GmL07G08	Frequency_GmL07G09	Frequency_GmL07G011	Frequency_GmL07G012
[truncated: 7 more rows]

[truncated: 1 more sheets: Fig5c_GmL07]
