# Supplementary material for: Single mutation makes Escherichia coli an insect mutualist
Source: Nat Microbiol. 2022 Aug 4;7(8):1141–50. doi: 10.1038/s41564-022-01179-9 (PMC9352592; doi:10.1038/s41564-022-01179-9)
Supplement: Source Data Fig. 6 — Numeric source data for Fig. 6b and statistical source data for Fig. 6. [file 41564_2022_1179_MOESM11_ESM.xlsx]

## Sheet: Sheet1
Sheet name	Description	Notes
Fig6b	Numeric source data for Fig6b	Adult emergence rates of P. stali infected with dcyaA and crp221T>C. A, ids. B, E. coli strain names. C, emergence rates.
Fig6_statisitical_analyses	Statistical source data for Fig.6	The numbers of biological replicates and exact P-values of Fig. 6b.

## Sheet: Fig6b
id	strain	er
1	dintS	0
2	dintS	0.120482
3	dintS	0.0121951
4	dintS	0.047619
5	dintS	0.192771
6	dintS	0.120482
7	dintS	0.0731707
8	dintS	0.0595238
9	dintS	0.213333
10	dintS	0.26506
11	dintS	0.32
12	dintS	0.155844
13	dintS	0.0952381
14	dintS	0.097561
15	dintS	0.178571
16	dintS	0.321429
17	dintS	0.22619
18	dintS	0.373494
19	dintS	0.433735
20	dintS	0.235294
21	dintS	0.349398
22	dintS	0.349398
23	dintS	0.421687
24	dintS	0.0595238
25	dcyaA	0.761905
26	dcyaA	0.75
27	dcyaA	0.785714
28	dcyaA	0.73494
29	dcyaA	0.785714
30	dcyaA	0.831325
31	dcyaA	0.714286
32	dcyaA	0.597561
33	dcyaA	0.5875
34	dcyaA	0.486486
35	dcyaA	0.594937
36	dcyaA	0.525
37	dcyaA	0.375
38	dcyaA	0.3875
39	dcyaA	0.864198
40	dcyaA	0.575
41	dcyaA	0.829268
42	dcyaA	0.738095
43	dcyaA	0.809524
44	dcyaA	0.821429
45	dcyaA	0.710843
46	crpt221c	0.626506
47	crpt221c	0.604938
48	crpt221c	0.45122
49	crpt221c	0.595238
50	crpt221c	0.426667
51	crpt221c	0.463415
52	crpt221c	0.469136
53	crpt221c	0.390244
54	crpt221c	0.45122
55	crpt221c	0.753086
56	crpt221c	0.670886
57	crpt221c	0.595238
58	crpt221c	0.746988
59	crpt221c	0.698795
60	crpt221c	0.642857
61	crpt221c	0.743902
62	crpt221c	0.722892
63	crpt221c	0.666667
64	crpt221c	0.52381
65	crpt221c	0.457831
66	crpt221c	0.73494
67	crpt221c	0.819277
68	crpt221c	0.445783
69	crpt221c	0.679012
70	crp-rev	0.105263
71	crp-rev	0.0886076
72	crp-rev	0.05
73	crp-rev	0.107143
74	crp-rev	0.0921053
75	crp-rev	0.0779221
76	crp-rev	0.126582
77	crp-rev	0.0789474
78	crp-rev	0.126582
79	crp-rev	0.0897436
80	crp-rev	0.126582
81	crp-rev	0.158537
82	crp-rev	0.425
83	crp-rev	0.178571
84	crp-rev	0.333333
85	crp-rev	0.390244
86	crp-rev	0.365854
87	crp-rev	0.168675
88	crp-rev	0.209877
89	crp-rev	0.416667
90	crp-rev	0.253012
91	crp-rev	0.580247
92	crp-rev	0.204819
93	crp-rev	0.313253
94	CmL05G13	0.928571
95	CmL05G13	0.939759
96	CmL05G13	0.916667
97	CmL05G13	0.916667
98	CmL05G13	0.940476
99	CmL05G13	0.940476
100	CmL05G13	0.940476
101	CmL05G13	0.892857
102	CmL05G13	0.831325
103	CmL05G13	0.839506
104	CmL05G13	0.940476
105	CmL05G13	0.987342
106	GmL07G12	0.928571
107	GmL07G12	0.952381
108	GmL07G12	0.9875
109	GmL07G12	0.916667
110	GmL07G12	0.809524
111	GmL07G12	0.916667
112	GmL07G12	0.904762
113	GmL07G12	0.880952
114	GmL07G12	0.869048
115	GmL07G12	0.951807
116	GmL07G12	0.928571
117	GmL07G12	0.839506
118	symA	0.925926
119	symA	0.6875
120	symA	0.84
121	symA	0.581081
122	symA	0.855263
123	symA	0.894737
124	symA	0.763158
125	symA	0.860759
126	symA	0.8125
127	symA	0.734177
128	symA	0.719512
129	symA	0.64557
130	symA	0.975904
131	symA	0.916667
132	symA	0.783133
133	symA	0.904762
134	symA	0.951807
135	symA	0.869048
136	symA	0.975904
137	symA	0.903614
138	symA	0.841463
139	symA	0.963855
140	symA	0.952381
141	symA	0.756098

## Sheet: Fig6_statisitical_analyses
Statistical analyses of Fig. 6B
Method	Pairwise Wilcoxon Rank Sum Tests, two-sided
p-value adjustment	Bonferroni
Smaple size	dintS	24
	dcyaA	21
	crpt221c	24
	crp-rev	24
	CmL05G13	12
	GmL07G12	12
	symA	24
p-values		dintS	dcyaA	crpt221c	crp-rev	CmL05G13	GmL07G12
	dcyaA	3.75028e-07	NA	NA	NA	NA	NA
	crpt221c	9.31386e-08	0.950227	NA	NA	NA	NA
	crp-rev	1	9.32015e-07	2.63513e-07	NA	NA	NA
	CmL05G13	3.0164e-05	8.5309e-05	3.0211e-05	3.01171e-05	NA	NA
	GmL07G12	3.05893e-05	0.0001479	3.62272e-05	3.05418e-05	1	NA
	symA	6.40853e-08	0.00711984	1.48471e-05	6.40225e-08	0.884781	1
