# Supplementary material for: Single mutation makes Escherichia coli an insect mutualist
Source: Nat Microbiol. 2022 Aug 4;7(8):1141–50. doi: 10.1038/s41564-022-01179-9 (PMC9352592; doi:10.1038/s41564-022-01179-9)
Supplement: Source Data Extended Data Fig. 1 — Numeric source data for Extended Data Fig. 1a,b,c. [file 41564_2022_1179_MOESM12_ESM.xlsx]

## Sheet: Sheet1
Sheet Name	Description	Notes
ExtFig1a	Numeric source data for ExtFig1a	Adult emergence rates of P. stali infected with laboratory strains of E. coli. A, ids. B, E. coli strain names. C, emergence rates.
ExtFig1bc	Numeric source data for ExtFig1bc	Body color and sizes of P. stali infected with laboratory strains of E. coli. A, ids. B, E. coli strain names. C, sex of insect individuals. D, body color data in terms of hue angles. E, body sizes.

## Sheet: ExtFig1a
id	Strain	EmergenceRate
1	BW25113	0.047619
2	BW25113	0.142857
3	BW25113	0.047619
4	BW25113	0.0238095
5	BW25113	0.0952381
6	BW25113	0.107143
7	BW25113	0.0714286
8	BW25113	0.0238095
9	BW25113	0.0833333
10	BW25113	0.119048
11	BW25113	0.0833333
12	BW25113	0.0357143
13	BW25113	0.119048
14	BW25113	0.0595238
15	BW25113	0.0357143
16	BW25113	0.047619
17	BW25113	0.0357143
18	BW25113	0.130952
19	BW25113	0.0595238
20	BW25113	0.047619
21	BW25113	0
22	BW25113	0.047619
23	BW25113	0.0833333
24	BW25113	0.119048
25	BW25113	0.0714286
26	BW25113	0.0833333
27	BW25113	0.0714286
28	EPI300	0.0595238
29	EPI300	0.0714286
30	EPI300	0.107143
31	EPI300	0.0238095
32	EPI300	0.0833333
33	EPI300	0.0833333
34	EPI300	0.047619
35	EPI300	0
36	EPI300	0.0714286
37	EPI300	0
38	EPI300	0.047619
39	EPI300	0.107143
40	EPI300	0.047619
41	EPI300	0.0952381
42	EPI300	0.0595238
43	EPI300	0
44	EPI300	0.047619
45	EPI300	0.0119048
46	EPI300	0.0357143
47	EPI300	0
48	EPI300	0.0833333
49	EPI300	0.107143
50	EPI300	0.0119048
51	EPI300	0.142857
52	EPI300	0.0357143
53	EPI300	0.119048
54	DH5a	0.214286
55	DH5a	0.214286
56	DH5a	0.119048
57	DH5a	0.0238095
58	DH5a	0.0238095
59	DH5a	0.119048
60	DH5a	0.0714286
61	DH5a	0.0119048
62	DH5a	0.130952
63	DH5a	0.0238095
64	DH5a	0.0595238
65	DH5a	0.047619
66	DH5a	0.0119048
67	DH5a	0.0119048
68	DH5a	0.119048
69	DH5a	0.0119048
70	DH5a	0.107143
71	DH5a	0.0714286
72	DH5a	0.0714286
73	DH5a	0.154762
74	DH5a	0.0595238
75	DH5a	0.0119048
76	DH5a	0.0238095
77	DH5a	0.047619
78	DH5a	0.0238095
79	DH5a	0.0714286
80	DH5a	0.130952
81	JM109	0.154762
82	JM109	0.142857
83	JM109	0.214286
84	JM109	0.214286
85	JM109	0.202381
86	JM109	0.0952381
87	JM109	0.166667
88	JM109	0
89	JM109	0.0833333
90	JM109	0.0595238
91	JM109	0.154762
92	JM109	0.0952381
93	JM109	0.0238095
94	JM109	0.142857
95	JM109	0.107143
96	JM109	0.130952
97	JM109	0.0238095
98	JM109	0.0952381
99	JM109	0.0119048
100	JM109	0.0714286
101	JM109	0.190476
102	JM109	0.107143
103	JM109	0.0952381
104	JM109	0
105	JM109	0.107143
106	JM109	0.107143
107	JM109	0.166667
108	BL21	0.178571
109	BL21	0.154762
110	BL21	0.214286
111	BL21	0.214286
112	BL21	0.119048
113	BL21	0.190476
114	BL21	0.0238095
115	BL21	0
116	BL21	0.130952
117	BL21	0.214286
118	BL21	0.0119048
119	BL21	0.142857
120	BL21	0
121	BL21	0.107143
122	BL21	0.142857
123	BL21	0.130952
124	BL21	0.0238095
125	BL21	0
126	BL21	0.214286
127	BL21	0
128	BL21	0.119048
129	BL21	0.214286
130	BL21	0.0238095
131	BL21	0.0714286
132	BL21	0.0357143
133	BL21	0.142857
134	BL21	0.130952
135	SymA	0.857143
136	SymA	1
137	SymA	0.785714
138	SymA	0.642857
139	SymA	1
140	SymA	1
141	SymA	0.714286
142	SymA	0.928571
143	SymA	0.5
144	SymA	1
145	SymA	0.785714

## Sheet: ExtFig1bc
id	Strain	Sex	Hue	Size
1	SymA	female	112.965	7.46132
2	SymA	female	114.879	7.35648
3	SymA	female	105.212	6.94926
4	SymA	female	116.019	7.14029
5	SymA	female	116.933	7.15735
6	SymA	female	114.601	7.41599
7	SymA	female	110.583	7.34414
8	SymA	female	109.5	7.49327
9	SymA	female	115.345	7.35648
10	SymA	female	112.182	7.18736
11	SymA	female	113.101	7.33432
12	SymA	female	110.648	7.53285
13	SymA	female	111.513	7.19325
14	SymA	female	112.248	7.43499
15	SymA	female	112.639	7.68652
16	SymA	female	111.336	7.26409
17	SymA	female	113.002	7.21927
18	SymA	female	108.66	7.26138
19	SymA	female	112.373	7.38814
20	SymA	female	111.278	7.34112
21	SymA	female	118.444	7.60318
22	SymA	female	103.595	7.40531
23	SymA	female	116.605	7.53446
24	SymA	female	118.969	7.60861
25	SymA	female	114.771	7.39836
26	SymA	female	111.186	7.10924
27	SymA	female	112.11	7.01675
28	SymA	female	116.949	7.50752
29	SymA	female	102.819	7.44468
30	SymA	female	112.896	7.08544
31	SymA	female	114.188	7.50113
32	SymA	female	111.286	7.21927
33	SymA	female	113.162	7.41211
34	SymA	female	111.189	7.46152
35	SymA	female	112.978	7.29401
36	SymA	female	113.747	7.39332
37	SymA	female	113.986	7.22897
38	SymA	female	111.268	7.3014
39	SymA	female	113.305	7.11158
40	SymA	female	107.215	7.27768
41	SymA	female	112.988	7.31602
42	SymA	female	116.568	7.27851
43	SymA	female	113.882	7.23078
44	SymA	female	117.472	7.15228
45	SymA	female	111.182	7.13556
46	SymA	female	116.22	7.56617
47	SymA	female	113.069	7.37325
48	SymA	female	112.938	7.35902
49	SymA	female	114.849	7.32868
50	SymA	female	110.041	7.22513
51	SymA	female	114.996	7.28958
52	SymA	female	117.855	7.17894
53	SymA	female	111.606	7.53165
54	SymA	female	110.775	7.36709
55	SymA	female	103.327	6.73467
56	SymA	female	109.46	7.45983
57	SymA	female	104.604	7.50752
58	SymA	female	111.604	7.4377
59	SymA	female	111.15	7.58885
60	SymA	female	113.116	7.52642
61	SymA	female	109.994	7.31416
62	SymA	female	109.856	7.3835
63	SymA	female	109.936	7.33865
64	SymA	female	101.411	7.26714
65	SymA	female	109.138	6.86857
66	SymA	female	110.252	7.27518
67	JM109	female	101.617	6.50409
68	JM109	female	98.3631	6.47669
69	JM109	female	101.77	6.22552
70	JM109	female	118.435	6.46256
71	JM109	female	110.546	6.66568
72	JM109	female	106.442	6.72145
73	JM109	female	105.667	6.49461
74	JM109	female	101.733	6.30342
75	JM109	female	105.39	6.49101
76	JM109	female	107.873	6.75626
77	JM109	female	100.411	6.62314
78	JM109	female	83.8703	5.71782
79	JM109	female	106.456	6.76938
80	JM109	female	107.362	6.52003
81	JM109	female	99.4804	6.43176
82	JM109	female	104.336	6.64293
83	JM109	female	100.639	6.52054
84	JM109	female	100.693	6.37691
85	JM109	female	104.881	6.86617
86	JM109	female	101.504	6.46239
87	JM109	female	106.963	6.56515
88	JM109	female	97.0724	6.46869
89	JM109	female	97.9107	6.41876
90	JM109	female	102.992	6.40772
91	JM109	female	100.645	6.78758
92	JM109	female	99.6878	6.33343
93	JM109	female	105.32	6.52376
94	JM109	female	97.389	6.40517
95	JM109	female	106.675	6.60985
96	JM109	female	105.181	6.66243
97	JM109	female	88.4615	5.67569
98	JM109	female	102.948	6.61158
99	JM109	female	91.9422	6.06325
100	JM109	female	112.855	6.65289
101	JM109	female	99.7242	6.54298
102	JM109	female	111.298	6.44321
103	JM109	female	105.473	6.83056
104	JM109	female	91.1319	5.42447
105	JM109	female	99.6878	6.34755
106	JM109	female	110.004	6.6562
107	JM109	female	93.0878	6.46783
108	JM109	female	94.4488	6.44578
109	JM109	female	97.9761	6.54439
110	JM109	female	93.1744	5.99287
111	JM109	female	95.8026	5.45919
112	JM109	female	95.024	5.75803
113	JM109	female	95.2524	6.19446
114	JM109	female	96.3082	5.97991
115	JM109	female	99.9351	6.359
116	JM109	female	98.3572	6.64599
117	JM109	female	96.2803	6.68427
118	JM109	female	103.657	6.52158
119	JM109	female	97.6375	6.67836
120	JM109	female	97.5047	6.62956
121	JM109	female	99.4607	5.97297
122	JM109	female	98.6595	6.12745
123	JM109	female	79.9452	5.69559
124	JM109	female	95.5692	6.29353
125	JM109	female	95.4069	6.37958
126	JM109	female	99.5691	6.41128
127	JM109	female	102.895	6.78917
128	JM109	female	95.2334	6.69507
129	JM109	female	90.1037	6.30431
130	JM109	female	98.948	5.82721
131	JM109	female	103.003	6.0569
132	JM109	female	106.37	6.66814
133	JM109	female	86.3506	5.55194
134	JM109	female	99.4464	6.70785
135	JM109	female	100.524	6.05826
136	JM109	female	88.3881	5.15893
137	JM109	female	96.4892	6.05275
138	JM109	female	109.841	6.10959
139	JM109	female	101.819	6.61064
140	JM109	female	98.0216	6.30476
141	JM109	female	87.5432	5.73183
142	JM109	female	97.0837	6.75442
143	JM109	female	93.2584	5.66388
144	JM109	female	103.47	6.37432
145	JM109	female	104.652	6.15291
146	JM109	female	100.616	6.35064
147	JM109	female	103.26	6.58287
148	JM109	female	103.202	6.18934
149	JM109	female	93.3131	6.01344
150	JM109	female	100.896	6.47207
151	JM109	female	98.6725	6.12044
152	JM109	female	103.82	6.43192
153	JM109	female	96.8344	6.18228
154	JM109	female	104.211	6.37025
155	JM109	female	101.819	6.34822
156	JM109	female	100.767	6.63259
157	JM109	female	88.1433	6.11381
158	JM109	female	98.0474	6.18386
159	JM109	female	91.8519	6.78863
160	JM109	female	99.6307	5.98704
161	JM109	female	100.857	6.82388
162	JM109	female	92.8288	5.5789
163	JM109	female	98.6082	6.67598
164	JM109	female	94.8692	6.25754
165	JM109	female	101.969	6.59839
166	JM109	female	99.7064	6.35117
167	JM109	female	96.4841	6.65016
168	EPI300	female	95.1817	6.38065
169	EPI300	female	108.098	6.55663
170	EPI300	female	105.153	6.55663
171	EPI300	female	95.6781	6.20972
172	EPI300	female	99.2018	6.38156
173	EPI300	female	104.239	6.42445
174	EPI300	female	86.0672	5.87611
175	EPI300	female	89.3616	6.07389
176	EPI300	female	82.0803	5.75449
177	EPI300	female	98.9101	6.59496
178	EPI300	female	96.6949	6.61397
179	EPI300	female	101.879	6.83614
180	EPI300	female	103.082	6.57593
181	EPI300	female	102.024	6.56271
182	EPI300	female	107.125	6.59324
183	EPI300	female	97.1196	6.3724
184	EPI300	female	96.8847	6.76867
185	EPI300	female	93.644	6.49105
186	EPI300	female	90.4848	6.21675
187	EPI300	female	90.4548	6.06273
188	EPI300	female	96.7514	6.30101
189	EPI300	female	98.8523	6.49914
190	EPI300	female	93.6243	6.32282
191	EPI300	female	101.77	6.41868
192	EPI300	female	92.0038	6.42141
193	EPI300	female	99.6109	6.61058
194	EPI300	female	94.2015	6.46353
195	EPI300	female	95.9403	6.60505
196	EPI300	female	94.6809	6.34122
197	EPI300	female	95.7158	6.84046
198	EPI300	female	95.1731	6.47931
199	EPI300	female	101.703	6.47059
200	EPI300	female	103.175	6.28563
201	EPI300	female	96.4757	6.2571
202	EPI300	female	105.185	6.63872
203	EPI300	female	105.979	6.41677
204	EPI300	female	97.2453	6.45268
205	EPI300	female	99.3259	6.2037
206	EPI300	female	101.685	6.17059
207	EPI300	female	106.163	6.43483
208	EPI300	female	98.4608	6.56573
209	EPI300	female	98.4404	6.56639
210	EPI300	female	95.428	6.41863
211	EPI300	female	99.4442	6.45257
212	EPI300	female	101.659	6.70601
213	EPI300	female	100.481	6.23662
214	EPI300	female	97.2453	6.8177
215	EPI300	female	107.251	6.56258
216	EPI300	female	99.7265	6.75983
217	EPI300	female	98.3949	6.5449
218	EPI300	female	99.4606	6.558
219	EPI300	female	92.4935	6.34103
220	EPI300	female	101.97	6.42883
221	EPI300	female	90.488	6.19142
222	DH5a	female	90.627	6.4018
223	DH5a	female	92.5734	6.24787
224	DH5a	female	88.9918	6.29793
225	DH5a	female	92.2476	6.23189
226	DH5a	female	91.1143	6.336
227	DH5a	female	94.3847	6.48695
228	DH5a	female	88.3954	6.07172
229	DH5a	female	100.683	6.74215
230	DH5a	female	91.6125	6.29697
231	DH5a	female	76.4903	5.29875
232	DH5a	female	83.5356	5.94832
233	DH5a	female	87.5224	6.36072
234	DH5a	female	84.3867	6.66074
235	DH5a	female	91.221	6.36895
236	DH5a	female	91.0304	5.98592
237	DH5a	female	86.2919	5.72421
238	DH5a	female	91.9264	6.62255
239	DH5a	female	89.8979	6.20407
240	DH5a	female	86.1897	6.11033
241	DH5a	female	87.2564	6.20344
242	DH5a	female	89.1431	6.3135
243	DH5a	female	69.068	5.34235
244	DH5a	female	92.8289	6.44777
245	DH5a	female	87.6414	6.34453
246	DH5a	female	84.4147	5.96967
247	DH5a	female	87.7918	6.70358
248	DH5a	female	86.4488	6.31703
249	DH5a	female	90.3829	6.6375
250	DH5a	female	89.1675	6.45094
251	DH5a	female	91.6693	6.47021
252	DH5a	female	80.7536	5.92413
253	DH5a	female	92.2705	6.21801
254	DH5a	female	86.3107	5.85264
255	DH5a	female	91.152	6.12143
256	DH5a	female	91.8151	6.63671
257	DH5a	female	90.6931	6.22479
258	DH5a	female	89.2172	6.02052
259	DH5a	female	93.6233	6.04366
260	DH5a	female	87.8777	6.0911
261	DH5a	female	98.1402	6.29082
262	DH5a	female	88.5424	6.41704
263	DH5a	female	86.4645	6.12501
264	DH5a	female	92.9966	6.32393
265	DH5a	female	92.8268	6.06912
266	DH5a	female	89.808	6.27375
267	DH5a	female	87.5981	5.79376
268	DH5a	female	82.959	6.32802
269	DH5a	female	88.4851	6.22895
270	DH5a	female	88.0545	6.76113
271	DH5a	female	84.6112	5.75834
272	DH5a	female	82.1071	5.95479
273	DH5a	female	91.966	6.54847
274	DH5a	female	88.0402	6.60489
275	DH5a	female	85.1661	6.2519
276	DH5a	female	87.6988	6.65793
277	DH5a	female	85.8461	6.21675
278	DH5a	female	96.4152	6.05697
279	DH5a	female	88.8805	6.59496
280	DH5a	female	92.0775	6.12549
281	DH5a	female	91.3578	6.39895
282	DH5a	female	93.6412	6.36157
283	DH5a	female	92.6688	6.09493
284	DH5a	female	85.7885	5.83447
285	DH5a	female	89.4035	6.36009
286	DH5a	female	88.4041	6.07901
287	DH5a	female	92.0215	6.41677
288	DH5a	female	97.3443	6.64078
289	DH5a	female	88.4324	6.0256
290	DH5a	female	91.9543	6.08366
291	DH5a	female	91.5963	6.36076
292	DH5a	female	89.1497	6.61159
293	DH5a	female	92.286	6.19105
294	DH5a	female	88.0604	6.11834
295	DH5a	female	89.966	6.64951
296	DH5a	female	84.1128	5.78381
297	DH5a	female	88.7434	6.27125
298	DH5a	female	90.2015	6.41492
299	DH5a	female	85.3812	5.92205
300	DH5a	female	89.6278	6.1403
301	DH5a	female	88.3091	6.50838
302	DH5a	female	89.5628	6.71554
303	DH5a	female	87.5112	6.55157
304	DH5a	female	91.7576	6.38224
305	DH5a	female	87.7281	6.25754
306	DH5a	female	90.2545	6.73225
307	BW25113	female	98.2606	6.34307
308	BW25113	female	96.5385	6.41853
309	BW25113	female	95.011	6.35305
310	BW25113	female	92.0662	6.44728
311	BW25113	female	99.4977	6.4337
312	BW25113	female	100.459	6.16289
313	BW25113	female	93.1407	6.50027
314	BW25113	female	83.1884	5.86287
315	BW25113	female	100.662	6.56758
316	BW25113	female	87.7783	6.30342
317	BW25113	female	94.8865	6.63531
318	BW25113	female	97.5282	6.69956
319	BW25113	female	99.5822	6.21338
320	BW25113	female	83.5596	6.01578
321	BW25113	female	89.8142	6.50289
322	BW25113	female	89.0082	6.41002
323	BW25113	female	93.1054	6.49986
324	BW25113	female	89.8251	6.21872
325	BW25113	female	88.0002	6.31128
326	BW25113	female	89.8733	6.65561
327	BW25113	female	91.5582	6.39146
328	BW25113	female	91.8268	6.5452
329	BW25113	female	98.7916	6.12146
330	BW25113	female	94.8052	6.3754
331	BW25113	female	93.0187	6.28057
332	BW25113	female	88.9851	6.21488
333	BW25113	female	91.3435	6.01635
334	BW25113	female	90.7098	6.33778
335	BW25113	female	89.8784	6.33515
336	BW25113	female	89.8236	6.68443
337	BW25113	female	94.3036	6.34651
338	BW25113	female	89.2954	6.46357
339	BW25113	female	94.2039	6.46438
340	BW25113	female	87.7408	6.20075
341	BW25113	female	81.1052	5.51457
342	BW25113	female	90.4712	6.55677
343	BW25113	female	95.1303	6.40905
344	BW25113	female	97.7469	6.65463
345	BW25113	female	103.122	6.59692
346	BW25113	female	86.1868	6.35831
347	BW25113	female	91.1275	6.2582
348	BW25113	female	89.9896	6.46404
349	BW25113	female	86.7771	6.01417
350	BW25113	female	91.8389	6.3182
351	BW25113	female	92.9486	6.68905
352	BW25113	female	94.6367	6.63257
353	BW25113	female	80.5694	5.30012
354	BW25113	female	100.486	6.59496
355	BW25113	female	96.227	6.63966
356	BW25113	female	94.1403	6.5943
357	BW25113	female	97.9632	6.65942
358	BW25113	female	90.2063	6.55612
359	BW25113	female	87.8372	6.6396
360	BW25113	female	86.1286	6.35953
361	BW25113	female	87.5499	6.2037
362	BW25113	female	94.995	6.60217
363	BW25113	female	90.0406	6.59342
364	BW25113	female	96.3841	6.55443
365	BW25113	female	92.6643	6.32328
366	BW25113	female	84.9424	6.23431
367	BW25113	female	91.2964	6.28988
368	BW25113	female	94.318	6.70443
369	BW25113	female	89.1675	6.21344
370	BW25113	female	88.5507	6.45402
371	BW25113	female	91.7592	6.07791
372	BW25113	female	90.898	6.34232
373	BW25113	female	94.8973	6.39964
374	BW25113	female	88.0798	6.29112
375	BW25113	female	94.072	6.82645
376	BL21	female	103.538	6.903
377	BL21	female	98.2298	6.6231
378	BL21	female	103.362	6.36868
379	BL21	female	103.964	6.47556
380	BL21	female	97.3443	6.58784
381	BL21	female	97.2386	6.36627
382	BL21	female	98.5785	6.4351
383	BL21	female	97.6112	6.6785
384	BL21	female	95.2961	6.22834
385	BL21	female	101.559	6.73922
386	BL21	female	103.895	6.29216
387	BL21	female	92.5064	6.27072
388	BL21	female	90.073	5.94229
389	BL21	female	100.479	6.16068
390	BL21	female	96.2598	5.74159
391	BL21	female	99.6286	6.69661
392	BL21	female	93.47	6.6249
393	BL21	female	99.5526	6.65386
394	BL21	female	100.652	6.91707
395	BL21	female	104.226	6.76323
396	BL21	female	108.148	6.58507
397	BL21	female	101.75	6.35682
398	BL21	female	108.675	6.6913
399	BL21	female	107.023	6.29399
400	BL21	female	101.774	6.78911
401	BL21	female	112.556	6.57088
402	BL21	female	90.2169	6.18672
403	BL21	female	100.626	6.84073
404	BL21	female	96.1223	6.7851
405	BL21	female	101.726	6.87825
406	BL21	female	97.1119	6.62322
407	BL21	female	99.5912	5.81665
408	BL21	female	89.0084	6.03683
409	BL21	female	101.823	6.3913
410	BL21	female	101.849	6.4618
411	BL21	female	101.997	6.67916
412	BL21	female	94.4152	6.00865
413	BL21	female	95.0772	6.41704
414	BL21	female	94.531	6.50448
415	BL21	female	111.671	6.60206
416	BL21	female	100.259	6.41601
417	BL21	female	103.061	6.45549
418	BL21	female	99.3979	6.49511
419	BL21	female	99.835	6.06883
420	BL21	female	94.0187	6.46702
421	BL21	female	85.4103	6.0478
422	BL21	female	90.8714	6.42549
423	BL21	female	97.6986	6.50448
424	BL21	female	96.2034	6.49082
425	BL21	female	88.6873	6.15342
426	BL21	female	100.979	6.76203
427	BL21	female	96.081	6.28766
428	BL21	female	94.8712	6.56075
429	BL21	female	101.838	6.28107
430	BL21	female	91.5509	6.22714
431	BL21	female	102.045	6.7396
432	BL21	female	92.8755	5.91406
433	BL21	female	97.0636	6.52718
434	BL21	female	95.7925	6.05629
435	BL21	female	91.1609	6.39439
436	BL21	female	91.7501	6.39902
437	BL21	female	91.1055	6.33563
438	BL21	female	90.2207	6.49841
439	BL21	female	94.2829	6.63573
440	BL21	female	91.6229	6.08318
441	BL21	female	95.015	6.01368
442	BL21	female	92.1449	6.35503
443	BL21	female	96.7739	6.42954
444	BL21	female	87.7572	5.95632
445	BL21	female	98.6985	6.54037
446	BL21	female	98.8615	6.36206
447	BL21	female	96.59	6.33673
448	BL21	female	102.554	6.66743
449	BL21	female	98.0608	6.28132
450	BL21	female	98.041	6.21098
451	BL21	female	96.3024	6.38711
452	BL21	female	95.7269	6.16883
453	BL21	female	89.6208	6.20624
454	BL21	female	108.741	6.20472
455	BL21	female	100.524	6.38754
456	BL21	female	100.52	6.49866
457	BL21	female	101.637	6.66878
458	BL21	female	92.6583	5.99545
459	BL21	female	92.4141	6.19206
460	BL21	female	89.6388	6.40036
461	BL21	female	95.0331	6.4261
462	BL21	female	100.762	6.70391
463	BL21	female	105	6.40402
464	BL21	female	93.5761	5.92712
465	BL21	female	91.2207	6.34134
466	BL21	female	97.588	6.70955
467	BL21	female	99.7627	6.87242
468	BL21	female	89.6922	6.25723
469	BL21	female	104.972	6.97553
470	BL21	female	102.025	6.80487
471	BL21	female	96.8346	6.11789
472	BL21	female	101.909	6.19104
473	BL21	female	99.7698	6.15464
474	BL21	female	97.0818	6.37092
475	BL21	female	97.5198	6.43332
476	SymA	male	111.561	7.06892
477	SymA	male	115.084	7.01682
478	SymA	male	111.416	6.94745
479	SymA	male	106.537	6.75947
480	SymA	male	111.482	6.98565
481	SymA	male	116.909	6.50077
482	SymA	male	109.286	7.24241
483	SymA	male	108.39	7.09227
484	SymA	male	111.986	7.25909
485	SymA	male	111.16	7.30422
486	SymA	male	109.745	7.1795
487	SymA	male	108.288	6.92332
488	SymA	male	111.727	6.89004
489	SymA	male	109.591	7.05307
490	SymA	male	111.85	7.00589
491	SymA	male	109.971	6.6678
492	SymA	male	112.151	7.18982
493	SymA	male	110.706	7.13012
494	SymA	male	114.607	6.93816
495	SymA	male	113.222	6.84071
496	SymA	male	110.142	7.12588
497	SymA	male	111.627	6.95332
498	SymA	male	114.848	7.06514
499	SymA	male	117.357	6.98247
500	SymA	male	112.972	7.21731
501	SymA	male	112.06	7.16073
502	SymA	male	110.946	7.01682
503	SymA	male	109.182	7.17662
504	SymA	male	109.913	6.69195
505	SymA	male	111.033	6.82632
506	SymA	male	115.368	7.2245
507	SymA	male	111.275	6.93031
508	SymA	male	107.967	6.93031
509	SymA	male	114.904	7.04836
510	SymA	male	113.886	7.03289
511	SymA	male	116.701	6.75708
512	SymA	male	109.696	7.00582
513	SymA	male	112.747	7.16348
514	SymA	male	114.544	7.14438
515	SymA	male	103.173	6.63765
516	SymA	male	111.2	7.209
517	SymA	male	114.512	7.10867
518	SymA	male	110.869	6.80206
519	SymA	male	112.864	7.08601
520	SymA	male	106.868	7.12793
521	SymA	male	113.034	7.2493
522	SymA	male	110.869	6.6334
523	SymA	male	113.396	7.25576
524	SymA	male	114.574	7.0485
525	SymA	male	101.847	6.63757
526	SymA	male	100.836	6.16474
527	SymA	male	114.244	6.89041
528	SymA	male	112.74	7.011
529	SymA	male	116.553	6.89567
530	SymA	male	116.802	6.98962
531	SymA	male	107.341	6.89041
532	SymA	male	112.236	7.21571
533	SymA	male	108.238	7.21424
534	SymA	male	107.037	7.20837
535	SymA	male	108.092	7.24902
536	SymA	male	107.811	7.25625
537	SymA	male	107.557	7.16179
538	SymA	male	80.89	6.20678
539	SymA	male	106.553	6.87239
540	SymA	male	115.159	6.96687
541	SymA	male	99.6449	6.94288
542	BW25113	male	82.6535	5.69519
543	BW25113	male	101.839	6.14639
544	BW25113	male	87.4168	5.60984
545	BW25113	male	91.0906	6.14258
546	BW25113	male	96.9359	6.17676
547	BW25113	male	72.0381	5.64867
548	BW25113	male	83.63	5.2546
549	BW25113	male	101.939	6.34326
550	BW25113	male	86.3879	6.10852
551	BW25113	male	92.6808	6.31477
552	BW25113	male	93.9909	5.99366
553	BW25113	male	86.146	5.43365
554	BW25113	male	87.3423	5.73566
555	BW25113	male	84.2823	5.75558
556	BW25113	male	85.3539	5.58087
557	BW25113	male	102.028	6.22468
558	BW25113	male	71.4307	5.82476
559	BW25113	male	91.9292	5.96454
560	BW25113	male	85.0081	5.14843
561	BW25113	male	86.7016	6.12342
562	BW25113	male	85.2683	5.88485
563	BW25113	male	86.1487	5.56597
564	BW25113	male	85.7323	6.0915
565	BW25113	male	82.029	5.93814
566	BW25113	male	88.7347	6.12598
567	BW25113	male	93.1694	6.28107
568	BW25113	male	88.386	5.77933
569	BW25113	male	86.7595	5.75416
570	BW25113	male	90.771	6.33932
571	BW25113	male	90.3754	5.64699
572	BW25113	male	90.3855	5.9578
573	BW25113	male	86.327	6.01728
574	BW25113	male	92.0851	6.34174
575	BW25113	male	84.556	5.95092
576	BW25113	male	91.2113	6.18825
577	BW25113	male	96.0637	6.50274
578	BW25113	male	97.1381	6.33344
579	BW25113	male	92.2552	6.14109
580	BW25113	male	90.6289	6.16311
581	BW25113	male	93.4337	6.27033
582	BW25113	male	86.6942	6.01192
583	BW25113	male	89.4585	6.17927
584	BW25113	male	93.4397	6.2666
585	BW25113	male	94.2778	6.32248
586	BW25113	male	93.0426	6.40358
587	BW25113	male	89.5086	6.17548
588	BW25113	male	96.1045	6.13995
589	BW25113	male	88.1048	6.00055
590	BW25113	male	84.817	6.12298
591	BW25113	male	87.0888	5.63366
592	BW25113	male	91.1978	6.32688
593	BW25113	male	95.7243	6.30258
594	BW25113	male	90.3512	6.05275
595	BW25113	male	87.0834	6.28076
596	BW25113	male	84.7669	5.88342
597	BW25113	male	86.436	5.94498
598	BW25113	male	95.0703	6.02658
599	BW25113	male	82.4983	5.40682
600	BW25113	male	90.9409	5.94537
601	BW25113	male	88.412	5.96645
602	BW25113	male	83.7235	6.34638
603	BW25113	male	100.652	6.35854
604	BW25113	male	96.9145	6.29385
605	BW25113	male	88.3643	6.3697
606	BW25113	male	90.1693	5.95359
607	BW25113	male	88.4099	6.42482
608	BW25113	male	100.713	6.44774
609	BW25113	male	88.7224	6.09348
610	BW25113	male	96.0939	6.56425
611	BW25113	male	87.5771	5.91295
612	BW25113	male	88.4232	6.17773
613	BW25113	male	88.5131	6.34472
614	BW25113	male	89.2016	6.11789
615	BW25113	male	89.144	6.20118
616	BW25113	male	85.2495	5.60026
617	BW25113	male	86.4129	5.74095
618	BW25113	male	87.8994	6.42482
619	BW25113	male	89.3309	5.93186
620	BW25113	male	89.2855	6.40274
621	BW25113	male	89.7663	6.17546
622	BW25113	male	90.5349	6.48646
623	BW25113	male	90.514	6.26502
624	EPI300	male	99.3695	6.4904
625	EPI300	male	95.2036	5.75617
626	EPI300	male	92.5484	6.47435
627	EPI300	male	104.282	6.31813
628	EPI300	male	88.5378	5.47679
629	EPI300	male	94.9558	5.48
630	EPI300	male	90.627	5.80842
631	EPI300	male	99.3179	6.17321
632	EPI300	male	89.4253	5.82786
633	EPI300	male	81.223	5.92483
634	EPI300	male	103.526	6.37882
635	EPI300	male	93.0907	5.85461
636	EPI300	male	112.834	6.4595
637	EPI300	male	103.217	6.25611
638	EPI300	male	89.8942	6.01475
639	EPI300	male	103.136	6.61256
640	EPI300	male	81.9857	5.8162
641	EPI300	male	88.9801	6.02216
642	EPI300	male	98.2565	6.36461
643	EPI300	male	95.9564	6.47069
644	EPI300	male	99.8531	6.34453
645	EPI300	male	87.9287	5.92124
646	EPI300	male	88.5367	5.75621
647	EPI300	male	93.6953	6.0512
648	EPI300	male	91.8268	5.64699
649	EPI300	male	98.3887	6.25152
650	EPI300	male	94.6839	5.7593
651	EPI300	male	93.1271	5.41675
652	EPI300	male	94.6432	6.30431
653	EPI300	male	88.1871	6.21275
654	EPI300	male	90.7776	6.15481
655	EPI300	male	100.639	6.0546
656	EPI300	male	98.6456	6.24611
657	EPI300	male	91.2004	5.84409
658	EPI300	male	93.8966	6.35963
659	EPI300	male	84.3224	5.63525
660	EPI300	male	91.0129	6.13609
661	EPI300	male	93.3812	6.47279
662	EPI300	male	86.9449	6.08114
663	EPI300	male	90.1563	6.33563
664	EPI300	male	87.2902	5.9461
665	EPI300	male	92.1281	6.27963
666	EPI300	male	96.006	6.40177
667	EPI300	male	97.3334	6.35953
668	EPI300	male	98.4505	5.84354
669	EPI300	male	100.749	6.19149
670	EPI300	male	96.3158	6.02267
671	EPI300	male	100.654	6.16558
672	EPI300	male	89.912	6.09534
673	EPI300	male	99.1556	6.04282
674	EPI300	male	97.023	6.03766
675	EPI300	male	93.2369	5.61703
676	EPI300	male	103.058	6.21344
677	EPI300	male	100.697	6.40542
678	EPI300	male	108.612	6.55521
679	EPI300	male	94.726	6.25705
680	EPI300	male	98.5166	6.25923
681	EPI300	male	100.828	6.48261
682	EPI300	male	94.637	6.46821
683	EPI300	male	94.2427	6.32032
684	EPI300	male	100.837	6.03876
685	EPI300	male	99.9312	6.28715
686	EPI300	male	100.018	6.32495
687	EPI300	male	91.9908	6.12618
688	EPI300	male	83.057	5.43115
689	DH5a	male	83.3529	6.05589
690	DH5a	male	95.3231	6.27246
691	DH5a	male	93.1407	6.09947
692	DH5a	male	88.7893	6.04087
693	DH5a	male	88.6406	5.91813
694	DH5a	male	91.7064	6.32168
695	DH5a	male	90.493	6.35044
696	DH5a	male	90.2692	6.15605
697	DH5a	male	88.5753	6.09595
698	DH5a	male	85.2176	5.70152
699	DH5a	male	86.539	6.08331
700	DH5a	male	83.1414	5.87595
701	DH5a	male	83.3858	5.96288
702	DH5a	male	83.5927	5.91587
703	DH5a	male	93.7778	5.87263
704	DH5a	male	85.509	5.89784
705	DH5a	male	84.4761	5.78383
706	DH5a	male	84.8843	5.53999
707	DH5a	male	87.6382	5.93673
708	DH5a	male	82.7536	6.10823
709	DH5a	male	85.4366	5.87969
710	DH5a	male	89.6974	6.43825
711	DH5a	male	81.7159	5.56723
712	DH5a	male	85.9522	6.19431
713	DH5a	male	85.2925	6.13366
714	DH5a	male	86.6591	5.3828
715	DH5a	male	95.6459	6.18358
716	DH5a	male	84.257	5.76629
717	DH5a	male	90.2912	6.16269
718	DH5a	male	90.097	6.25686
719	DH5a	male	86.8444	5.81338
720	DH5a	male	84.2325	5.61962
721	DH5a	male	83.4873	5.77228
722	DH5a	male	86.1596	6.08927
723	DH5a	male	86.7738	6.11147
724	DH5a	male	77.2662	5.54228
725	DH5a	male	82.8599	5.84996
726	DH5a	male	82.6469	6.24699
727	DH5a	male	85.0075	5.91947
728	DH5a	male	83.2635	6.05701
729	DH5a	male	86.0713	6.21528
730	DH5a	male	84.5093	6.15439
731	DH5a	male	83.7583	6.08162
732	DH5a	male	86.6698	6.37929
733	DH5a	male	83.8982	5.73285
734	DH5a	male	86.7517	6.17069
735	DH5a	male	88.1115	5.83064
736	DH5a	male	91.9422	6.40428
737	DH5a	male	84.1201	6.03516
738	DH5a	male	87.6819	6.41022
739	DH5a	male	84.6155	6.13548
740	DH5a	male	88.7387	6.06137
741	DH5a	male	95.1412	5.92727
742	DH5a	male	86.989	6.24807
743	DH5a	male	87.6868	6.31303
744	DH5a	male	85.7947	6.19453
745	DH5a	male	84.2012	6.02925
746	DH5a	male	82.091	6.00055
747	DH5a	male	86.3706	6.39817
748	DH5a	male	84.7852	5.78273
749	DH5a	male	89.1669	6.19136
750	DH5a	male	91.6932	5.95077
751	DH5a	male	91.9259	6.20596
752	DH5a	male	87.9237	6.29112
753	DH5a	male	82.8962	5.99043
754	DH5a	male	84.6694	6.12044
755	DH5a	male	83.3259	5.9787
756	DH5a	male	86.2933	6.6525
757	DH5a	male	87.7218	6.29112
758	JM109	male	102.948	6.10905
759	JM109	male	104.176	6.34204
760	JM109	male	83.0244	5.41465
761	JM109	male	94.6518	6.20761
762	JM109	male	99.4	6.34799
763	JM109	male	101.666	6.43138
764	JM109	male	94.7675	6.00932
765	JM109	male	104.879	6.46893
766	JM109	male	109.673	6.2474
767	JM109	male	96.7229	6.16337
768	JM109	male	102.976	6.11515
769	JM109	male	100.598	5.98299
770	JM109	male	112.164	6.52025
771	JM109	male	103.635	6.18578
772	JM109	male	112.493	6.00847
773	JM109	male	90.3375	6.11877
774	JM109	male	91.5176	6.11802
775	JM109	male	108.072	6.12769
776	JM109	male	111.098	6.17001
777	JM109	male	101.635	6.21
778	JM109	male	89.0313	5.60706
779	JM109	male	106.759	6.24584
780	JM109	male	110.341	5.76637
781	JM109	male	89.8006	5.43109
782	JM109	male	99.4556	6.21338
783	JM109	male	88.4265	5.4898
784	JM109	male	98.0591	6.02367
785	JM109	male	101.873	6.14802
786	JM109	male	109.408	6.42696
787	JM109	male	112.143	6.4316
788	JM109	male	96.3597	6.09036
789	JM109	male	93.5005	5.90838
790	JM109	male	85.6699	5.80754
791	JM109	male	107.18	6.3397
792	JM109	male	106.442	6.27764
793	JM109	male	105.238	6.47181
794	JM109	male	106.757	5.7653
795	JM109	male	101.75	6.13268
796	JM109	male	110.026	6.38959
797	JM109	male	98.6597	6.56214
798	JM109	male	94.5373	6.11705
799	JM109	male	94.769	6.0087
800	JM109	male	100.796	5.97923
801	JM109	male	97.9974	6.03847
802	JM109	male	100.796	6.19339
803	JM109	male	93.4826	5.71867
804	JM109	male	99.3612	5.85368
805	JM109	male	92.5974	6.28805
806	JM109	male	94.4032	5.98378
807	JM109	male	99.5903	6.07159
808	JM109	male	107.533	6.13345
809	JM109	male	81.0687	4.98311
810	JM109	male	100.022	6.30712
811	JM109	male	89.9099	6.02416
812	JM109	male	91.1497	6.02427
813	JM109	male	96.3515	6.09521
814	JM109	male	109.231	6.1742
815	JM109	male	87.9792	5.62061
816	JM109	male	98.9587	6.26753
817	JM109	male	97.0246	6.30695
818	JM109	male	99.2422	6.15461
819	JM109	male	91.1033	5.9372
820	JM109	male	102.511	6.41942
821	JM109	male	99.1655	6.0263
822	JM109	male	92.1502	6.20328
823	JM109	male	101.12	6.1337
824	JM109	male	97.1406	6.00083
825	JM109	male	97.5991	5.97792
826	JM109	male	88.7606	6.1624
827	JM109	male	93.6775	5.8724
828	JM109	male	104.995	6.17028
829	JM109	male	109.17	6.32456
830	JM109	male	97.4286	6.19397
831	JM109	male	100.645	6.17548
832	JM109	male	86.5886	6.00006
833	JM109	male	91.9925	6.56896
834	JM109	male	85.4296	6.02727
835	JM109	male	88.6587	5.79464
836	JM109	male	92.1778	6.00097
837	JM109	male	90.1768	5.92934
838	JM109	male	93.9423	6.30952
839	JM109	male	90.4608	6.11982
840	JM109	male	94.6927	6.52444
841	JM109	male	95.0921	6.47392
842	JM109	male	96.184	6.68114
843	JM109	male	95.9377	6.49031
844	JM109	male	84.4019	5.71448
845	JM109	male	81.3246	5.64199
846	JM109	male	96.4528	6.07869
847	JM109	male	104.639	6.69491
848	JM109	male	96.1754	5.71435
849	JM109	male	102.871	5.60287
850	JM109	male	91.5451	5.20391
851	JM109	male	99.0584	6.09493
852	JM109	male	97.6576	6.46452
853	JM109	male	96.9	6.24367
854	JM109	male	94.8958	6.15291
855	JM109	male	87.4188	5.94161
856	JM109	male	106.102	6.56323
857	JM109	male	104.314	6.4441
858	JM109	male	91.6952	5.51998
859	JM109	male	99.5561	6.44647
860	JM109	male	104.504	6.21849
861	JM109	male	76.9185	5.37655
862	JM109	male	105.684	6.4161
863	JM109	male	103.231	6.43222
864	JM109	male	88.4486	5.744
865	JM109	male	99.6901	6.08488
866	JM109	male	95.1189	5.45409
867	JM109	male	86.9189	5.39692
868	JM109	male	97.8919	6.28889
869	JM109	male	95.7386	6.1783
870	JM109	male	102.769	6.11834
871	JM109	male	99.8214	6.37368
872	JM109	male	82.021	5.77942
873	JM109	male	92.4442	6.30568
874	JM109	male	99.4259	6.5378
875	JM109	male	89.1053	5.76218
876	JM109	male	105.6	6.4843
877	JM109	male	103.907	6.48195
878	JM109	male	100.788	6.06557
879	JM109	male	89.0263	6.22623
880	JM109	male	99.0243	6.14931
881	JM109	male	102.852	6.52185
882	BL21	male	90.4711	6.12498
883	BL21	male	93.3209	6.2613
884	BL21	male	95.641	6.18362
885	BL21	male	94.1231	6.12852
886	BL21	male	97.6052	5.94229
887	BL21	male	92.0139	6.09276
888	BL21	male	93.5137	6.26282
889	BL21	male	98.4028	6.20403
890	BL21	male	98.3631	6.21878
891	BL21	male	105.975	6.37281
892	BL21	male	93.66	6.29712
893	BL21	male	101.589	5.88175
894	BL21	male	105.558	6.04329
895	BL21	male	103.144	6.20399
896	BL21	male	101.69	6.05392
897	BL21	male	103.19	5.74159
898	BL21	male	96.7415	5.70374
899	BL21	male	107.679	5.96717
900	BL21	male	88.2551	5.76637
901	BL21	male	99.4	5.98547
902	BL21	male	92.6968	6.42405
903	BL21	male	95.6062	6.01367
904	BL21	male	108.06	6.19933
905	BL21	male	105.459	6.31082
906	BL21	male	107.952	6.35062
907	BL21	male	98.2664	6.40557
908	BL21	male	100.593	6.26527
909	BL21	male	113.115	6.23601
910	BL21	male	103.42	6.35176
911	BL21	male	95.9538	6.06115
912	BL21	male	105.898	6.5781
913	BL21	male	105.414	6.47602
914	BL21	male	101.889	6.30634
915	BL21	male	99.5733	6.0668
916	BL21	male	90.7625	5.86555
917	BL21	male	107.156	6.60608
918	BL21	male	98.9101	6.39199
919	BL21	male	109.122	5.88886
920	BL21	male	94.5905	6.23214
921	BL21	male	93.6069	6.28128
922	BL21	male	98.643	6.0927
923	BL21	male	89.0927	5.87969
924	BL21	male	99.673	6.49842
925	BL21	male	99.5865	6.25864
926	BL21	male	96.3841	6.05923
927	BL21	male	104.072	6.40419
928	BL21	male	94.9167	6.12188
929	BL21	male	100.821	6.0459
930	BL21	male	89.1223	5.74526
931	BL21	male	89.8967	5.80571
932	BL21	male	94.4152	5.96516
933	BL21	male	92.7798	6.30695
934	BL21	male	94.3722	6.48524
935	BL21	male	100.087	5.80961
936	BL21	male	95.1926	6.40699
937	BL21	male	95.8833	6.25603
938	BL21	male	93.5744	6.14187
939	BL21	male	94.0831	6.24132
940	BL21	male	94.2384	6.30695
941	BL21	male	100.63	6.34481
942	BL21	male	91.2929	5.93345
943	BL21	male	97.6195	6.15002
944	BL21	male	93.9483	6.33597
945	BL21	male	92.9746	6.2325
946	BL21	male	89.0202	6.14781
947	BL21	male	93.2193	6.03063
948	BL21	male	103.407	6.2984
949	BL21	male	103.818	6.66861
950	BL21	male	89.0162	6.05454
951	BL21	male	93.3784	6.39074
952	BL21	male	88.0324	5.8394
953	BL21	male	88.0571	6.40124
954	BL21	male	99.7424	6.24699
955	BL21	male	95.7035	6.33131
956	BL21	male	89.2764	5.96367
957	BL21	male	94.6816	6.05411
958	BL21	male	88.0301	6.36106
959	BL21	male	93.2193	6.16655
960	BL21	male	93.5072	6.60107
961	BL21	male	84.4188	6.01757
962	BL21	male	98.4505	6.08132
963	BL21	male	95.6938	6.26526
964	BL21	male	106.759	6.48739
965	BL21	male	93.3592	6.43448
966	BL21	male	97.2332	6.59908
967	BL21	male	95.0727	6.4529
968	BL21	male	98.9829	5.94693
969	BL21	male	101.484	6.29106
970	BL21	male	99.2239	6.53622
971	BL21	male	99.9117	6.00564
972	BL21	male	93.2753	6.14953
973	BL21	male	76.1773	4.9617
974	BL21	male	91.9516	6.21855
975	BL21	male	95.3261	6.25409
976	BL21	male	92.5021	5.89947
977	BL21	male	84.7316	5.76813
978	BL21	male	93.695	6.39539
979	BL21	male	94.3662	6.30756
980	BL21	male	100.406	6.44684
981	BL21	male	97.2277	6.32991
982	BL21	male	99.5267	6.54827
983	BL21	male	101.704	6.58287
984	BL21	male	95.0699	6.30706
985	BL21	male	105.342	6.6107
986	BL21	male	100.533	6.22158
987	BL21	male	103.748	6.34177
988	BL21	male	100.826	6.21526
989	BL21	male	88.6494	5.2991
990	BL21	male	90.8507	5.8596
991	BL21	male	95.8791	6.25723
992	BL21	male	93.8143	6.12809
993	BL21	male	98.2998	6.41151
994	BL21	male	90.6716	6.3131
995	BL21	male	86.8244	5.75853
996	BL21	male	101.854	6.5449
997	BL21	male	99.7187	6.48051
998	BL21	male	94.6816	5.74591
999	BL21	male	95.053	6.25923
1000	BL21	male	98.5575	6.42482
1001	BL21	male	102.795	6.39817
1002	BL21	male	94.1967	6.06203
1003	BL21	male	102.614	6.30729
1004	BL21	male	110.806	6.7555
1005	BL21	male	107.369	6.49061
