# Supplementary material for: Single mutation makes Escherichia coli an insect mutualist
Source: Nat Microbiol. 2022 Aug 4;7(8):1141–50. doi: 10.1038/s41564-022-01179-9 (PMC9352592; doi:10.1038/s41564-022-01179-9)
Supplement: Source Data Extended Data Fig. 3 — Numeric source data for Extended Data Fig. 3a,b. [file 41564_2022_1179_MOESM13_ESM.xlsx]

## Sheet: Sheet1
Sheet Name	Description	Notes
ExtFig3a	Numeric source data for ExtFig3a	Body size data of evolutionary E. coli lines subjected to host's body color selection. A, id. B, line names. C, generations. D, body sizes. NA = no data.
ExtFig3b	Numeric source data for ExtFig3b	Body size data of evolutionary E. coli lines subjected to host's growth speed selection. A, id. B, line names. C, generations. D, body color data in terms of hue angles. E, body sizes. NA = no data.

## Sheet: ExtFig3a
id	Line	Generation	Size
1	CmL01	1	0.645936
2	CmL01	2	0.715426
3	CmL01	3	NA
4	CmL01	4	0.609481
5	CmL01	5	0.656902
6	CmL01	6	0.6802
7	CmL01	7	0.611567
8	CmL01	8	0.700265
9	CmL01	9	NA
10	CmL01	10	NA
11	CmL01	11	NA
12	CmL01	12	NA
13	CmL01	13	NA
14	CmL01	14	NA
15	CmL02	1	0.672341
16	CmL02	2	0.629141
17	CmL02	3	0.606455
18	CmL02	4	0.597667
19	CmL02	5	0.623283
20	CmL02	6	0.655704
21	CmL02	7	NA
22	CmL02	8	NA
23	CmL02	9	NA
24	CmL02	10	NA
25	CmL02	11	NA
26	CmL02	12	NA
27	CmL02	13	NA
28	CmL02	14	NA
29	CmL03	1	0.658159
30	CmL03	2	0.686528
31	CmL03	3	0.645968
32	CmL03	4	0.655704
33	CmL03	5	0.687741
34	CmL03	6	0.645223
35	CmL03	7	0.604112
36	CmL03	8	NA
37	CmL03	9	NA
38	CmL03	10	NA
39	CmL03	11	NA
40	CmL03	12	NA
41	CmL03	13	NA
42	CmL03	14	NA
43	CmL04	1	NA
44	CmL04	2	NA
45	CmL04	3	NA
46	CmL04	4	NA
47	CmL04	5	NA
48	CmL04	6	NA
49	CmL04	7	NA
50	CmL04	8	NA
51	CmL04	9	NA
52	CmL04	10	NA
53	CmL04	11	NA
54	CmL04	12	NA
55	CmL04	13	NA
56	CmL04	14	NA
57	CmL05	1	0.591676
58	CmL05	2	0.667019
59	CmL05	3	0.64533
60	CmL05	4	0.668828
61	CmL05	5	0.711294
62	CmL05	6	0.683088
63	CmL05	7	0.665477
64	CmL05	8	0.644229
65	CmL05	9	0.68846
66	CmL05	10	0.709932
67	CmL05	11	0.621853
68	CmL05	12	0.652651
69	CmL05	13	0.664882
70	CmL05	14	0.669801
71	CmL06	1	0.582385
72	CmL06	2	0.646491
73	CmL06	3	0.688223
74	CmL06	4	0.682164
75	CmL06	5	0.733072
76	CmL06	6	0.639504
77	CmL06	7	0.665343
78	CmL06	8	NA
79	CmL06	9	NA
80	CmL06	10	NA
81	CmL06	11	NA
82	CmL06	12	NA
83	CmL06	13	NA
84	CmL06	14	NA
85	CmL07	1	0.726177
86	CmL07	2	0.633535
87	CmL07	3	NA
88	CmL07	4	NA
89	CmL07	5	NA
90	CmL07	6	NA
91	CmL07	7	NA
92	CmL07	8	NA
93	CmL07	9	NA
94	CmL07	10	NA
95	CmL07	11	NA
96	CmL07	12	NA
97	CmL07	13	NA
98	CmL07	14	NA
99	CmL08	1	0.678769
100	CmL08	2	0.691711
101	CmL08	3	NA
102	CmL08	4	NA
103	CmL08	5	NA
104	CmL08	6	NA
105	CmL08	7	NA
106	CmL08	8	NA
107	CmL08	9	NA
108	CmL08	10	NA
109	CmL08	11	NA
110	CmL08	12	NA
111	CmL08	13	NA
112	CmL08	14	NA
113	CmL09	1	0.696214
114	CmL09	2	0.709377
115	CmL09	3	NA
116	CmL09	4	0.679872
117	CmL09	5	0.681047
118	CmL09	6	0.626059
119	CmL09	7	NA
120	CmL09	8	NA
121	CmL09	9	NA
122	CmL09	10	NA
123	CmL09	11	NA
124	CmL09	12	NA
125	CmL09	13	NA
126	CmL09	14	NA
127	CmL10	1	NA
128	CmL10	2	NA
129	CmL10	3	NA
130	CmL10	4	NA
131	CmL10	5	NA
132	CmL10	6	NA
133	CmL10	7	NA
134	CmL10	8	NA
135	CmL10	9	NA
136	CmL10	10	NA
137	CmL10	11	NA
138	CmL10	12	NA
139	CmL10	13	NA
140	CmL10	14	NA
141	CmL11	1	0.614139
142	CmL11	2	0.596141
143	CmL11	3	0.729057
144	CmL11	4	NA
145	CmL11	5	NA
146	CmL11	6	NA
147	CmL11	7	NA
148	CmL11	8	NA
149	CmL11	9	NA
150	CmL11	10	NA
151	CmL11	11	NA
152	CmL11	12	NA
153	CmL11	13	NA
154	CmL11	14	NA
155	CmL12	1	NA
156	CmL12	2	NA
157	CmL12	3	NA
158	CmL12	4	NA
159	CmL12	5	NA
160	CmL12	6	NA
161	CmL12	7	NA
162	CmL12	8	NA
163	CmL12	9	NA
164	CmL12	10	NA
165	CmL12	11	NA
166	CmL12	12	NA
167	CmL12	13	NA
168	CmL12	14	NA
169	CiL01	1	0.630765
170	CiL01	2	0.656416
171	CiL01	3	0.682831
172	CiL01	4	0.678942
173	CiL01	5	0.638217
174	CiL01	6	0.68495
175	CiL01	7	NA
176	CiL01	8	0.651863
177	CiL01	9	NA
178	CiL01	10	NA
179	CiL01	11	NA
180	CiL01	12	NA
181	CiL01	13	NA
182	CiL01	14	NA
183	CiL02	1	0.677155
184	CiL02	2	0.657714
185	CiL02	3	0.711844
186	CiL02	4	0.63932
187	CiL02	5	0.658766
188	CiL02	6	0.643693
189	CiL02	7	NA
190	CiL02	8	NA
191	CiL02	9	NA
192	CiL02	10	NA
193	CiL02	11	NA
194	CiL02	12	NA
195	CiL02	13	NA
196	CiL02	14	NA
197	CiL03	1	0.631451
198	CiL03	2	0.66151
199	CiL03	3	0.633317
200	CiL03	4	0.661224
201	CiL03	5	0.658838
202	CiL03	6	0.623506
203	CiL03	7	NA
204	CiL03	8	NA
205	CiL03	9	NA
206	CiL03	10	NA
207	CiL03	11	NA
208	CiL03	12	NA
209	CiL03	13	NA
210	CiL03	14	NA
211	CiL04	1	NA
212	CiL04	2	NA
213	CiL04	3	NA
214	CiL04	4	NA
215	CiL04	5	NA
216	CiL04	6	NA
217	CiL04	7	NA
218	CiL04	8	NA
219	CiL04	9	NA
220	CiL04	10	NA
221	CiL04	11	NA
222	CiL04	12	NA
223	CiL04	13	NA
224	CiL04	14	NA
225	CiL05	1	0.6764
226	CiL05	2	0.724349
227	CiL05	3	NA
228	CiL05	4	NA
229	CiL05	5	NA
230	CiL05	6	NA
231	CiL05	7	NA
232	CiL05	8	NA
233	CiL05	9	NA
234	CiL05	10	NA
235	CiL05	11	NA
236	CiL05	12	NA
237	CiL05	13	NA
238	CiL05	14	NA
239	CiL06	1	0.676955
240	CiL06	2	0.645229
241	CiL06	3	0.659475
242	CiL06	4	0.660343
243	CiL06	5	0.688669
244	CiL06	6	NA
245	CiL06	7	NA
246	CiL06	8	NA
247	CiL06	9	NA
248	CiL06	10	NA
249	CiL06	11	NA
250	CiL06	12	NA
251	CiL06	13	NA
252	CiL06	14	NA
253	CiL07	1	NA
254	CiL07	2	NA
255	CiL07	3	NA
256	CiL07	4	NA
257	CiL07	5	NA
258	CiL07	6	NA
259	CiL07	7	NA
260	CiL07	8	NA
261	CiL07	9	NA
262	CiL07	10	NA
263	CiL07	11	NA
264	CiL07	12	NA
265	CiL07	13	NA
266	CiL07	14	NA
267	CiL08	1	NA
268	CiL08	2	NA
269	CiL08	3	NA
270	CiL08	4	NA
271	CiL08	5	NA
272	CiL08	6	NA
273	CiL08	7	NA
274	CiL08	8	NA
275	CiL08	9	NA
276	CiL08	10	NA
277	CiL08	11	NA
278	CiL08	12	NA
279	CiL08	13	NA
280	CiL08	14	NA
281	CiL09	1	0.668749
282	CiL09	2	NA
283	CiL09	3	NA
284	CiL09	4	NA
285	CiL09	5	NA
286	CiL09	6	NA
287	CiL09	7	NA
288	CiL09	8	NA
289	CiL09	9	NA
290	CiL09	10	NA
291	CiL09	11	NA
292	CiL09	12	NA
293	CiL09	13	NA
294	CiL09	14	NA
295	CiL10	1	NA
296	CiL10	2	NA
297	CiL10	3	NA
298	CiL10	4	NA
299	CiL10	5	NA
300	CiL10	6	NA
301	CiL10	7	NA
302	CiL10	8	NA
303	CiL10	9	NA
304	CiL10	10	NA
305	CiL10	11	NA
306	CiL10	12	NA
307	CiL10	13	NA
308	CiL10	14	NA
309	CiL11	1	NA
310	CiL11	2	NA
311	CiL11	3	NA
312	CiL11	4	NA
313	CiL11	5	NA
314	CiL11	6	NA
315	CiL11	7	NA
316	CiL11	8	NA
317	CiL11	9	NA
318	CiL11	10	NA
319	CiL11	11	NA
320	CiL11	12	NA
321	CiL11	13	NA
322	CiL11	14	NA

## Sheet: ExtFig3b
id	Line	Generation	Hue	Size
1	GmL01	1	86.2119	0.510933
2	GmL01	2	90.6296	0.605419
3	GmL01	3	97.67	0.673386
4	GmL01	4	91.3171	0.643242
5	GmL01	5	88.9231	0.661191
6	GmL01	6	93.3161	0.715434
7	GmL01	7	91.5957	0.670473
8	GmL01	8	112.721	0.7273
9	GmL01	9	103.05	0.679848
10	GmL01	10	NA	NA
11	GmL01	11	NA	NA
12	GmL01	12	NA	NA
13	GmL01	13	NA	NA
14	GmL01	14	NA	NA
15	GmL02	1	98.4787	0.649478
16	GmL02	2	99.0978	0.69351
17	GmL02	3	98.4809	0.648267
18	GmL02	4	85.3405	0.707094
19	GmL02	5	91.6377	0.676029
20	GmL02	6	93.2493	0.666108
21	GmL02	7	87.2706	0.667673
22	GmL02	8	99.3428	0.709431
23	GmL02	9	104.668	0.730565
24	GmL02	10	92.2418	0.68614
25	GmL02	11	93.626	0.683376
26	GmL02	12	91.3636	0.665361
27	GmL02	13	NA	NA
28	GmL02	14	NA	NA
29	GmL03	1	NA	NA
30	GmL03	2	NA	NA
31	GmL03	3	NA	NA
32	GmL03	4	NA	NA
33	GmL03	5	NA	NA
34	GmL03	6	NA	NA
35	GmL03	7	NA	NA
36	GmL03	8	NA	NA
37	GmL03	9	NA	NA
38	GmL03	10	NA	NA
39	GmL03	11	NA	NA
40	GmL03	12	NA	NA
41	GmL03	13	NA	NA
42	GmL03	14	NA	NA
43	GmL04	1	95.2901	0.567353
44	GmL04	2	87.8287	0.661741
45	GmL04	3	92.1963	0.68071
46	GmL04	4	97.7237	0.662676
47	GmL04	5	105.952	0.713122
48	GmL04	6	80.1041	0.588736
49	GmL04	7	103.871	0.707925
50	GmL04	8	95.2373	0.643343
51	GmL04	9	89.9405	0.634314
52	GmL04	10	88.6417	0.661504
53	GmL04	11	90.0194	0.626943
54	GmL04	12	90.4617	0.676635
55	GmL04	13	100.642	0.671757
56	GmL04	14	NA	NA
57	GmL05	1	87.8634	0.62
58	GmL05	2	97.3014	0.69562
59	GmL05	3	97.682	0.671141
60	GmL05	4	93.7751	0.713838
61	GmL05	5	96.5343	0.70401
62	GmL05	6	98.2573	0.688948
63	GmL05	7	91.2714	0.659772
64	GmL05	8	95.6613	0.69517
65	GmL05	9	82.5722	0.59801
66	GmL05	10	NA	NA
67	GmL05	11	NA	NA
68	GmL05	12	NA	NA
69	GmL05	13	NA	NA
70	GmL05	14	NA	NA
71	GmL06	1	92.2285	0.60231
72	GmL06	2	99.6866	0.672508
73	GmL06	3	94.9374	0.691151
74	GmL06	4	NA	NA
75	GmL06	5	NA	NA
76	GmL06	6	NA	NA
77	GmL06	7	NA	NA
78	GmL06	8	NA	NA
79	GmL06	9	NA	NA
80	GmL06	10	NA	NA
81	GmL06	11	NA	NA
82	GmL06	12	NA	NA
83	GmL06	13	NA	NA
84	GmL06	14	NA	NA
85	GmL07	1	110.241	0.70159
86	GmL07	2	111.296	0.719356
87	GmL07	3	118.533	0.649857
88	GmL07	4	115.029	0.651755
89	GmL07	5	119.035	0.672025
90	GmL07	6	92.3605	0.584978
91	GmL07	7	105.295	0.686734
92	GmL07	8	98.6732	0.713061
93	GmL07	9	106.498	0.692784
94	GmL07	10	109.6	0.696316
95	GmL07	11	116.989	0.693216
96	GmL07	12	117.564	0.689139
97	GmL07	13	113.238	0.68389
98	GmL07	14	115.681	0.688707
99	GiL01	1	96.6536	0.638578
100	GiL01	2	88.4105	0.554154
101	GiL01	3	96.9984	0.68857
102	GiL01	4	89.7807	0.650012
103	GiL01	5	107.241	0.741342
104	GiL01	6	97.1292	0.644977
105	GiL01	7	84.9693	0.661788
106	GiL01	8	88.0889	0.645507
107	GiL01	9	86.1554	0.637377
108	GiL01	10	NA	NA
109	GiL01	11	NA	NA
110	GiL01	12	NA	NA
111	GiL01	13	NA	NA
112	GiL01	14	NA	NA
113	GiL02	1	90.8749	0.6495
114	GiL02	2	98.9835	0.632219
115	GiL02	3	93.4946	0.653792
116	GiL02	4	NA	NA
117	GiL02	5	NA	NA
118	GiL02	6	NA	NA
119	GiL02	7	NA	NA
120	GiL02	8	NA	NA
121	GiL02	9	NA	NA
122	GiL02	10	NA	NA
123	GiL02	11	NA	NA
124	GiL02	12	NA	NA
125	GiL02	13	NA	NA
126	GiL02	14	NA	NA
127	GiL03	1	78.7219	0.559225
128	GiL03	2	96.8862	0.672051
129	GiL03	3	78.5925	0.570262
130	GiL03	4	78.5339	0.578928
131	GiL03	5	NA	NA
132	GiL03	6	NA	NA
133	GiL03	7	NA	NA
134	GiL03	8	NA	NA
135	GiL03	9	NA	NA
136	GiL03	10	NA	NA
137	GiL03	11	NA	NA
138	GiL03	12	NA	NA
139	GiL03	13	NA	NA
140	GiL03	14	NA	NA
141	GiL04	1	86.9107	0.617474
142	GiL04	2	NA	NA
143	GiL04	3	NA	NA
144	GiL04	4	NA	NA
145	GiL04	5	NA	NA
146	GiL04	6	NA	NA
147	GiL04	7	NA	NA
148	GiL04	8	NA	NA
149	GiL04	9	NA	NA
150	GiL04	10	NA	NA
151	GiL04	11	NA	NA
152	GiL04	12	NA	NA
153	GiL04	13	NA	NA
154	GiL04	14	NA	NA
155	GiL05	1	88.767	0.574258
156	GiL05	2	NA	NA
157	GiL05	3	NA	NA
158	GiL05	4	NA	NA
159	GiL05	5	NA	NA
160	GiL05	6	NA	NA
161	GiL05	7	NA	NA
162	GiL05	8	NA	NA
163	GiL05	9	NA	NA
164	GiL05	10	NA	NA
165	GiL05	11	NA	NA
166	GiL05	12	NA	NA
167	GiL05	13	NA	NA
168	GiL05	14	NA	NA
169	GiL06	1	NA	NA
170	GiL06	2	83.0976	0.584061
171	GiL06	3	88.7321	0.685973
172	GiL06	4	92.7877	0.665531
173	GiL06	5	93.0568	0.679088
174	GiL06	6	84.0648	0.648536
175	GiL06	7	101.279	0.669018
176	GiL06	8	87.9635	0.685806
177	GiL06	9	90.9557	0.689475
178	GiL06	10	NA	NA
179	GiL06	11	NA	NA
180	GiL06	12	NA	NA
181	GiL06	13	NA	NA
182	GiL06	14	NA	NA
183	GiL07	1	98.7434	0.603663
184	GiL07	2	90.708	0.671441
185	GiL07	3	96.4405	0.686091
186	GiL07	4	96.3133	0.674042
187	GiL07	5	96.3778	0.657075
188	GiL07	6	88.919	0.597358
189	GiL07	7	89.045	0.626838
190	GiL07	8	90.3227	0.650293
191	GiL07	9	92.4035	0.660627
192	GiL07	10	NA	NA
193	GiL07	11	NA	NA
194	GiL07	12	NA	NA
195	GiL07	13	NA	NA
196	GiL07	14	NA	NA
