# Supplementary material for: Single mutation makes Escherichia coli an insect mutualist
Source: Nat Microbiol. 2022 Aug 4;7(8):1141–50. doi: 10.1038/s41564-022-01179-9 (PMC9352592; doi:10.1038/s41564-022-01179-9)
Supplement: Source Data Extended Data Fig. 4 — Numeric source data for Extended Data Fig. 4a,b,c,d,e,f,g,h. [file 41564_2022_1179_MOESM14_ESM.xlsx]

## Sheet: Sheet1
Sheet Name	Description	Notes
ExtFig4a	Numeric source data for ExtFig4a	Days to adult emergence of the adult females used for the inoculation of the next generation and preparation of glycerol stocks of the original evolutionary E. coli line CmL05. A, id. B, line names. C, generations. D, days to the first adult emergence. NA = no data.
ExtFig4b	Numeric source data for ExtFig4b	Days to adult emergence of the adult females inoculated with the frozen E. coli stocks. A, id. B, line names. C, generations. D, days to the first adult emergence. NA = no data.
ExtFig4c	Numeric source data for ExtFig4c	Days to adult emergence of the adult females used for the inoculation of the next generation and preparation of glycerol stocks of the original evolutionary E. coli lines subjected to host's growth selection. A, id. B, line names. C, generations. D, days to the first adult emergence. NA = no data.
ExtFig4d	Numeric source data for ExtFig4d	Days to adult emergence of the earliest adult females inoculated with the frozen E. coli stocks. A, id. B, line names. C, generations. D, days to the first adult emergence.
ExtFig4e	Numeric source data for ExtFig4e	Body color data of the adult females used for the inoculation of the next generation and preparation of glycerol stocks of the original evolutionary E. coli line CmL05. A, id. B, line names. C, generations. D, body color data in terms of hue angles. NA = no data.
ExtFig4f	Numeric source data for ExtFig4f	Body color data of the adult females inoculated with the frozen E. coli stocks. A, id. B, line names. C, generations. D, body color data in terms of hue angles.
ExtFig4g	Numeric source data for ExtFig4g	Body color data of the adult females used for the inoculation of the next generation and preparation of glycerol stocks of the original evolutionary E. coli line CmL05. A, id. B, line names. C, generations. D, body size. NA = no data.
ExtFig4h	Numeric source data for ExtFig4h	Body size of the adult females inoculated with the frozen E. coli stocks. A, id. B, line names. C, generations. D, body color data in terms of hue angles.

## Sheet: ExtFig4a
id	Line	Generation	NymphalPeriod
1	CmL05	1	41
2	CmL05	2	38
3	CmL05	3	37
4	CmL05	4	39
5	CmL05	5	42
6	CmL05	6	44
7	CmL05	7	37
8	CmL05	8	42
9	CmL05	9	36
10	CmL05	10	36
11	CmL05	11	40
12	CmL05	12	39
13	CmL05	13	37
14	CmL05	14	35

## Sheet: ExtFig4b
id	Line	Generation	NymphalPeriod
1	CmL05	2	29
2	CmL05	2	31
3	CmL05	2	33
4	CmL05	2	39
5	CmL05	2	43
6	CmL05	2	36
7	CmL05	2	36
8	CmL05	2	49
9	CmL05	3	27
10	CmL05	3	27
11	CmL05	3	29
12	CmL05	4	33
13	CmL05	4	33
14	CmL05	4	38
15	CmL05	4	28
16	CmL05	4	33
17	CmL05	4	33
18	CmL05	4	29
19	CmL05	4	29
20	CmL05	4	29
21	CmL05	4	29
22	CmL05	4	29
23	CmL05	4	32
24	CmL05	4	32
25	CmL05	4	32
26	CmL05	5	31
27	CmL05	5	30
28	CmL05	5	34
29	CmL05	5	31
30	CmL05	5	32
31	CmL05	5	32
32	CmL05	5	32
33	CmL05	5	35
34	CmL05	5	38
35	CmL05	6	46
36	CmL05	7	24
37	CmL05	7	25
38	CmL05	7	25
39	CmL05	7	25
40	CmL05	7	25
41	CmL05	7	25
42	CmL05	7	25
43	CmL05	7	25
44	CmL05	7	26
45	CmL05	7	26
46	CmL05	7	26
47	CmL05	7	26
48	CmL05	7	26
49	CmL05	7	26
50	CmL05	7	27
51	CmL05	7	27
52	CmL05	7	27
53	CmL05	7	27
54	CmL05	7	27
55	CmL05	7	28
56	CmL05	7	28
57	CmL05	7	28
58	CmL05	7	28
59	CmL05	7	28
60	CmL05	7	28
61	CmL05	7	28
62	CmL05	7	28
63	CmL05	7	29
64	CmL05	7	31
65	CmL05	7	31
66	CmL05	7	31
67	CmL05	7	33
68	CmL05	7	24
69	CmL05	7	24
70	CmL05	7	24
71	CmL05	7	25
72	CmL05	7	25
73	CmL05	7	25
74	CmL05	7	25
75	CmL05	7	25
76	CmL05	7	25
77	CmL05	7	25
78	CmL05	7	25
79	CmL05	7	25
80	CmL05	7	25
81	CmL05	7	25
82	CmL05	7	26
83	CmL05	7	26
84	CmL05	7	26
85	CmL05	7	26
86	CmL05	7	26
87	CmL05	7	26
88	CmL05	7	26
89	CmL05	7	26
90	CmL05	7	27
91	CmL05	7	27
92	CmL05	7	27
93	CmL05	7	27
94	CmL05	7	28
95	CmL05	7	28
96	CmL05	7	28
97	CmL05	7	28
98	CmL05	7	29
99	CmL05	7	37
100	CmL05	7	38
101	CmL05	7	25
102	CmL05	7	25
103	CmL05	7	25
104	CmL05	7	25
105	CmL05	7	25
106	CmL05	7	25
107	CmL05	7	25
108	CmL05	7	25
109	CmL05	7	26
110	CmL05	7	26
111	CmL05	7	26
112	CmL05	7	26
113	CmL05	7	27
114	CmL05	7	27
115	CmL05	7	27
116	CmL05	7	27
117	CmL05	7	27
118	CmL05	7	27
119	CmL05	7	27
120	CmL05	7	27
121	CmL05	7	28
122	CmL05	7	28
123	CmL05	7	28
124	CmL05	7	28
125	CmL05	7	29
126	CmL05	7	30
127	CmL05	7	30
128	CmL05	8	27
129	CmL05	8	27
130	CmL05	8	27
131	CmL05	8	27
132	CmL05	8	27
133	CmL05	8	27
134	CmL05	8	27
135	CmL05	8	28
136	CmL05	8	28
137	CmL05	8	29
138	CmL05	8	29
139	CmL05	8	29
140	CmL05	8	29
141	CmL05	8	29
142	CmL05	8	29
143	CmL05	8	29
144	CmL05	8	29
145	CmL05	8	30
146	CmL05	8	30
147	CmL05	8	32
148	CmL05	8	34
149	CmL05	8	34
150	CmL05	8	28
151	CmL05	8	29
152	CmL05	8	30
153	CmL05	8	30
154	CmL05	8	30
155	CmL05	8	30
156	CmL05	8	30
157	CmL05	8	38
158	CmL05	8	44
159	CmL05	8	25
160	CmL05	8	26
161	CmL05	8	26
162	CmL05	8	26
163	CmL05	8	26
164	CmL05	8	26
165	CmL05	8	26
166	CmL05	8	27
167	CmL05	8	27
168	CmL05	8	27
169	CmL05	8	27
170	CmL05	8	27
171	CmL05	8	27
172	CmL05	8	27
173	CmL05	8	28
174	CmL05	8	28
175	CmL05	8	28
176	CmL05	8	29
177	CmL05	8	29
178	CmL05	8	29
179	CmL05	8	29
180	CmL05	8	29
181	CmL05	8	29
182	CmL05	8	30
183	CmL05	8	30
184	CmL05	8	31
185	CmL05	8	34
186	CmL05	8	34
187	CmL05	8	35
188	CmL05	9	28
189	CmL05	9	28
190	CmL05	9	28
191	CmL05	9	28
192	CmL05	9	28
193	CmL05	9	28
194	CmL05	9	29
195	CmL05	9	30
196	CmL05	9	30
197	CmL05	9	30
198	CmL05	9	30
199	CmL05	9	31
200	CmL05	9	32
201	CmL05	9	32
202	CmL05	9	34
203	CmL05	9	35
204	CmL05	9	35
205	CmL05	9	35
206	CmL05	9	35
207	CmL05	9	37
208	CmL05	9	25
209	CmL05	9	25
210	CmL05	9	25
211	CmL05	9	25
212	CmL05	9	25
213	CmL05	9	25
214	CmL05	9	25
215	CmL05	9	25
216	CmL05	9	25
217	CmL05	9	25
218	CmL05	9	25
219	CmL05	9	26
220	CmL05	9	26
221	CmL05	9	26
222	CmL05	9	26
223	CmL05	9	27
224	CmL05	9	28
225	CmL05	9	28
226	CmL05	9	29
227	CmL05	9	33
228	CmL05	9	34
229	CmL05	10	29
230	CmL05	10	29
231	CmL05	10	30
232	CmL05	10	24
233	CmL05	10	25
234	CmL05	10	25
235	CmL05	10	25
236	CmL05	10	25
237	CmL05	10	25
238	CmL05	10	26
239	CmL05	10	26
240	CmL05	10	26
241	CmL05	10	26
242	CmL05	10	26
243	CmL05	10	27
244	CmL05	10	28
245	CmL05	10	28
246	CmL05	10	28
247	CmL05	10	28
248	CmL05	10	28
249	CmL05	10	28
250	CmL05	10	29
251	CmL05	10	25
252	CmL05	10	25
253	CmL05	10	26
254	CmL05	10	26
255	CmL05	10	26
256	CmL05	10	26
257	CmL05	10	26
258	CmL05	10	26
259	CmL05	10	26
260	CmL05	10	26
261	CmL05	10	26
262	CmL05	10	26
263	CmL05	10	27
264	CmL05	10	27
265	CmL05	10	27
266	CmL05	10	27
267	CmL05	10	27
268	CmL05	10	27
269	CmL05	10	27
270	CmL05	10	27
271	CmL05	10	28
272	CmL05	10	28
273	CmL05	10	28
274	CmL05	10	29
275	CmL05	10	29
276	CmL05	10	32
277	CmL05	10	33
278	CmL05	12	26
279	CmL05	12	26
280	CmL05	12	26
281	CmL05	12	26
282	CmL05	12	26
283	CmL05	12	26
284	CmL05	12	27
285	CmL05	12	27
286	CmL05	12	27
287	CmL05	12	27
288	CmL05	12	27
289	CmL05	12	28
290	CmL05	12	28
291	CmL05	12	28
292	CmL05	12	29
293	CmL05	12	29
294	CmL05	12	31
295	CmL05	12	25
296	CmL05	12	25
297	CmL05	12	25
298	CmL05	12	25
299	CmL05	12	25
300	CmL05	12	25
301	CmL05	12	26
302	CmL05	12	26
303	CmL05	12	26
304	CmL05	12	27
305	CmL05	12	27
306	CmL05	12	27
307	CmL05	12	27
308	CmL05	12	27
309	CmL05	12	27
310	CmL05	12	27
311	CmL05	12	28
312	CmL05	12	28
313	CmL05	12	28
314	CmL05	12	29
315	CmL05	12	30
316	CmL05	12	31
317	CmL05	12	31
318	CmL05	12	25
319	CmL05	12	25
320	CmL05	12	25
321	CmL05	12	25
322	CmL05	12	25
323	CmL05	12	25
324	CmL05	12	26
325	CmL05	12	26
326	CmL05	12	26
327	CmL05	12	26
328	CmL05	12	26
329	CmL05	12	27
330	CmL05	12	27
331	CmL05	12	27
332	CmL05	12	27
333	CmL05	12	27
334	CmL05	12	27
335	CmL05	12	27
336	CmL05	12	28
337	CmL05	12	28
338	CmL05	12	28
339	CmL05	12	30
340	CmL05	12	30
341	CmL05	13	28
342	CmL05	13	26
343	CmL05	13	26
344	CmL05	13	26
345	CmL05	13	26
346	CmL05	13	27
347	CmL05	13	27
348	CmL05	13	27
349	CmL05	13	27
350	CmL05	13	27
351	CmL05	13	27
352	CmL05	13	27
353	CmL05	13	27
354	CmL05	13	28
355	CmL05	13	28
356	CmL05	13	28
357	CmL05	13	28
358	CmL05	13	28
359	CmL05	13	29
360	CmL05	13	29
361	CmL05	13	30
362	CmL05	13	30
363	CmL05	13	30
364	CmL05	13	30
365	CmL05	13	30
366	CmL05	13	31
367	CmL05	13	35
368	CmL05	13	35
369	CmL05	13	26
370	CmL05	13	26
371	CmL05	13	27
372	CmL05	13	27
373	CmL05	13	27
374	CmL05	13	27
375	CmL05	13	27
376	CmL05	13	28
377	CmL05	13	28
378	CmL05	13	29
379	CmL05	13	29
380	CmL05	13	30
381	CmL05	13	31
382	CmL05	13	40
383	CmL05	13	44
384	CmL05	14	24
385	CmL05	14	24
386	CmL05	14	24
387	CmL05	14	24
388	CmL05	14	25
389	CmL05	14	25
390	CmL05	14	25
391	CmL05	14	25
392	CmL05	14	25
393	CmL05	14	25
394	CmL05	14	25
395	CmL05	14	26
396	CmL05	14	26
397	CmL05	14	26
398	CmL05	14	26
399	CmL05	14	27
400	CmL05	14	27
401	CmL05	14	27
402	CmL05	14	27
403	CmL05	14	27
404	CmL05	14	27
405	CmL05	14	27
406	CmL05	14	28
407	CmL05	14	28
408	CmL05	14	29
409	CmL05	14	29
410	CmL05	14	29
411	CmL05	14	29
412	CmL05	14	30
413	CmL05	14	31
414	CmL05	14	27
415	CmL05	14	27
416	CmL05	14	27
417	CmL05	14	29
418	CmL05	14	30
419	CmL05	14	33
420	CmL05	14	35
421	CmL05	14	25
422	CmL05	14	26
423	CmL05	14	26
424	CmL05	14	26
425	CmL05	14	27
426	CmL05	14	27
427	CmL05	14	27
428	CmL05	14	27
429	CmL05	14	27
430	CmL05	14	27
431	CmL05	14	27
432	CmL05	14	27
433	CmL05	14	27
434	CmL05	14	27
435	CmL05	14	27
436	CmL05	14	28
437	CmL05	14	29
438	CmL05	14	30
439	CmL05	14	31
440	CmL05	14	40
441	GmL02	2	32
442	GmL02	2	38
443	GmL02	4	30
444	GmL02	4	32
445	GmL02	5	26
446	GmL02	5	26
447	GmL02	5	28
448	GmL02	5	29
449	GmL02	5	29
450	GmL02	7	29
451	GmL02	7	29
452	GmL02	7	27
453	GmL02	7	33
454	GmL02	8	40
455	GmL02	8	38
456	GmL02	9	28
457	GmL02	11	34
458	GmL02	11	37
459	GmL02	11	30
460	GmL04	3	30
461	GmL04	3	37
462	GmL04	4	30
463	GmL04	4	38
464	GmL04	4	30
465	GmL04	5	29
466	GmL04	5	50
467	GmL04	5	30
468	GmL04	7	29
469	GmL04	8	26
470	GmL04	8	26
471	GmL04	8	29
472	GmL04	8	30
473	GmL04	8	30
474	GmL04	11	28
475	GmL04	11	28
476	GmL04	11	28
477	GmL04	11	34
478	GmL04	11	27
479	GmL04	11	29
480	GmL04	11	32
481	GmL04	11	28
482	GmL04	11	28
483	GmL04	11	29
484	GmL04	11	30
485	GmL04	11	31
486	GmL04	13	28
487	GmL04	13	31
488	GmL04	13	32
489	GmL04	13	33
490	GmL04	13	32
491	GmL04	13	32
492	GmL04	13	38
493	GmL04	14	30
494	GmL04	14	30
495	GmL07	2	29
496	GmL07	2	29
497	GmL07	2	29
498	GmL07	2	31
499	GmL07	2	32
500	GmL07	2	32
501	GmL07	2	35
502	GmL07	2	29
503	GmL07	2	30
504	GmL07	2	30
505	GmL07	2	31
506	GmL07	2	31
507	GmL07	2	31
508	GmL07	2	32
509	GmL07	2	32
510	GmL07	2	37
511	GmL07	2	37
512	GmL07	2	38
513	GmL07	2	38
514	GmL07	2	42
515	GmL07	3	31
516	GmL07	3	32
517	GmL07	3	28
518	GmL07	3	28
519	GmL07	3	28
520	GmL07	3	29
521	GmL07	3	29
522	GmL07	3	30
523	GmL07	3	32
524	GmL07	3	36
525	GmL07	3	28
526	GmL07	3	29
527	GmL07	3	29
528	GmL07	3	30
529	GmL07	3	30
530	GmL07	3	30
531	GmL07	3	31
532	GmL07	3	32
533	GmL07	3	32
534	GmL07	3	33
535	GmL07	3	34
536	GmL07	3	34
537	GmL07	3	34
538	GmL07	3	35
539	GmL07	3	35
540	GmL07	3	36
541	GmL07	3	36
542	GmL07	3	37
543	GmL07	3	38
544	GmL07	6	26
545	GmL07	6	26
546	GmL07	6	26
547	GmL07	6	26
548	GmL07	6	27
549	GmL07	6	27
550	GmL07	6	27
551	GmL07	6	28
552	GmL07	6	28
553	GmL07	6	28
554	GmL07	6	28
555	GmL07	6	28
556	GmL07	6	28
557	GmL07	6	29
558	GmL07	6	29
559	GmL07	6	29
560	GmL07	6	29
561	GmL07	6	30
562	GmL07	6	31
563	GmL07	6	31
564	GmL07	6	31
565	GmL07	6	32
566	GmL07	6	32
567	GmL07	6	32
568	GmL07	6	33
569	GmL07	6	33
570	GmL07	6	35
571	GmL07	6	36
572	GmL07	6	36
573	GmL07	6	39
574	GmL07	6	39
575	GmL07	6	46
576	GmL07	6	29
577	GmL07	6	30
578	GmL07	6	31
579	GmL07	6	31
580	GmL07	6	32
581	GmL07	6	32
582	GmL07	6	33
583	GmL07	6	33
584	GmL07	6	34
585	GmL07	6	35
586	GmL07	6	36
587	GmL07	6	41
588	GmL07	7	32
589	GmL07	7	32
590	GmL07	7	33
591	GmL07	7	34
592	GmL07	7	30
593	GmL07	7	30
594	GmL07	7	31
595	GmL07	7	33
596	GmL07	7	33
597	GmL07	7	36
598	GmL07	7	26
599	GmL07	7	26
600	GmL07	7	26
601	GmL07	7	27
602	GmL07	7	27
603	GmL07	7	27
604	GmL07	7	27
605	GmL07	7	27
606	GmL07	7	27
607	GmL07	7	28
608	GmL07	7	28
609	GmL07	7	28
610	GmL07	7	28
611	GmL07	7	28
612	GmL07	7	28
613	GmL07	7	28
614	GmL07	7	28
615	GmL07	7	29
616	GmL07	7	29
617	GmL07	7	29
618	GmL07	7	30
619	GmL07	7	30
620	GmL07	7	31
621	GmL07	7	32
622	GmL07	7	32
623	GmL07	7	33
624	GmL07	7	38
625	GmL07	8	28
626	GmL07	8	28
627	GmL07	8	29
628	GmL07	8	29
629	GmL07	8	30
630	GmL07	8	30
631	GmL07	8	33
632	GmL07	8	35
633	GmL07	8	27
634	GmL07	8	28
635	GmL07	8	29
636	GmL07	8	30
637	GmL07	8	32
638	GmL07	8	28
639	GmL07	9	26
640	GmL07	9	26
641	GmL07	9	26
642	GmL07	9	27
643	GmL07	9	27
644	GmL07	9	28
645	GmL07	9	28
646	GmL07	9	28
647	GmL07	9	28
648	GmL07	9	28
649	GmL07	9	28
650	GmL07	9	28
651	GmL07	9	29
652	GmL07	9	29
653	GmL07	9	29
654	GmL07	9	29
655	GmL07	9	29
656	GmL07	9	29
657	GmL07	9	29
658	GmL07	9	30
659	GmL07	9	30
660	GmL07	9	30
661	GmL07	9	30
662	GmL07	9	30
663	GmL07	9	31
664	GmL07	9	31
665	GmL07	9	32
666	GmL07	9	32
667	GmL07	9	34
668	GmL07	9	27
669	GmL07	9	29
670	GmL07	9	30
671	GmL07	9	26
672	GmL07	9	26
673	GmL07	9	26
674	GmL07	9	27
675	GmL07	9	28
676	GmL07	9	28
677	GmL07	9	29
678	GmL07	9	30
679	GmL07	9	32
680	GmL07	11	28
681	GmL07	11	28
682	GmL07	11	28
683	GmL07	11	29
684	GmL07	11	29
685	GmL07	11	27
686	GmL07	11	28
687	GmL07	11	29
688	GmL07	11	29
689	GmL07	11	29
690	GmL07	11	30
691	GmL07	11	30
692	GmL07	11	32
693	GmL07	11	33
694	GmL07	11	33
695	GmL07	11	34
696	GmL07	11	36
697	GmL07	11	37
698	GmL07	11	38
699	GmL07	11	39
700	GmL07	11	27
701	GmL07	11	27
702	GmL07	11	28
703	GmL07	11	28
704	GmL07	11	28
705	GmL07	11	28
706	GmL07	11	28
707	GmL07	11	28
708	GmL07	11	28
709	GmL07	11	29
710	GmL07	11	29
711	GmL07	11	29
712	GmL07	11	29
713	GmL07	11	30
714	GmL07	11	30
715	GmL07	11	32
716	GmL07	11	32
717	GmL07	11	32
718	GmL07	11	32
719	GmL07	11	32
720	GmL07	11	32
721	GmL07	11	32
722	GmL07	11	32
723	GmL07	11	32
724	GmL07	11	32
725	GmL07	11	32
726	GmL07	11	34
727	GmL07	11	34
728	GmL07	11	34
729	GmL07	11	38
730	GmL07	11	38
731	GmL07	12	26
732	GmL07	12	26
733	GmL07	12	26
734	GmL07	12	27
735	GmL07	12	27
736	GmL07	12	27
737	GmL07	12	27
738	GmL07	12	28
739	GmL07	12	28
740	GmL07	12	28
741	GmL07	12	29
742	GmL07	12	29
743	GmL07	12	30
744	GmL07	12	30
745	GmL07	12	33
746	GmL07	12	35
747	GmL07	12	36
748	GmL07	12	36
749	GmL07	12	42
750	GmL07	12	27
751	GmL07	12	28
752	GmL07	12	28
753	GmL07	12	28
754	GmL07	12	28
755	GmL07	12	29
756	GmL07	12	29
757	GmL07	12	30
758	GmL07	12	30
759	GmL07	12	30
760	GmL07	12	31
761	GmL07	12	31
762	GmL07	12	31
763	GmL07	12	32
764	GmL07	12	32
765	GmL07	12	34
766	GmL07	12	39
767	GmL07	12	26
768	GmL07	12	26
769	GmL07	12	26
770	GmL07	12	26
771	GmL07	12	27
772	GmL07	12	28
773	GmL07	12	28
774	GmL07	12	28
775	GmL07	12	29
776	GmL07	12	29
777	GmL07	12	29
778	GmL07	12	30
779	GmL07	12	31
780	GmL07	12	31
781	GmL07	12	32
782	GmL07	12	33
783	GmL07	12	33
784	GmL07	12	33
785	GmL07	12	33
786	GmL07	12	33
787	GmL07	12	36
788	SymA	c	26
789	SymA	c	26
790	SymA	c	26
791	SymA	c	26
792	SymA	c	27
793	SymA	c	27
794	SymA	c	28
795	SymA	c	28
796	SymA	c	29
797	SymA	c	29
798	SymA	c	29
799	SymA	c	30
800	SymA	c	25
801	SymA	c	25
802	SymA	c	26
803	SymA	c	26
804	SymA	c	26
805	SymA	c	27
806	SymA	c	27
807	SymA	c	27
808	SymA	c	28
809	SymA	c	28
810	SymA	c	28
811	SymA	c	28
812	SymA	c	29
813	SymA	c	29
814	SymA	c	30
815	SymA	c	30
816	SymA	c	30
817	SymA	c	31
818	SymA	c	41
819	SymA	c	28
820	SymA	c	28
821	SymA	c	29
822	SymA	c	30
823	SymA	c	30
824	SymA	c	30
825	SymA	c	30
826	SymA	c	31
827	SymA	c	34
828	SymA	c	44
829	SymA	c	26
830	SymA	c	27
831	SymA	c	27
832	SymA	c	27
833	SymA	c	28
834	SymA	c	29
835	SymA	c	29
836	SymA	c	29
837	SymA	c	25
838	SymA	c	28
839	SymA	c	24
840	SymA	c	24
841	SymA	c	24
842	SymA	c	24
843	SymA	c	24
844	SymA	c	25
845	SymA	c	26
846	SymA	c	27
847	SymA	c	27
848	SymA	c	27
849	SymA	c	27
850	SymA	c	27
851	SymA	c	27
852	SymA	c	27
853	SymA	c	28
854	SymA	c	28
855	SymA	c	28
856	SymA	c	28
857	SymA	c	28
858	SymA	c	28
859	SymA	c	28
860	SymA	c	29
861	SymA	c	30
862	SymA	c	32
863	SymA	c	23
864	SymA	c	23
865	SymA	c	23
866	SymA	c	24
867	SymA	c	24
868	SymA	c	24
869	SymA	c	24
870	SymA	c	24
871	SymA	c	24
872	SymA	c	24
873	SymA	c	24
874	SymA	c	25
875	SymA	c	25
876	SymA	c	25
877	SymA	c	26
878	SymA	c	23
879	SymA	c	23
880	SymA	c	24
881	SymA	c	24
882	SymA	c	24
883	SymA	c	24
884	SymA	c	24
885	SymA	c	24
886	SymA	c	24
887	SymA	c	24
888	SymA	c	24
889	SymA	c	24
890	SymA	c	24
891	SymA	c	24
892	SymA	c	24
893	SymA	c	24
894	SymA	c	24
895	SymA	c	24
896	SymA	c	24
897	SymA	c	24
898	SymA	c	25
899	SymA	c	25
900	SymA	c	25
901	SymA	c	25
902	SymA	c	26
903	SymA	c	27
904	SymA	c	27
905	SymA	c	29
906	SymA	c	29
907	SymA	c	23
908	SymA	c	23
909	SymA	c	23
910	SymA	c	23
911	SymA	c	23
912	SymA	c	23
913	SymA	c	23
914	SymA	c	23
915	SymA	c	24
916	SymA	c	24
917	SymA	c	24
918	SymA	c	24
919	SymA	c	24
920	SymA	c	24
921	SymA	c	24
922	SymA	c	24
923	SymA	c	24
924	SymA	c	24
925	SymA	c	24
926	SymA	c	24
927	SymA	c	25
928	SymA	c	27
929	dmutS	c	31
930	dmutS	c	49
931	dmutS	c	28
932	dmutS	c	31
933	dmutS	c	30
934	dmutS	c	30
935	dmutS	c	39
936	dmutS	c	32

## Sheet: ExtFig4c
id	Line	Generation	NymphalPeriod
1	GmL02	1	33
2	GmL02	2	37
3	GmL02	3	34
4	GmL02	4	28
5	GmL02	5	28
6	GmL02	6	29
7	GmL02	7	26
8	GmL02	8	27
9	GmL02	9	30
10	GmL02	10	28
11	GmL02	11	29
12	GmL02	12	37
13	GmL02	13	NA
14	GmL02	14	NA
15	GmL04	1	32
16	GmL04	2	29
17	GmL04	3	33
18	GmL04	4	26
19	GmL04	5	27
20	GmL04	6	40
21	GmL04	7	26
22	GmL04	8	30
23	GmL04	9	33
24	GmL04	10	30
25	GmL04	11	29
26	GmL04	12	34
27	GmL04	13	33
28	GmL04	14	NA
29	GmL07	1	43
30	GmL07	2	28
31	GmL07	3	33
32	GmL07	4	35
33	GmL07	5	29
34	GmL07	6	47
35	GmL07	7	27
36	GmL07	8	27
37	GmL07	9	26
38	GmL07	10	28
39	GmL07	11	33
40	GmL07	12	25
41	GmL07	13	27
42	GmL07	14	30

## Sheet: ExtFig4d
id	Line	Generation	NymphalPeriod
1	CmL05	2	29
2	CmL05	3	27
3	CmL05	4	28
4	CmL05	5	30
5	CmL05	6	46
6	CmL05	7	24
7	CmL05	8	25
8	CmL05	9	25
9	CmL05	10	24
10	CmL05	12	25
11	CmL05	13	26
12	CmL05	14	24
13	GmL02	2	32
14	GmL02	4	30
15	GmL02	5	26
16	GmL02	7	27
17	GmL02	8	38
18	GmL02	9	28
19	GmL02	11	30
20	GmL04	3	30
21	GmL04	4	30
22	GmL04	5	29
23	GmL04	7	29
24	GmL04	8	26
25	GmL04	11	27
26	GmL04	13	28
27	GmL04	14	30
28	GmL07	2	29
29	GmL07	3	28
30	GmL07	6	26
31	GmL07	7	26
32	GmL07	8	27
33	GmL07	9	26
34	GmL07	11	27
35	GmL07	12	26

## Sheet: ExtFig4e
id	Line	Generation	Hue
1	CmL05	1	98.4991
2	CmL05	2	102.02
3	CmL05	3	102.918
4	CmL05	4	97.801
5	CmL05	5	109.715
6	CmL05	6	124.068
7	CmL05	7	122.186
8	CmL05	8	96.5997
9	CmL05	9	110.51
10	CmL05	10	114.85
11	CmL05	11	103.456
12	CmL05	12	108.599
13	CmL05	13	130.45
14	CmL05	14	120.513
15	GmL02	1	98.4787
16	GmL02	2	99.0978
17	GmL02	3	98.4809
18	GmL02	4	85.3405
19	GmL02	5	91.6377
20	GmL02	6	93.2493
21	GmL02	7	87.2706
22	GmL02	8	99.3428
23	GmL02	9	104.668
24	GmL02	10	92.2418
25	GmL02	11	93.626
26	GmL02	12	91.3636
27	GmL02	13	NA
28	GmL02	14	NA
29	GmL04	1	95.2901
30	GmL04	2	87.8287
31	GmL04	3	92.1963
32	GmL04	4	97.7237
33	GmL04	5	105.952
34	GmL04	6	80.1041
35	GmL04	7	103.871
36	GmL04	8	95.2373
37	GmL04	9	89.9405
38	GmL04	10	88.6417
39	GmL04	11	90.0194
40	GmL04	12	90.4617
41	GmL04	13	100.642
42	GmL04	14	NA
43	GmL07	1	110.241
44	GmL07	2	111.296
45	GmL07	3	118.533
46	GmL07	4	115.029
47	GmL07	5	119.035
48	GmL07	6	92.3605
49	GmL07	7	105.295
50	GmL07	8	98.6732
51	GmL07	9	106.498
52	GmL07	10	109.6
53	GmL07	11	116.989
54	GmL07	12	117.564
55	GmL07	13	113.238
56	GmL07	14	115.681

## Sheet: ExtFig4f
id	Line	Generation	Hue
1	CmL05	2	48.7308
2	CmL05	2	35.4261
3	CmL05	2	36.3215
4	CmL05	2	38.8034
5	CmL05	2	40.9455
6	CmL05	2	57.2807
7	CmL05	2	8.91221
8	CmL05	3	40.404
9	CmL05	3	40.0192
10	CmL05	3	45.4653
11	CmL05	4	43.266
12	CmL05	4	34.3115
13	CmL05	4	38.8347
14	CmL05	4	27.4571
15	CmL05	4	36.4013
16	CmL05	4	26.5685
17	CmL05	4	25.5174
18	CmL05	4	26.2884
19	CmL05	4	40.6895
20	CmL05	4	31.9621
21	CmL05	4	34.4911
22	CmL05	4	60
23	CmL05	4	32.8044
24	CmL05	5	32.4079
25	CmL05	5	47.0885
26	CmL05	5	46.2707
27	CmL05	5	33.6533
28	CmL05	5	45.0383
29	CmL05	5	45.3809
30	CmL05	5	47.9117
31	CmL05	5	41.2086
32	CmL05	5	34.2275
33	CmL05	7	58.8066
34	CmL05	7	57.6868
35	CmL05	7	57.632
36	CmL05	7	71.0688
37	CmL05	7	61.0652
38	CmL05	7	54.9066
39	CmL05	7	51.6791
40	CmL05	7	47.6337
41	CmL05	7	69.1776
42	CmL05	7	68.7543
43	CmL05	7	49.9401
44	CmL05	7	48.169
45	CmL05	7	52.3702
46	CmL05	7	39.3431
47	CmL05	7	64.75
48	CmL05	7	68.5891
49	CmL05	7	68.2251
50	CmL05	7	68.3566
51	CmL05	7	51.7318
52	CmL05	7	39.0283
53	CmL05	7	42.3726
54	CmL05	7	54.4794
55	CmL05	7	63.3547
56	CmL05	7	69.6796
57	CmL05	7	38.1192
58	CmL05	7	53.1487
59	CmL05	7	71.2213
60	CmL05	7	62.1693
61	CmL05	7	57.597
62	CmL05	7	51.4115
63	CmL05	7	66.5717
64	CmL05	7	36.1583
65	CmL05	7	38.1921
66	CmL05	7	43.6121
67	CmL05	7	65.5817
68	CmL05	7	23.2837
69	CmL05	7	55.5769
70	CmL05	7	55.1446
71	CmL05	7	52.8473
72	CmL05	7	51.2529
73	CmL05	7	65.1088
74	CmL05	7	65.1483
75	CmL05	7	72.4415
76	CmL05	7	42.2497
77	CmL05	7	46.7584
78	CmL05	7	64.4347
79	CmL05	7	42.2056
80	CmL05	7	58.8269
81	CmL05	7	75.7394
82	CmL05	7	62.1465
83	CmL05	7	63.512
84	CmL05	7	67.7177
85	CmL05	7	56.498
86	CmL05	7	65.8177
87	CmL05	7	69.1534
88	CmL05	7	42.6577
89	CmL05	7	70.781
90	CmL05	7	30.9894
91	CmL05	7	36.2555
92	CmL05	7	30.4058
93	CmL05	7	56.0471
94	CmL05	7	23.6832
95	CmL05	7	20.9158
96	CmL05	7	23.2867
97	CmL05	7	29.959
98	CmL05	7	71.2345
99	CmL05	7	60
100	CmL05	7	69.6949
101	CmL05	7	39.8518
102	CmL05	7	67.3764
103	CmL05	7	69.1869
104	CmL05	7	54.4391
105	CmL05	7	48.7439
106	CmL05	7	30.244
107	CmL05	7	61.0904
108	CmL05	7	57.6315
109	CmL05	7	73.1617
110	CmL05	7	55.6237
111	CmL05	7	64.5589
112	CmL05	7	64.5239
113	CmL05	7	65.8063
114	CmL05	7	58.7787
115	CmL05	7	23.6672
116	CmL05	7	55.9695
117	CmL05	7	38.4453
118	CmL05	7	44.8907
119	CmL05	7	69.0079
120	CmL05	7	52.4101
121	CmL05	7	33.1795
122	CmL05	7	43.7489
123	CmL05	7	53.8618
124	CmL05	7	20.5464
125	CmL05	8	68.4292
126	CmL05	8	61.0523
127	CmL05	8	64.706
128	CmL05	8	66.0175
129	CmL05	8	43.0569
130	CmL05	8	62.4038
131	CmL05	8	73.5637
132	CmL05	8	73.158
133	CmL05	8	49.2779
134	CmL05	8	64.6515
135	CmL05	8	61.2244
136	CmL05	8	76.2564
137	CmL05	8	58.4158
138	CmL05	8	70.6608
139	CmL05	8	58.7148
140	CmL05	8	64.811
141	CmL05	8	67.8006
142	CmL05	8	61.3654
143	CmL05	8	65.0936
144	CmL05	8	56.5885
145	CmL05	8	69.1418
146	CmL05	8	67.5565
147	CmL05	8	23.2
148	CmL05	8	56.4859
149	CmL05	8	18.9674
150	CmL05	8	51.4161
151	CmL05	8	63.5031
152	CmL05	8	70.2044
153	CmL05	8	56.3193
154	CmL05	8	72.6128
155	CmL05	8	45.4015
156	CmL05	8	74.6728
157	CmL05	8	69.9421
158	CmL05	8	74.712
159	CmL05	8	29.5232
160	CmL05	8	70.7368
161	CmL05	8	40.6254
162	CmL05	8	62.3792
163	CmL05	8	58.5748
164	CmL05	8	64.2395
165	CmL05	8	64.4214
166	CmL05	8	62.3075
167	CmL05	8	56.4303
168	CmL05	8	74.9955
169	CmL05	8	65.1214
170	CmL05	8	61.2797
171	CmL05	8	33.222
172	CmL05	8	24.2577
173	CmL05	8	71.7576
174	CmL05	8	59.8645
175	CmL05	8	64.2657
176	CmL05	8	38.9004
177	CmL05	8	37.2087
178	CmL05	8	52.5213
179	CmL05	8	17.6328
180	CmL05	9	77.5065
181	CmL05	9	68.6086
182	CmL05	9	69.9813
183	CmL05	9	66.157
184	CmL05	9	81.856
185	CmL05	9	76.9776
186	CmL05	9	56.435
187	CmL05	9	62.3299
188	CmL05	9	71.6833
189	CmL05	9	74.2606
190	CmL05	9	87.856
191	CmL05	9	74.6415
192	CmL05	9	47.2893
193	CmL05	9	67.0672
194	CmL05	9	77.7126
195	CmL05	9	58.845
196	CmL05	9	71.9433
197	CmL05	9	57.5224
198	CmL05	9	67.6407
199	CmL05	9	73.8629
200	CmL05	9	63.8763
201	CmL05	9	58.8316
202	CmL05	9	40.4722
203	CmL05	9	62.2741
204	CmL05	9	62.3599
205	CmL05	9	55.2872
206	CmL05	9	58.8415
207	CmL05	9	45.0731
208	CmL05	9	79.1787
209	CmL05	9	48.0709
210	CmL05	9	77.0092
211	CmL05	9	48.8755
212	CmL05	9	30.1372
213	CmL05	9	58.7895
214	CmL05	9	44.9388
215	CmL05	9	38.9084
216	CmL05	9	56.2181
217	CmL05	9	48.958
218	CmL05	9	18.5512
219	CmL05	9	23.2248
220	CmL05	9	57.2894
221	CmL05	10	82.6159
222	CmL05	10	56.0985
223	CmL05	10	54.7662
224	CmL05	10	71.3694
225	CmL05	10	56.3869
226	CmL05	10	61.1111
227	CmL05	10	66.8309
228	CmL05	10	70.773
229	CmL05	10	45.6074
230	CmL05	10	71.3477
231	CmL05	10	73.7912
232	CmL05	10	69.0149
233	CmL05	10	72.7458
234	CmL05	10	61.051
235	CmL05	10	53.5365
236	CmL05	10	56.7876
237	CmL05	10	67.2632
238	CmL05	10	49.9192
239	CmL05	10	58.5332
240	CmL05	10	61.1842
241	CmL05	10	53.2005
242	CmL05	10	72.1476
243	CmL05	10	67.8861
244	CmL05	10	64.9952
245	CmL05	10	49.9489
246	CmL05	10	61.1196
247	CmL05	10	64.0522
248	CmL05	10	49.1014
249	CmL05	10	37.5347
250	CmL05	10	54.8292
251	CmL05	10	51.1989
252	CmL05	10	49.4573
253	CmL05	10	43.3382
254	CmL05	10	57.8757
255	CmL05	10	55.0925
256	CmL05	10	67.8143
257	CmL05	10	59.7625
258	CmL05	10	68.803
259	CmL05	10	67.2178
260	CmL05	10	43.1542
261	CmL05	10	58.3899
262	CmL05	10	73.9671
263	CmL05	10	64.5489
264	CmL05	10	58.6949
265	CmL05	10	49.5381
266	CmL05	10	58.8036
267	CmL05	10	51.6075
268	CmL05	10	58.701
269	CmL05	10	24.4603
270	CmL05	12	60
271	CmL05	12	69.5032
272	CmL05	12	64.7286
273	CmL05	12	60
274	CmL05	12	72.6001
275	CmL05	12	59.9481
276	CmL05	12	55.5292
277	CmL05	12	63.512
278	CmL05	12	65.7314
279	CmL05	12	71.2572
280	CmL05	12	71.7092
281	CmL05	12	76.2141
282	CmL05	12	52.2054
283	CmL05	12	68.1277
284	CmL05	12	52.5749
285	CmL05	12	69.5471
286	CmL05	12	70.1977
287	CmL05	12	56.9018
288	CmL05	12	65.6382
289	CmL05	12	67.1586
290	CmL05	12	69.3139
291	CmL05	12	62.5596
292	CmL05	12	36.2182
293	CmL05	12	64.994
294	CmL05	12	67.8223
295	CmL05	12	67.8118
296	CmL05	12	56.6162
297	CmL05	12	58.6089
298	CmL05	12	64.9088
299	CmL05	12	60
300	CmL05	12	73.8826
301	CmL05	12	64.6841
302	CmL05	12	71.6851
303	CmL05	12	38.217
304	CmL05	12	83.628
305	CmL05	12	67.1373
306	CmL05	12	62.3111
307	CmL05	12	59.7305
308	CmL05	12	75.2728
309	CmL05	12	61.0771
310	CmL05	12	72.5277
311	CmL05	12	54.4734
312	CmL05	12	68.7949
313	CmL05	12	74.1807
314	CmL05	12	51.2906
315	CmL05	12	65.0312
316	CmL05	12	72.7327
317	CmL05	12	47.129
318	CmL05	12	64.7766
319	CmL05	12	54.068
320	CmL05	12	69.1371
321	CmL05	12	47.4136
322	CmL05	12	64.1856
323	CmL05	12	39.4031
324	CmL05	12	62.287
325	CmL05	12	58.817
326	CmL05	12	57.0093
327	CmL05	12	30.931
328	CmL05	12	63.3025
329	CmL05	12	50.1336
330	CmL05	12	52.6748
331	CmL05	12	68.1742
332	CmL05	12	54.946
333	CmL05	13	59.8674
334	CmL05	13	65.8886
335	CmL05	13	57.7348
336	CmL05	13	69.7472
337	CmL05	13	67.9037
338	CmL05	13	68.5523
339	CmL05	13	16.2707
340	CmL05	13	63.4323
341	CmL05	13	72.9497
342	CmL05	13	55.4501
343	CmL05	13	56.1327
344	CmL05	13	64.5121
345	CmL05	13	59.8253
346	CmL05	13	62.395
347	CmL05	13	58.6314
348	CmL05	13	64.9357
349	CmL05	13	59.758
350	CmL05	13	58.6187
351	CmL05	13	56.2231
352	CmL05	13	65.8373
353	CmL05	13	56.392
354	CmL05	13	65.8267
355	CmL05	13	71.8059
356	CmL05	13	56.7071
357	CmL05	13	59.8825
358	CmL05	13	66.7235
359	CmL05	13	58.7585
360	CmL05	13	68.6062
361	CmL05	13	80.2283
362	CmL05	13	73.8813
363	CmL05	13	64.3411
364	CmL05	13	59.6414
365	CmL05	13	53.8458
366	CmL05	13	45.0622
367	CmL05	13	68.5063
368	CmL05	13	56.5305
369	CmL05	13	63.469
370	CmL05	13	51.9094
371	CmL05	13	54.4825
372	CmL05	14	79.4004
373	CmL05	14	62.3019
374	CmL05	14	74.8123
375	CmL05	14	76.1489
376	CmL05	14	59.7822
377	CmL05	14	67.8549
378	CmL05	14	72.6739
379	CmL05	14	68.9572
380	CmL05	14	72.8248
381	CmL05	14	65.1414
382	CmL05	14	69.0246
383	CmL05	14	84.0185
384	CmL05	14	71.44
385	CmL05	14	48.5339
386	CmL05	14	81.0049
387	CmL05	14	71.5678
388	CmL05	14	62.4574
389	CmL05	14	64.6053
390	CmL05	14	67.1644
391	CmL05	14	64.9063
392	CmL05	14	48.5993
393	CmL05	14	69.0289
394	CmL05	14	59.9251
395	CmL05	14	63.1177
396	CmL05	14	72.8569
397	CmL05	14	59.8782
398	CmL05	14	33.9877
399	CmL05	14	57.7204
400	CmL05	14	71.0485
401	CmL05	14	64.9176
402	CmL05	14	55.8132
403	CmL05	14	62.0713
404	CmL05	14	63.2388
405	CmL05	14	47.6543
406	CmL05	14	58.417
407	CmL05	14	77.4702
408	CmL05	14	61.0387
409	CmL05	14	69.089
410	CmL05	14	63.3476
411	CmL05	14	65.7992
412	CmL05	14	66.7237
413	CmL05	14	59.9011
414	CmL05	14	41.5731
415	CmL05	14	68.961
416	CmL05	14	71.0731
417	CmL05	14	52.6318
418	CmL05	14	57.7005
419	CmL05	14	60
420	CmL05	14	70.7434
421	CmL05	14	59.8869
422	CmL05	14	38.2709
423	CmL05	14	48.2342
424	GmL02	2	36.561
425	GmL02	2	19.1668
426	GmL02	4	41.7753
427	GmL02	4	30.6938
428	GmL02	5	23.4967
429	GmL02	5	41.7242
430	GmL02	5	47.026
431	GmL02	5	40.2092
432	GmL02	5	29.8067
433	GmL02	7	42.4272
434	GmL02	7	36.3274
435	GmL02	7	35.4576
436	GmL02	7	30.6955
437	GmL02	8	28.3539
438	GmL02	8	26.4183
439	GmL02	9	21.8718
440	GmL02	11	39.5139
441	GmL02	11	31.4576
442	GmL02	11	44.7985
443	GmL04	3	29.6817
444	GmL04	3	52.8001
445	GmL04	4	35.4757
446	GmL04	4	39.1979
447	GmL04	4	28.6685
448	GmL04	5	38.2347
449	GmL04	5	53.1149
450	GmL04	7	42.6022
451	GmL04	8	49.0937
452	GmL04	8	51.2547
453	GmL04	8	33.518
454	GmL04	8	39.3063
455	GmL04	8	33.9056
456	GmL04	11	36.3792
457	GmL04	11	39.8403
458	GmL04	11	44.4266
459	GmL04	11	29.0853
460	GmL04	11	42.8095
461	GmL04	11	42.9626
462	GmL04	11	35.7509
463	GmL04	11	32.2821
464	GmL04	11	23.9657
465	GmL04	11	35.4282
466	GmL04	11	36.7795
467	GmL04	11	32.7035
468	GmL04	13	39.7725
469	GmL04	13	35.4311
470	GmL04	13	25.9777
471	GmL04	13	27.37
472	GmL04	13	17.6216
473	GmL04	13	41.143
474	GmL04	13	24.946
475	GmL04	14	31.4781
476	GmL04	14	37.8176
477	GmL07	2	77.1369
478	GmL07	2	63.366
479	GmL07	2	75.2726
480	GmL07	2	59.8377
481	GmL07	2	59.8694
482	GmL07	2	49.4938
483	GmL07	2	39.9785
484	GmL07	2	71.0501
485	GmL07	2	68.0326
486	GmL07	2	74.9678
487	GmL07	2	75.2922
488	GmL07	2	59.7961
489	GmL07	2	65.4644
490	GmL07	2	30.8105
491	GmL07	2	33.2321
492	GmL07	2	57.6506
493	GmL07	2	61.8957
494	GmL07	2	59.811
495	GmL07	2	70.7482
496	GmL07	2	9.88026
497	GmL07	3	49.7895
498	GmL07	3	56.3514
499	GmL07	3	65.474
500	GmL07	3	42.6273
501	GmL07	3	67.3735
502	GmL07	3	84.3832
503	GmL07	3	46.4346
504	GmL07	3	48.8369
505	GmL07	3	52.4645
506	GmL07	3	55.2543
507	GmL07	3	50.624
508	GmL07	3	34.5789
509	GmL07	3	39.7745
510	GmL07	3	45.2474
511	GmL07	3	50.8157
512	GmL07	3	40.0109
513	GmL07	3	70.9387
514	GmL07	3	71.6399
515	GmL07	3	43.3762
516	GmL07	3	51.4858
517	GmL07	3	53.4962
518	GmL07	3	47.0741
519	GmL07	3	37.697
520	GmL07	3	45.1044
521	GmL07	3	68.5289
522	GmL07	3	48.66
523	GmL07	3	46.3927
524	GmL07	3	55.0153
525	GmL07	6	66.635
526	GmL07	6	78.0216
527	GmL07	6	49.3908
528	GmL07	6	63.2845
529	GmL07	6	55.5999
530	GmL07	6	42.217
531	GmL07	6	54.5143
532	GmL07	6	66.9243
533	GmL07	6	64.3722
534	GmL07	6	67.2821
535	GmL07	6	53.4197
536	GmL07	6	63.2993
537	GmL07	6	56.9672
538	GmL07	6	38.1157
539	GmL07	6	51.9986
540	GmL07	6	73.3147
541	GmL07	6	53.5912
542	GmL07	6	74.2051
543	GmL07	6	64.0284
544	GmL07	6	57.4017
545	GmL07	6	56.8129
546	GmL07	6	60
547	GmL07	6	70.9644
548	GmL07	6	38.4855
549	GmL07	6	71.1528
550	GmL07	6	59.8452
551	GmL07	6	76.6221
552	GmL07	6	64.3818
553	GmL07	6	57.7878
554	GmL07	6	36.3918
555	GmL07	6	42.7471
556	GmL07	6	69.737
557	GmL07	6	67.1475
558	GmL07	6	53.2952
559	GmL07	6	48.8843
560	GmL07	6	17.5775
561	GmL07	6	23.3994
562	GmL07	6	70.9925
563	GmL07	6	54.8317
564	GmL07	6	33.6327
565	GmL07	6	64.9995
566	GmL07	6	28.5562
567	GmL07	6	70.9124
568	GmL07	7	69.014
569	GmL07	7	69.8086
570	GmL07	7	45.4178
571	GmL07	7	68.799
572	GmL07	7	65.7636
573	GmL07	7	60
574	GmL07	7	63.5802
575	GmL07	7	57.9141
576	GmL07	7	63.0639
577	GmL07	7	66.0639
578	GmL07	7	50.4297
579	GmL07	7	59.9293
580	GmL07	7	62.9601
581	GmL07	7	62.1566
582	GmL07	7	70.2461
583	GmL07	7	62.3295
584	GmL07	7	65.6559
585	GmL07	7	41.5558
586	GmL07	7	35.8973
587	GmL07	7	57.2957
588	GmL07	7	59.9472
589	GmL07	7	51.0611
590	GmL07	7	39.0223
591	GmL07	7	54.9576
592	GmL07	7	69.2355
593	GmL07	7	26.8331
594	GmL07	7	63.5178
595	GmL07	7	71.0905
596	GmL07	7	41.9318
597	GmL07	7	44.8099
598	GmL07	7	58.7749
599	GmL07	7	76.4994
600	GmL07	7	63.4658
601	GmL07	7	29.8375
602	GmL07	7	42.4615
603	GmL07	8	72.1376
604	GmL07	8	48.0488
605	GmL07	8	38.2134
606	GmL07	8	54.2675
607	GmL07	8	66.9867
608	GmL07	8	39.7988
609	GmL07	8	42.9037
610	GmL07	8	26.0881
611	GmL07	8	26.8115
612	GmL07	8	83.3305
613	GmL07	8	76.3775
614	GmL07	8	51.0906
615	GmL07	8	67.2067
616	GmL07	9	74.4494
617	GmL07	9	61.0033
618	GmL07	9	60.9468
619	GmL07	9	43.5866
620	GmL07	9	57.9158
621	GmL07	9	61.9715
622	GmL07	9	51.8282
623	GmL07	9	40.7719
624	GmL07	9	62.3169
625	GmL07	9	46.4449
626	GmL07	9	53.9913
627	GmL07	9	48.06
628	GmL07	9	68.5074
629	GmL07	9	59.8132
630	GmL07	9	56.0783
631	GmL07	9	59.8364
632	GmL07	9	50.7299
633	GmL07	9	34.9734
634	GmL07	9	50.644
635	GmL07	9	59.781
636	GmL07	9	52.153
637	GmL07	9	29.9397
638	GmL07	9	53.4473
639	GmL07	9	57.4611
640	GmL07	9	69.7132
641	GmL07	9	33.3703
642	GmL07	9	29.233
643	GmL07	9	66.6898
644	GmL07	9	48.0291
645	GmL07	9	40.9584
646	GmL07	9	57.3872
647	GmL07	9	50.1962
648	GmL07	9	61.0485
649	GmL07	9	57.8136
650	GmL07	9	39.3307
651	GmL07	9	25.4508
652	GmL07	9	46.4703
653	GmL07	9	42.9359
654	GmL07	9	57.1956
655	GmL07	9	55.4805
656	GmL07	11	72.5498
657	GmL07	11	58.7964
658	GmL07	11	54.9767
659	GmL07	11	70.6629
660	GmL07	11	41.477
661	GmL07	11	65.4193
662	GmL07	11	69.5178
663	GmL07	11	62.2382
664	GmL07	11	58.5511
665	GmL07	11	64.6537
666	GmL07	11	62.3617
667	GmL07	11	72.8047
668	GmL07	11	56.4215
669	GmL07	11	68.8774
670	GmL07	11	54.5023
671	GmL07	11	59.8674
672	GmL07	11	52.5795
673	GmL07	11	62.2223
674	GmL07	11	58.907
675	GmL07	11	54.1807
676	GmL07	11	49.0913
677	GmL07	11	53.8786
678	GmL07	11	61.1182
679	GmL07	11	64.9296
680	GmL07	11	55.4252
681	GmL07	11	56.4738
682	GmL07	11	63.5515
683	GmL07	11	76.7654
684	GmL07	11	52.2565
685	GmL07	11	61.3329
686	GmL07	11	65.5075
687	GmL07	11	72.196
688	GmL07	11	71.5625
689	GmL07	11	41.4519
690	GmL07	11	66.0601
691	GmL07	11	73.6166
692	GmL07	11	67.632
693	GmL07	11	71.4682
694	GmL07	11	46.9147
695	GmL07	11	71.4692
696	GmL07	11	42.6448
697	GmL07	11	53.2164
698	GmL07	11	57.7904
699	GmL07	11	57.8073
700	GmL07	11	60
701	GmL07	11	63.6376
702	GmL07	11	52.9388
703	GmL07	11	57.3814
704	GmL07	11	40.1137
705	GmL07	11	27.8067
706	GmL07	11	58.3446
707	GmL07	12	67.8377
708	GmL07	12	65.2131
709	GmL07	12	58.4235
710	GmL07	12	58.677
711	GmL07	12	58.7212
712	GmL07	12	74.1105
713	GmL07	12	53.1928
714	GmL07	12	52.0258
715	GmL07	12	64.5657
716	GmL07	12	66.531
717	GmL07	12	63.1144
718	GmL07	12	77.5324
719	GmL07	12	58.7495
720	GmL07	12	72.0582
721	GmL07	12	59.8374
722	GmL07	12	65.7718
723	GmL07	12	70.4757
724	GmL07	12	70.5445
725	GmL07	12	65.2077
726	GmL07	12	67.7441
727	GmL07	12	64.9995
728	GmL07	12	57.4016
729	GmL07	12	58.5688
730	GmL07	12	45.7842
731	GmL07	12	49.7901
732	GmL07	12	77.1524
733	GmL07	12	54.7403
734	GmL07	12	63.4185
735	GmL07	12	71.2684
736	GmL07	12	56.6054
737	GmL07	12	83.4783
738	GmL07	12	58.7062
739	GmL07	12	56.6325
740	GmL07	12	50.2013
741	GmL07	12	51.6283
742	GmL07	12	73.171
743	GmL07	12	47.3289
744	GmL07	12	58.2959
745	GmL07	12	43.4156
746	GmL07	12	66.0928
747	GmL07	12	68.4008
748	GmL07	12	71.1122
749	GmL07	12	46.0906
750	GmL07	12	27.9493
751	GmL07	12	75.8064
752	GmL07	12	41.8848
753	GmL07	12	50.8931
754	GmL07	12	55.2895
755	GmL07	12	44.8023
756	GmL07	12	54.0926
757	GmL07	12	57.3068
758	GmL07	12	51.309
759	GmL07	12	49.8823
760	GmL07	12	64.8443
761	GmL07	12	58.4027
762	GmL07	12	45.0421
763	SymA	15	73.2397
764	SymA	15	75.311
765	SymA	15	75.6267
766	SymA	15	66.5889
767	SymA	15	84.6854
768	SymA	15	76.6541
769	SymA	15	80.5581
770	SymA	15	86.7866
771	SymA	15	72.508
772	SymA	15	76.4019
773	SymA	15	69.845
774	SymA	15	86.7767
775	SymA	15	74.1097
776	SymA	15	74.4809
777	SymA	15	75.0346
778	SymA	15	85.8688
779	SymA	15	72.8335
780	SymA	15	77.8611
781	SymA	15	73.0038
782	SymA	15	68.9759
783	SymA	15	82.9051
784	SymA	15	71.6652
785	SymA	15	63.2169
786	SymA	15	73.3647
787	SymA	15	71.2423
788	SymA	15	84.8046
789	SymA	15	68.8177
790	SymA	15	74.5236
791	SymA	15	80.7018
792	SymA	15	73.0747
793	SymA	15	69.6688
794	SymA	15	73.6709
795	SymA	15	74.832
796	SymA	15	79.5958
797	SymA	15	78.7694
798	SymA	15	86.8506
799	SymA	15	69.1118
800	SymA	15	72.5309
801	SymA	15	74.3393
802	SymA	15	61.0159
803	SymA	15	75.1918
804	SymA	15	75.8837
805	SymA	15	80.2194
806	SymA	15	69.0667
807	SymA	15	74.7261
808	SymA	15	74.8324
809	SymA	15	72.2073
810	SymA	15	66.236
811	SymA	15	73.5114
812	SymA	15	74.3887
813	SymA	15	69.5553
814	SymA	15	83.9154
815	SymA	15	84.4461
816	SymA	15	73.999
817	SymA	15	76.0069
818	SymA	15	76.2397
819	SymA	15	76.9738
820	SymA	15	77.1456
821	SymA	15	79.1692
822	SymA	15	70.8507
823	SymA	15	88.4526
824	SymA	15	79.2412
825	SymA	15	86.3029
826	SymA	15	85.5628
827	SymA	15	64.6233
828	SymA	15	82.8796
829	SymA	15	73.5105
830	SymA	15	79.1676
831	SymA	15	75.4834
832	SymA	15	47.3585
833	SymA	15	71.8974
834	SymA	15	77.3191
835	SymA	15	65.885
836	SymA	15	65.4314
837	SymA	15	70.9658
838	SymA	15	79.0143
839	SymA	15	77.8707
840	SymA	15	81.9062
841	SymA	15	82.1171
842	SymA	15	83.8072
843	SymA	15	74.0463
844	SymA	15	77.9887
845	SymA	15	67.0698
846	SymA	15	76.2864
847	SymA	15	78.9608
848	SymA	15	78.0555
849	SymA	15	70.3435
850	SymA	15	94.5239
851	SymA	15	74.021
852	SymA	15	85.0996
853	SymA	15	85.3624
854	SymA	15	73.6947
855	SymA	15	72.0101
856	SymA	15	82.8039
857	SymA	15	80.6587
858	SymA	15	79.4246
859	SymA	15	70.3814
860	SymA	15	71.2214
861	SymA	15	86.428
862	SymA	15	58.9006
863	SymA	15	71.1785
864	SymA	15	69.129
865	SymA	15	75.6117
866	SymA	15	69.9045
867	SymA	15	71.0371
868	SymA	15	74.6917
869	SymA	15	68.4058
870	SymA	15	72.6457
871	SymA	15	66.623
872	SymA	15	79.2187
873	SymA	15	74.4975
874	SymA	15	80.9534
875	SymA	15	62.4187
876	SymA	15	81.2485
877	SymA	15	62.9748
878	SymA	15	72.1617
879	SymA	15	56.4935
880	SymA	15	64.7582
881	SymA	15	62.4995
882	SymA	15	66.3469
883	SymA	15	76.2191
884	SymA	15	79.6575
885	SymA	15	87.0528
886	SymA	15	71.7393
887	SymA	15	74.7151
888	SymA	15	83.8895
889	SymA	15	77.2588
890	SymA	15	57.8054
891	SymA	15	82.5048
892	SymA	15	64.9008
893	SymA	15	63.5958
894	SymA	15	61.808
895	SymA	15	16.102
896	dmutS	0	43.8987
897	dmutS	0	37.9184
898	dmutS	0	37.0349
899	dmutS	0	51.656
900	dmutS	0	51.3656
901	dmutS	0	45.5837
902	dmutS	0	26.9426

## Sheet: ExtFig4g
id	Line	Generation	Size
1	CmL05	1	0.591676
2	CmL05	2	0.667019
3	CmL05	3	0.64533
4	CmL05	4	0.668828
5	CmL05	5	0.711294
6	CmL05	6	0.683088
7	CmL05	7	0.665477
8	CmL05	8	0.644229
9	CmL05	9	0.68846
10	CmL05	10	0.709932
11	CmL05	11	0.621853
12	CmL05	12	0.652651
13	CmL05	13	0.664882
14	CmL05	14	0.669801
15	GmL02	1	0.649478
16	GmL02	2	0.69351
17	GmL02	3	0.648267
18	GmL02	4	0.707094
19	GmL02	5	0.676029
20	GmL02	6	0.666108
21	GmL02	7	0.667673
22	GmL02	8	0.709431
23	GmL02	9	0.730565
24	GmL02	10	0.68614
25	GmL02	11	0.683376
26	GmL02	12	0.665361
27	GmL02	13	NA
28	GmL02	14	NA
29	GmL04	1	0.567353
30	GmL04	2	0.661741
31	GmL04	3	0.68071
32	GmL04	4	0.662676
33	GmL04	5	0.713122
34	GmL04	6	0.588736
35	GmL04	7	0.707925
36	GmL04	8	0.643343
37	GmL04	9	0.634314
38	GmL04	10	0.661504
39	GmL04	11	0.626943
40	GmL04	12	0.676635
41	GmL04	13	0.671757
42	GmL04	14	NA
43	GmL07	1	0.70159
44	GmL07	2	0.719356
45	GmL07	3	0.649857
46	GmL07	4	0.651755
47	GmL07	5	0.672025
48	GmL07	6	0.584978
49	GmL07	7	0.686734
50	GmL07	8	0.713061
51	GmL07	9	0.692784
52	GmL07	10	0.696316
53	GmL07	11	0.693216
54	GmL07	12	0.689139
55	GmL07	13	0.68389
56	GmL07	14	0.688707

## Sheet: ExtFig4h
id	Line	Generation	Size
1	CmL05	2	0.647761
2	CmL05	2	0.618818
3	CmL05	2	0.643233
4	CmL05	2	0.68104
5	CmL05	2	0.662735
6	CmL05	2	0.614105
7	CmL05	2	0.500529
8	CmL05	3	0.673625
9	CmL05	3	0.669555
10	CmL05	3	0.658721
11	CmL05	4	0.603933
12	CmL05	4	0.64669
13	CmL05	4	0.643045
14	CmL05	4	0.627571
15	CmL05	4	0.625591
16	CmL05	4	0.601101
17	CmL05	4	0.553027
18	CmL05	4	0.577055
19	CmL05	4	0.624962
20	CmL05	4	0.610561
21	CmL05	4	0.635594
22	CmL05	4	0.639138
23	CmL05	4	0.572422
24	CmL05	5	0.590638
25	CmL05	5	0.621698
26	CmL05	5	0.655085
27	CmL05	5	0.620754
28	CmL05	5	0.637711
29	CmL05	5	0.638318
30	CmL05	5	0.61911
31	CmL05	5	0.590177
32	CmL05	5	0.621555
33	CmL05	7	0.690225
34	CmL05	7	0.69095
35	CmL05	7	0.668746
36	CmL05	7	0.654916
37	CmL05	7	0.672311
38	CmL05	7	0.649974
39	CmL05	7	0.649669
40	CmL05	7	0.651176
41	CmL05	7	0.68543
42	CmL05	7	0.674068
43	CmL05	7	0.680607
44	CmL05	7	0.632608
45	CmL05	7	0.656361
46	CmL05	7	0.63838
47	CmL05	7	0.705722
48	CmL05	7	0.701008
49	CmL05	7	0.691763
50	CmL05	7	0.693801
51	CmL05	7	0.661568
52	CmL05	7	0.657083
53	CmL05	7	0.667995
54	CmL05	7	0.656502
55	CmL05	7	0.683504
56	CmL05	7	0.664155
57	CmL05	7	0.658666
58	CmL05	7	0.673841
59	CmL05	7	0.67177
60	CmL05	7	0.654916
61	CmL05	7	0.678228
62	CmL05	7	0.661594
63	CmL05	7	0.687841
64	CmL05	7	0.640666
65	CmL05	7	0.654506
66	CmL05	7	0.670241
67	CmL05	7	0.702219
68	CmL05	7	0.658013
69	CmL05	7	0.645096
70	CmL05	7	0.627265
71	CmL05	7	0.644512
72	CmL05	7	0.654983
73	CmL05	7	0.661628
74	CmL05	7	0.667421
75	CmL05	7	0.678018
76	CmL05	7	0.644917
77	CmL05	7	0.659451
78	CmL05	7	0.653805
79	CmL05	7	0.623947
80	CmL05	7	0.66878
81	CmL05	7	0.666257
82	CmL05	7	0.685469
83	CmL05	7	0.679601
84	CmL05	7	0.65207
85	CmL05	7	0.675548
86	CmL05	7	0.671278
87	CmL05	7	0.657668
88	CmL05	7	0.647533
89	CmL05	7	0.668388
90	CmL05	7	0.651163
91	CmL05	7	0.608095
92	CmL05	7	0.595944
93	CmL05	7	0.638776
94	CmL05	7	0.600952
95	CmL05	7	0.600554
96	CmL05	7	0.607063
97	CmL05	7	0.60366
98	CmL05	7	0.663458
99	CmL05	7	0.640617
100	CmL05	7	0.621644
101	CmL05	7	0.604527
102	CmL05	7	0.650474
103	CmL05	7	0.669787
104	CmL05	7	0.643045
105	CmL05	7	0.649504
106	CmL05	7	0.622667
107	CmL05	7	0.638917
108	CmL05	7	0.653541
109	CmL05	7	0.662684
110	CmL05	7	0.59469
111	CmL05	7	0.64249
112	CmL05	7	0.627001
113	CmL05	7	0.600456
114	CmL05	7	0.621072
115	CmL05	7	0.604996
116	CmL05	7	0.626183
117	CmL05	7	0.623633
118	CmL05	7	0.623628
119	CmL05	7	0.636842
120	CmL05	7	0.628376
121	CmL05	7	0.554014
122	CmL05	7	0.611263
123	CmL05	7	0.568397
124	CmL05	7	0.556403
125	CmL05	8	0.685721
126	CmL05	8	0.66347
127	CmL05	8	0.645394
128	CmL05	8	0.655956
129	CmL05	8	0.657918
130	CmL05	8	0.649397
131	CmL05	8	0.622445
132	CmL05	8	0.650589
133	CmL05	8	0.630167
134	CmL05	8	0.651045
135	CmL05	8	0.653033
136	CmL05	8	0.652332
137	CmL05	8	0.617622
138	CmL05	8	0.645482
139	CmL05	8	0.67351
140	CmL05	8	0.672373
141	CmL05	8	0.665421
142	CmL05	8	0.672745
143	CmL05	8	0.622965
144	CmL05	8	0.610894
145	CmL05	8	0.644929
146	CmL05	8	0.630865
147	CmL05	8	0.557251
148	CmL05	8	0.651247
149	CmL05	8	0.576231
150	CmL05	8	0.668055
151	CmL05	8	0.667323
152	CmL05	8	0.619611
153	CmL05	8	0.639312
154	CmL05	8	0.646592
155	CmL05	8	0.603464
156	CmL05	8	0.641791
157	CmL05	8	0.639834
158	CmL05	8	0.64777
159	CmL05	8	0.56717
160	CmL05	8	0.658599
161	CmL05	8	0.637265
162	CmL05	8	0.62821
163	CmL05	8	0.627308
164	CmL05	8	0.621802
165	CmL05	8	0.607334
166	CmL05	8	0.615363
167	CmL05	8	0.597087
168	CmL05	8	0.656415
169	CmL05	8	0.635574
170	CmL05	8	0.621151
171	CmL05	8	0.573135
172	CmL05	8	0.595554
173	CmL05	8	0.633991
174	CmL05	8	0.59022
175	CmL05	8	0.644624
176	CmL05	8	0.571067
177	CmL05	8	0.582089
178	CmL05	8	0.554394
179	CmL05	8	0.491784
180	CmL05	9	0.697473
181	CmL05	9	0.668305
182	CmL05	9	0.670618
183	CmL05	9	0.681084
184	CmL05	9	0.655717
185	CmL05	9	0.649218
186	CmL05	9	0.614668
187	CmL05	9	0.627671
188	CmL05	9	0.641396
189	CmL05	9	0.672344
190	CmL05	9	0.674397
191	CmL05	9	0.662576
192	CmL05	9	0.663091
193	CmL05	9	0.665137
194	CmL05	9	0.670706
195	CmL05	9	0.630923
196	CmL05	9	0.669466
197	CmL05	9	0.646223
198	CmL05	9	0.632078
199	CmL05	9	0.645435
200	CmL05	9	0.640021
201	CmL05	9	0.614137
202	CmL05	9	0.623795
203	CmL05	9	0.643378
204	CmL05	9	0.622449
205	CmL05	9	0.610449
206	CmL05	9	0.632068
207	CmL05	9	0.610873
208	CmL05	9	0.62504
209	CmL05	9	0.56058
210	CmL05	9	0.615684
211	CmL05	9	0.605804
212	CmL05	9	0.580765
213	CmL05	9	0.630202
214	CmL05	9	0.680639
215	CmL05	9	0.606038
216	CmL05	9	0.587888
217	CmL05	9	0.600958
218	CmL05	9	0.598545
219	CmL05	9	0.583773
220	CmL05	9	0.613624
221	CmL05	10	0.69679
222	CmL05	10	0.665277
223	CmL05	10	0.678073
224	CmL05	10	0.681542
225	CmL05	10	0.657586
226	CmL05	10	0.638744
227	CmL05	10	0.664277
228	CmL05	10	0.678186
229	CmL05	10	0.653823
230	CmL05	10	0.678352
231	CmL05	10	0.676628
232	CmL05	10	0.691565
233	CmL05	10	0.669405
234	CmL05	10	0.691896
235	CmL05	10	0.661771
236	CmL05	10	0.646097
237	CmL05	10	0.664539
238	CmL05	10	0.688361
239	CmL05	10	0.667588
240	CmL05	10	0.653543
241	CmL05	10	0.645377
242	CmL05	10	0.680739
243	CmL05	10	0.683478
244	CmL05	10	0.660111
245	CmL05	10	0.651598
246	CmL05	10	0.664019
247	CmL05	10	0.657219
248	CmL05	10	0.656535
249	CmL05	10	0.623994
250	CmL05	10	0.680913
251	CmL05	10	0.669257
252	CmL05	10	0.648124
253	CmL05	10	0.632406
254	CmL05	10	0.677201
255	CmL05	10	0.633409
256	CmL05	10	0.653708
257	CmL05	10	0.638001
258	CmL05	10	0.666017
259	CmL05	10	0.656087
260	CmL05	10	0.646624
261	CmL05	10	0.627671
262	CmL05	10	0.662181
263	CmL05	10	0.662167
264	CmL05	10	0.636491
265	CmL05	10	0.624779
266	CmL05	10	0.688846
267	CmL05	10	0.611148
268	CmL05	10	0.575927
269	CmL05	10	0.557968
270	CmL05	12	0.686186
271	CmL05	12	0.696307
272	CmL05	12	0.681673
273	CmL05	12	0.662843
274	CmL05	12	0.671288
275	CmL05	12	0.64594
276	CmL05	12	0.661499
277	CmL05	12	0.668811
278	CmL05	12	0.707226
279	CmL05	12	0.69265
280	CmL05	12	0.673851
281	CmL05	12	0.651688
282	CmL05	12	0.675932
283	CmL05	12	0.671545
284	CmL05	12	0.649914
285	CmL05	12	0.654559
286	CmL05	12	0.693839
287	CmL05	12	0.675644
288	CmL05	12	0.680812
289	CmL05	12	0.646109
290	CmL05	12	0.664581
291	CmL05	12	0.650477
292	CmL05	12	0.660679
293	CmL05	12	0.657927
294	CmL05	12	0.67299
295	CmL05	12	0.660049
296	CmL05	12	0.643713
297	CmL05	12	0.650184
298	CmL05	12	0.657172
299	CmL05	12	0.679182
300	CmL05	12	0.643401
301	CmL05	12	0.600583
302	CmL05	12	0.672475
303	CmL05	12	0.636749
304	CmL05	12	0.683626
305	CmL05	12	0.664528
306	CmL05	12	0.66102
307	CmL05	12	0.650845
308	CmL05	12	0.662684
309	CmL05	12	0.631115
310	CmL05	12	0.653206
311	CmL05	12	0.640751
312	CmL05	12	0.649315
313	CmL05	12	0.636436
314	CmL05	12	0.648515
315	CmL05	12	0.633421
316	CmL05	12	0.625672
317	CmL05	12	0.606845
318	CmL05	12	0.640996
319	CmL05	12	0.58683
320	CmL05	12	0.689174
321	CmL05	12	0.627758
322	CmL05	12	0.651709
323	CmL05	12	0.635184
324	CmL05	12	0.608366
325	CmL05	12	0.631189
326	CmL05	12	0.598871
327	CmL05	12	0.589122
328	CmL05	12	0.626068
329	CmL05	12	0.615693
330	CmL05	12	0.579712
331	CmL05	12	0.616453
332	CmL05	12	0.611822
333	CmL05	13	0.679575
334	CmL05	13	0.691393
335	CmL05	13	0.677928
336	CmL05	13	0.663695
337	CmL05	13	0.689102
338	CmL05	13	0.667726
339	CmL05	13	0.600814
340	CmL05	13	0.661808
341	CmL05	13	0.66608
342	CmL05	13	0.665369
343	CmL05	13	0.644209
344	CmL05	13	0.674119
345	CmL05	13	0.649013
346	CmL05	13	0.64498
347	CmL05	13	0.641132
348	CmL05	13	0.649114
349	CmL05	13	0.624039
350	CmL05	13	0.619487
351	CmL05	13	0.65676
352	CmL05	13	0.659202
353	CmL05	13	0.644209
354	CmL05	13	0.665886
355	CmL05	13	0.668841
356	CmL05	13	0.650632
357	CmL05	13	0.64737
358	CmL05	13	0.670005
359	CmL05	13	0.675429
360	CmL05	13	0.682826
361	CmL05	13	0.678508
362	CmL05	13	0.670939
363	CmL05	13	0.557141
364	CmL05	13	0.581064
365	CmL05	13	0.603053
366	CmL05	13	0.608418
367	CmL05	13	0.583021
368	CmL05	13	0.615335
369	CmL05	13	0.623263
370	CmL05	13	0.602167
371	CmL05	13	0.584593
372	CmL05	14	0.711516
373	CmL05	14	0.701303
374	CmL05	14	0.686605
375	CmL05	14	0.700721
376	CmL05	14	0.683516
377	CmL05	14	0.679587
378	CmL05	14	0.674498
379	CmL05	14	0.674394
380	CmL05	14	0.645966
381	CmL05	14	0.680727
382	CmL05	14	0.673204
383	CmL05	14	0.67004
384	CmL05	14	0.637205
385	CmL05	14	0.648397
386	CmL05	14	0.694294
387	CmL05	14	0.685111
388	CmL05	14	0.681439
389	CmL05	14	0.68014
390	CmL05	14	0.687345
391	CmL05	14	0.667857
392	CmL05	14	0.624645
393	CmL05	14	0.669664
394	CmL05	14	0.662963
395	CmL05	14	0.664183
396	CmL05	14	0.652184
397	CmL05	14	0.65808
398	CmL05	14	0.617991
399	CmL05	14	0.678159
400	CmL05	14	0.690058
401	CmL05	14	0.669607
402	CmL05	14	0.634058
403	CmL05	14	0.703154
404	CmL05	14	0.673615
405	CmL05	14	0.677746
406	CmL05	14	0.648873
407	CmL05	14	0.692707
408	CmL05	14	0.624264
409	CmL05	14	0.640528
410	CmL05	14	0.646488
411	CmL05	14	0.648477
412	CmL05	14	0.694967
413	CmL05	14	0.651688
414	CmL05	14	0.654706
415	CmL05	14	0.655341
416	CmL05	14	0.657339
417	CmL05	14	0.644329
418	CmL05	14	0.612149
419	CmL05	14	0.608418
420	CmL05	14	0.684878
421	CmL05	14	0.626519
422	CmL05	14	0.563158
423	CmL05	14	0.618393
424	GmL02	2	0.673267
425	GmL02	2	0.588068
426	GmL02	4	0.635459
427	GmL02	4	0.633858
428	GmL02	5	0.619719
429	GmL02	5	0.67003
430	GmL02	5	0.677368
431	GmL02	5	0.633428
432	GmL02	5	0.554095
433	GmL02	7	0.678483
434	GmL02	7	0.660917
435	GmL02	7	0.599314
436	GmL02	7	0.60124
437	GmL02	8	0.548717
438	GmL02	8	0.520952
439	GmL02	9	0.591299
440	GmL02	11	0.636437
441	GmL02	11	0.63748
442	GmL02	11	0.637415
443	GmL04	3	0.662859
444	GmL04	3	0.620044
445	GmL04	4	0.6355
446	GmL04	4	0.623558
447	GmL04	4	0.549273
448	GmL04	5	0.662786
449	GmL04	5	0.644707
450	GmL04	7	0.62461
451	GmL04	8	0.714062
452	GmL04	8	0.703065
453	GmL04	8	0.680042
454	GmL04	8	0.657574
455	GmL04	8	0.650411
456	GmL04	11	0.673515
457	GmL04	11	0.662781
458	GmL04	11	0.683461
459	GmL04	11	0.678211
460	GmL04	11	0.68986
461	GmL04	11	0.651481
462	GmL04	11	0.672525
463	GmL04	11	0.631004
464	GmL04	11	0.575451
465	GmL04	11	0.672093
466	GmL04	11	0.669349
467	GmL04	11	0.627815
468	GmL04	13	0.625091
469	GmL04	13	0.659918
470	GmL04	13	0.630998
471	GmL04	13	0.57712
472	GmL04	13	0.539145
473	GmL04	13	0.661125
474	GmL04	13	0.559137
475	GmL04	14	0.613907
476	GmL04	14	0.651164
477	GmL07	2	0.700108
478	GmL07	2	0.671717
479	GmL07	2	0.658551
480	GmL07	2	0.645325
481	GmL07	2	0.642365
482	GmL07	2	0.640136
483	GmL07	2	0.623814
484	GmL07	2	0.668944
485	GmL07	2	0.637416
486	GmL07	2	0.629058
487	GmL07	2	0.64438
488	GmL07	2	0.614821
489	GmL07	2	0.605851
490	GmL07	2	0.613789
491	GmL07	2	0.614331
492	GmL07	2	0.669958
493	GmL07	2	0.606946
494	GmL07	2	0.610252
495	GmL07	2	0.62394
496	GmL07	2	0.551801
497	GmL07	3	0.688032
498	GmL07	3	0.65733
499	GmL07	3	0.672605
500	GmL07	3	0.663774
501	GmL07	3	0.655574
502	GmL07	3	0.695209
503	GmL07	3	0.675963
504	GmL07	3	0.653989
505	GmL07	3	0.646652
506	GmL07	3	0.646621
507	GmL07	3	0.645421
508	GmL07	3	0.634787
509	GmL07	3	0.645293
510	GmL07	3	0.632127
511	GmL07	3	0.663488
512	GmL07	3	0.608953
513	GmL07	3	0.628498
514	GmL07	3	0.675929
515	GmL07	3	0.655125
516	GmL07	3	0.581845
517	GmL07	3	0.612573
518	GmL07	3	0.609017
519	GmL07	3	0.608472
520	GmL07	3	0.653505
521	GmL07	3	0.649981
522	GmL07	3	0.602267
523	GmL07	3	0.596322
524	GmL07	3	0.634787
525	GmL07	6	0.682059
526	GmL07	6	0.696331
527	GmL07	6	0.679508
528	GmL07	6	0.673334
529	GmL07	6	0.666255
530	GmL07	6	0.637493
531	GmL07	6	0.660576
532	GmL07	6	0.639074
533	GmL07	6	0.680896
534	GmL07	6	0.675961
535	GmL07	6	0.653333
536	GmL07	6	0.663091
537	GmL07	6	0.674657
538	GmL07	6	0.654971
539	GmL07	6	0.66165
540	GmL07	6	0.666916
541	GmL07	6	0.655071
542	GmL07	6	0.68308
543	GmL07	6	0.659344
544	GmL07	6	0.656415
545	GmL07	6	0.64812
546	GmL07	6	0.618177
547	GmL07	6	0.671698
548	GmL07	6	0.659528
549	GmL07	6	0.643354
550	GmL07	6	0.676677
551	GmL07	6	0.681138
552	GmL07	6	0.676295
553	GmL07	6	0.643948
554	GmL07	6	0.623452
555	GmL07	6	0.588832
556	GmL07	6	0.626037
557	GmL07	6	0.669519
558	GmL07	6	0.623645
559	GmL07	6	0.616479
560	GmL07	6	0.546568
561	GmL07	6	0.537979
562	GmL07	6	0.667065
563	GmL07	6	0.609533
564	GmL07	6	0.600948
565	GmL07	6	0.605971
566	GmL07	6	0.58069
567	GmL07	6	0.677527
568	GmL07	7	0.72654
569	GmL07	7	0.690068
570	GmL07	7	0.682064
571	GmL07	7	0.675911
572	GmL07	7	0.670439
573	GmL07	7	0.656893
574	GmL07	7	0.682655
575	GmL07	7	0.646164
576	GmL07	7	0.678483
577	GmL07	7	0.639939
578	GmL07	7	0.646577
579	GmL07	7	0.680028
580	GmL07	7	0.637999
581	GmL07	7	0.657255
582	GmL07	7	0.665564
583	GmL07	7	0.6825
584	GmL07	7	0.662902
585	GmL07	7	0.629166
586	GmL07	7	0.660244
587	GmL07	7	0.6575
588	GmL07	7	0.651369
589	GmL07	7	0.67272
590	GmL07	7	0.632397
591	GmL07	7	0.621583
592	GmL07	7	0.624627
593	GmL07	7	0.57241
594	GmL07	7	0.667947
595	GmL07	7	0.667361
596	GmL07	7	0.630202
597	GmL07	7	0.651106
598	GmL07	7	0.663483
599	GmL07	7	0.638779
600	GmL07	7	0.610164
601	GmL07	7	0.579549
602	GmL07	7	0.56031
603	GmL07	8	0.647161
604	GmL07	8	0.637095
605	GmL07	8	0.655864
606	GmL07	8	0.667193
607	GmL07	8	0.669586
608	GmL07	8	0.636609
609	GmL07	8	0.610648
610	GmL07	8	0.61486
611	GmL07	8	0.598452
612	GmL07	8	0.61339
613	GmL07	8	0.6581
614	GmL07	8	0.587909
615	GmL07	8	0.582354
616	GmL07	9	0.71897
617	GmL07	9	0.690635
618	GmL07	9	0.680879
619	GmL07	9	0.657832
620	GmL07	9	0.684741
621	GmL07	9	0.672344
622	GmL07	9	0.641003
623	GmL07	9	0.613275
624	GmL07	9	0.676116
625	GmL07	9	0.654158
626	GmL07	9	0.653872
627	GmL07	9	0.642676
628	GmL07	9	0.665137
629	GmL07	9	0.639684
630	GmL07	9	0.664753
631	GmL07	9	0.621775
632	GmL07	9	0.638995
633	GmL07	9	0.62711
634	GmL07	9	0.673499
635	GmL07	9	0.670527
636	GmL07	9	0.61089
637	GmL07	9	0.592372
638	GmL07	9	0.645141
639	GmL07	9	0.639092
640	GmL07	9	0.643354
641	GmL07	9	0.610765
642	GmL07	9	0.619827
643	GmL07	9	0.650296
644	GmL07	9	0.62463
645	GmL07	9	0.645471
646	GmL07	9	0.646863
647	GmL07	9	0.64601
648	GmL07	9	0.687373
649	GmL07	9	0.61095
650	GmL07	9	0.639635
651	GmL07	9	0.602843
652	GmL07	9	0.624854
653	GmL07	9	0.612881
654	GmL07	9	0.653849
655	GmL07	9	0.635463
656	GmL07	11	0.688597
657	GmL07	11	0.667026
658	GmL07	11	0.661456
659	GmL07	11	0.629125
660	GmL07	11	0.635672
661	GmL07	11	0.694483
662	GmL07	11	0.66091
663	GmL07	11	0.652054
664	GmL07	11	0.658625
665	GmL07	11	0.660938
666	GmL07	11	0.681942
667	GmL07	11	0.705805
668	GmL07	11	0.68426
669	GmL07	11	0.691621
670	GmL07	11	0.693559
671	GmL07	11	0.660275
672	GmL07	11	0.6712
673	GmL07	11	0.642315
674	GmL07	11	0.641963
675	GmL07	11	0.652277
676	GmL07	11	0.65835
677	GmL07	11	0.628644
678	GmL07	11	0.658158
679	GmL07	11	0.639539
680	GmL07	11	0.622204
681	GmL07	11	0.63568
682	GmL07	11	0.608169
683	GmL07	11	0.6676
684	GmL07	11	0.642918
685	GmL07	11	0.631315
686	GmL07	11	0.662785
687	GmL07	11	0.681905
688	GmL07	11	0.658712
689	GmL07	11	0.626505
690	GmL07	11	0.669825
691	GmL07	11	0.678054
692	GmL07	11	0.663481
693	GmL07	11	0.689057
694	GmL07	11	0.653907
695	GmL07	11	0.646863
696	GmL07	11	0.658666
697	GmL07	11	0.655579
698	GmL07	11	0.663466
699	GmL07	11	0.604117
700	GmL07	11	0.652158
701	GmL07	11	0.663354
702	GmL07	11	0.670118
703	GmL07	11	0.612245
704	GmL07	11	0.594286
705	GmL07	11	0.612861
706	GmL07	11	0.627864
707	GmL07	12	0.667295
708	GmL07	12	0.694037
709	GmL07	12	0.640621
710	GmL07	12	0.671178
711	GmL07	12	0.663058
712	GmL07	12	0.672373
713	GmL07	12	0.623079
714	GmL07	12	0.587992
715	GmL07	12	0.664598
716	GmL07	12	0.648987
717	GmL07	12	0.710464
718	GmL07	12	0.701008
719	GmL07	12	0.698266
720	GmL07	12	0.678681
721	GmL07	12	0.683518
722	GmL07	12	0.681864
723	GmL07	12	0.641725
724	GmL07	12	0.656459
725	GmL07	12	0.675718
726	GmL07	12	0.658752
727	GmL07	12	0.646458
728	GmL07	12	0.648249
729	GmL07	12	0.628871
730	GmL07	12	0.621115
731	GmL07	12	0.624841
732	GmL07	12	0.68756
733	GmL07	12	0.670991
734	GmL07	12	0.673975
735	GmL07	12	0.665053
736	GmL07	12	0.654547
737	GmL07	12	0.674186
738	GmL07	12	0.675845
739	GmL07	12	0.656844
740	GmL07	12	0.647351
741	GmL07	12	0.633462
742	GmL07	12	0.626183
743	GmL07	12	0.600607
744	GmL07	12	0.648593
745	GmL07	12	0.597668
746	GmL07	12	0.613944
747	GmL07	12	0.611901
748	GmL07	12	0.626221
749	GmL07	12	0.635738
750	GmL07	12	0.54076
751	GmL07	12	0.677389
752	GmL07	12	0.625115
753	GmL07	12	0.616553
754	GmL07	12	0.691828
755	GmL07	12	0.619459
756	GmL07	12	0.643967
757	GmL07	12	0.602143
758	GmL07	12	0.63159
759	GmL07	12	0.629174
760	GmL07	12	0.651195
761	GmL07	12	0.618737
762	GmL07	12	0.623248
763	SymA	15	0.789387
764	SymA	15	0.75108
765	SymA	15	0.742603
766	SymA	15	0.77403
767	SymA	15	0.744892
768	SymA	15	0.732861
769	SymA	15	0.722544
770	SymA	15	0.763228
771	SymA	15	0.729127
772	SymA	15	0.727029
773	SymA	15	0.74094
774	SymA	15	0.732424
775	SymA	15	0.766007
776	SymA	15	0.718405
777	SymA	15	0.755049
778	SymA	15	0.722735
779	SymA	15	0.698851
780	SymA	15	0.71491
781	SymA	15	0.731932
782	SymA	15	0.723201
783	SymA	15	0.737779
784	SymA	15	0.749157
785	SymA	15	0.745126
786	SymA	15	0.722315
787	SymA	15	0.737458
788	SymA	15	0.726345
789	SymA	15	0.691957
790	SymA	15	0.69568
791	SymA	15	0.74494
792	SymA	15	0.726697
793	SymA	15	0.72247
794	SymA	15	0.724212
795	SymA	15	0.745511
796	SymA	15	0.71771
797	SymA	15	0.713519
798	SymA	15	0.732954
799	SymA	15	0.708564
800	SymA	15	0.719502
801	SymA	15	0.720463
802	SymA	15	0.721581
803	SymA	15	0.716293
804	SymA	15	0.72683
805	SymA	15	0.737129
806	SymA	15	0.707371
807	SymA	15	0.744603
808	SymA	15	0.726419
809	SymA	15	0.716915
810	SymA	15	0.723019
811	SymA	15	0.732802
812	SymA	15	0.742087
813	SymA	15	0.746796
814	SymA	15	0.723356
815	SymA	15	0.719605
816	SymA	15	0.710867
817	SymA	15	0.739413
818	SymA	15	0.713311
819	SymA	15	0.712155
820	SymA	15	0.721712
821	SymA	15	0.729965
822	SymA	15	0.726537
823	SymA	15	0.669985
824	SymA	15	0.723222
825	SymA	15	0.73396
826	SymA	15	0.705551
827	SymA	15	0.728185
828	SymA	15	0.710905
829	SymA	15	0.711207
830	SymA	15	0.719244
831	SymA	15	0.709453
832	SymA	15	0.756176
833	SymA	15	0.691064
834	SymA	15	0.717914
835	SymA	15	0.705514
836	SymA	15	0.729129
837	SymA	15	0.742697
838	SymA	15	0.71861
839	SymA	15	0.722606
840	SymA	15	0.692833
841	SymA	15	0.731918
842	SymA	15	0.706279
843	SymA	15	0.723312
844	SymA	15	0.725984
845	SymA	15	0.703483
846	SymA	15	0.692373
847	SymA	15	0.711737
848	SymA	15	0.745078
849	SymA	15	0.693858
850	SymA	15	0.71861
851	SymA	15	0.695665
852	SymA	15	0.724816
853	SymA	15	0.714235
854	SymA	15	0.699082
855	SymA	15	0.711925
856	SymA	15	0.744499
857	SymA	15	0.727813
858	SymA	15	0.721585
859	SymA	15	0.703483
860	SymA	15	0.697988
861	SymA	15	0.730869
862	SymA	15	0.716424
863	SymA	15	0.709276
864	SymA	15	0.726752
865	SymA	15	0.690571
866	SymA	15	0.685514
867	SymA	15	0.717568
868	SymA	15	0.706473
869	SymA	15	0.691124
870	SymA	15	0.692371
871	SymA	15	0.634911
872	SymA	15	0.671593
873	SymA	15	0.681368
874	SymA	15	0.724275
875	SymA	15	0.722847
876	SymA	15	0.714521
877	SymA	15	0.684539
878	SymA	15	0.71912
879	SymA	15	0.706914
880	SymA	15	0.713251
881	SymA	15	0.713375
882	SymA	15	0.680667
883	SymA	15	0.697554
884	SymA	15	0.710473
885	SymA	15	0.697139
886	SymA	15	0.671088
887	SymA	15	0.711982
888	SymA	15	0.712142
889	SymA	15	0.687917
890	SymA	15	0.687269
891	SymA	15	0.71048
892	SymA	15	0.711737
893	SymA	15	0.686749
894	SymA	15	0.646488
895	SymA	15	0.5632
896	dmutS	0	0.661084
897	dmutS	0	0.631047
898	dmutS	0	0.625781
899	dmutS	0	0.666723
900	dmutS	0	0.677406
901	dmutS	0	0.630868
902	dmutS	0	0.586058
