# Supplementary material for: Single mutation makes Escherichia coli an insect mutualist
Source: Nat Microbiol. 2022 Aug 4;7(8):1141–50. doi: 10.1038/s41564-022-01179-9 (PMC9352592; doi:10.1038/s41564-022-01179-9)
Supplement: Source Data Extended Data Fig. 6 — Numeric source data for Extended Data Fig. 6a,b,c and statistical source data for Extended Data Fig. 6. [file 41564_2022_1179_MOESM15_ESM.xlsx]

## Sheet: Sheet1
Sheet Name	Description	Notes
ExtFig6ab	Numeric source data for ExtFig6ab	Statistics data of RNAseq analyses. A, id. B, gene names. C, Log2 fold change values of RNAseq analyses of evolutionary E. coli lines subjected to host's body color selection. D, Log2 fold change values of RNAseq analyses of evolutionary E. coli lines subjected to host's growth speed selection. E, Log2 count-per-million values of RNAseq analyses of evolutionary E. coli lines subjected to host's b…
ExtFig6c	Numeric source data for ExtFig6c	Log2 count-per-million values of the genes involved in Curli fimbriae production. A, ids. B, type of selection in evolutionary experiments. C, names of RNAseq libraries. D, groups of host's phenotype. Before = RNAseq libraries of the insects before phenotypic improvement, after = RNAseq libraries of the insects after phenotypic improvement. E, log2 CPM values of csgA gene. F, log2 CPM values of c…
ExtFig6_statistical_analyses	Statistical source data for Extended Data Fig. 6	The numbers of biological replactes and FDR q-values of the panel C.

## Sheet: ExtFig6ab
id	cds	lfc_CmL05	lfc_GmL07	lcpm_CmL05	lcpm_GmL07	fdr_CmL05	fdr_GmL07	DEG_color_selection	DEG_growth_selection	crp_regulon	pseudogene	ko_ident	locus_tag	product
1	thrL	NA	NA	NA	NA	NA	NA	nc	nc	Not_regulated	0	Not_determined	BW25113_0001	thr operon leader peptide
2	thrA	-0.071718	0.102755	8.6944	8.14938	0.892986	0.622088	nc	nc	Not_regulated	0	Not_determined	BW25113_0002	Bifunctional aspartokinase/homoserine dehydrogenase 1
3	thrB	-0.16545	-0.372563	7.44827	7.10176	0.632064	0.026899	nc	nc	Not_regulated	0	Not_determined	BW25113_0003	homoserine kinase
4	thrC	-0.149069	-0.22084	7.69504	7.33091	0.682607	0.233983	nc	nc	Not_regulated	0	Not_determined	BW25113_0004	L-threonine synthase
5	yaaX	-2.67736	-1.31545	7.93533	7.45616	2.01e-05	0.00722799	down	down	Not_regulated	0	Not_assigned	BW25113_0005	DUF2502 family putative periplasmic protein
6	yaaA	0.371858	0.908885	6.67453	6.23761	0.0771124	4.65e-10	nc	up	Not_regulated	0	K09861	BW25113_0006	peroxide resistance protein, lowers intracellular iron
7	yaaJ	0.326072	0.724528	5.85639	5.87162	0.0402421	1.71e-07	nc	up	Not_regulated	0	K03310	BW25113_0007	putative transporter
8	talB	-0.414659	-0.509297	9.37115	9.74312	0.101229	0.000575212	nc	nc	Not_regulated	0	Not_determined	BW25113_0008	transaldolase B
9	mog	-0.0693857	-0.206324	6.12495	6.07092	0.765744	0.175557	nc	nc	Not_regulated	0	Not_determined	BW25113_0009	molybdochelatase incorporating molybdenum into molybdopterin
10	satP	-0.139384	-0.600158	5.65333	5.78699	0.45471	0.000116817	nc	down	Not_regulated	0	K07034	BW25113_0010	succinate-acetate transporter
11	yaaW	-0.146262	0.16692	4.09028	4.11325	0.788133	0.679811	nc	nc	Not_regulated	0	Not_determined	BW25113_0011	UPF0174 family protein
12	yaaI	NA	NA	NA	NA	NA	NA	nc	nc	Not_regulated	0	Not_determined	BW25113_0013	UPF0412 family protein
13	dnaK	-1.0234	0.119726	11.5417	11.7154	2.28e-06	0.575727	down	nc	Not_regulated	0	K04043	BW25113_0014	chaperone Hsp70, with co-chaperone DnaJ
14	dnaJ	-0.441786	0.1615	8.64664	8.7519	0.0142937	0.316677	nc	nc	Not_regulated	0	Not_determined	BW25113_0015	chaperone Hsp40, DnaK co-chaperone
15	insL1_1	0.747067	0.456145	7.29253	7.26877	0.306182	0.287405	nc	nc	Not_regulated	0	Not_determined	BW25113_0016	IS186 transposase
16	hokC	NA	NA	NA	NA	NA	NA	nc	nc	Not_regulated	0	Not_determined	BW25113_4412	toxic membrane protein, small
17	mokC	0.183292	0.82775	5.24962	5.06456	0.546325	0.000239233	nc	up	Not_regulated	0	Not_assigned	BW25113_0018	regulatory protein for HokC, overlaps CDS of hokC
18	nhaA	-0.936996	-0.400342	8.42164	8.67398	0.000806749	0.0331957	down	nc	Not_regulated	0	K03313	BW25113_0019	sodium-proton antiporter
19	nhaR	0.168965	0.314537	7.99552	7.98625	0.493423	0.0625953	nc	nc	Not_regulated	0	Not_determined	BW25113_0020	transcriptional activator of nhaA
20	insB1_1	-0.394464	-0.177671	4.24215	4.36564	0.597905	0.725499	nc	nc	Not_regulated	0	Not_determined	BW25113_0021	IS1 transposase B
21	insA_1	NA	0.026936	NA	4.26492	NA	0.994149	nc	nc	Not_regulated	0	Not_determined	BW25113_0022	IS1 repressor TnpA
22	rpsT	0.257098	0.310903	10.5738	10.5445	0.303782	0.155902	nc	nc	Not_regulated	0	Not_determined	BW25113_0023	30S ribosomal subunit protein S20
23	yaaY	NA	NA	NA	NA	NA	NA	nc	nc	Not_regulated	0	Not_determined	BW25113_0024	uncharacterized protein
24	ribF	0.0114901	-0.325026	8.19451	8.24213	0.95099	0.0023602	nc	nc	Not_regulated	0	Not_determined	BW25113_0025	bifunctional riboflavin kinase/FAD synthetase
25	ileS	-0.0974122	-0.0746888	9.7646	9.82672	0.626637	0.637678	nc	nc	Not_regulated	0	Not_determined	BW25113_0026	isoleucyl-tRNA synthetase
26	lspA	-0.473984	-0.467528	7.61395	7.58797	0.027769	0.0290757	nc	nc	Not_regulated	0	Not_determined	BW25113_0027	prolipoprotein signal peptidase (signal peptidase II)
27	fkpB	-0.189663	-0.606167	7.06819	7.15984	0.434645	0.000378641	nc	down	Not_regulated	0	K03774	BW25113_0028	FKBP-type peptidyl-prolyl cis-trans isomerase (rotamase)
28	ispH	-0.176508	-0.462924	7.76831	7.77407	0.365121	0.00146668	nc	nc	Not_regulated	0	Not_determined	BW25113_0029	4-hydroxy-3-methylbut-2-enyl diphosphate reductase, 4Fe-4S protein
29	rihC	-0.371387	-0.0563678	4.90199	4.57334	0.314855	0.805518	nc	nc	Not_regulated	0	Not_determined	BW25113_0030	ribonucleoside hydrolase 3
30	dapB	0.275088	-0.385915	7.16437	6.8511	0.330931	0.0100606	nc	nc	Not_regulated	0	Not_determined	BW25113_0031	dihydrodipicolinate reductase
31	carA	0.126383	-0.327083	6.89463	7.17219	0.699695	0.307564	nc	nc	Not_regulated	0	Not_determined	BW25113_0032	carbamoyl phosphate synthetase small subunit, glutamine amidotransferase
32	carB	0.0682567	-0.151614	8.23337	8.5431	0.826476	0.635141	nc	nc	Not_regulated	0	Not_determined	BW25113_0033	carbamoyl-phosphate synthase large subunit
33	caiF	-1.33567	-0.923088	4.74728	5.1781	0.000123058	0.00214564	down	down	Activated	0	K08277	BW25113_0034	cai operon transcriptional activator
34	caiE	NA	NA	NA	NA	NA	NA	nc	nc	Activated	0	Not_determined	BW25113_0035	stimulator of CaiD and CaiB enzyme activities
35	caiD	NA	NA	NA	NA	NA	NA	nc	nc	Activated	0	Not_determined	BW25113_0036	carnitinyl-CoA dehydratase
36	caiC	0.33763	0.733787	4.35313	4.27065	0.235655	9.25e-05	nc	up	Activated	0	K02182	BW25113_0037	putative crotonobetaine/carnitine-CoA ligase
37	caiB	NA	NA	NA	NA	NA	NA	nc	nc	Activated	0	Not_determined	BW25113_0038	crotonobetainyl CoA:carnitine CoA transferase
38	caiA	0.578258	0.683092	5.10112	5.20153	0.0203344	0.001518	nc	up	Activated	0	K08297	BW25113_0039	crotonobetaine reductase subunit II, FAD-binding
39	caiT	NA	NA	NA	NA	NA	NA	nc	nc	Activated	0	Not_determined	BW25113_0040	putative transporter
40	fixA	NA	NA	NA	NA	NA	NA	nc	nc	Activated	0	Not_determined	BW25113_0041	anaerobic carnitine reduction putative electron transfer flavoprotein subunit
41	fixB	NA	NA	NA	NA	NA	NA	nc	nc	Activated	0	Not_determined	BW25113_0042	putative electron transfer flavoprotein, NAD/FAD-binding domain and ETFP adenine nucleotide-binding domain-like protein
42	fixC	NA	-0.0278406	NA	4.02603	NA	0.948159	nc	nc	Activated	0	Not_determined	BW25113_0043	putative oxidoreductase
43	fixX	NA	NA	NA	NA	NA	NA	nc	nc	Activated	0	Not_determined	BW25113_0044	putative 4Fe-4S ferredoxin-type protein
44	yaaU	NA	NA	NA	NA	NA	NA	nc	nc	Not_regulated	0	Not_determined	BW25113_0045	putative transporter
45	kefF	-0.177521	-0.155337	4.44382	4.47573	0.515972	0.347804	nc	nc	Not_regulated	0	Not_determined	BW25113_0046	potassium-efflux system ancillary protein for KefC, glutathione-regulated
46	kefC	-0.109121	0.0977272	5.61807	5.81017	0.761427	0.422524	nc	nc	Not_regulated	0	Not_determined	BW25113_0047	potassium:proton antiporter
47	folA	0.272073	-0.425347	7.43532	7.46036	0.308444	0.00201008	nc	nc	Not_regulated	0	Not_determined	BW25113_0048	dihydrofolate reductase
48	apaH	0.313954	0.182146	7.12963	6.86152	0.0452308	0.159387	nc	nc	Not_regulated	0	Not_determined	BW25113_0049	diadenosine tetraphosphatase
49	apaG	0.442502	0.178583	7.46492	7.28181	0.0147022	0.307133	nc	nc	Not_regulated	0	Not_determined	BW25113_0050	protein associated with Co2+ and Mg2+ efflux
50	rsmA	0.147924	0.141509	7.91297	7.78538	0.348223	0.271904	nc	nc	Not_regulated	0	Not_determined	BW25113_0051	16S rRNA m(6)A1518, m(6)A1519 dimethyltransferase, SAM-dependent
51	pdxA	0.207287	-0.065383	7.82366	7.77956	0.189684	0.692339	nc	nc	Not_regulated	0	Not_determined	BW25113_0052	4-hydroxy-L-threonine phosphate dehydrogenase, NAD-dependent
52	surA	-0.0568001	-0.0500016	9.7176	9.76043	0.779552	0.763489	nc	nc	Not_regulated	0	Not_determined	BW25113_0053	peptidyl-prolyl cis-trans isomerase (PPIase)
53	lptD	-0.162545	-0.226842	10.222	10.1772	0.302254	0.0770484	nc	nc	Not_regulated	0	Not_determined	BW25113_0054	LPS assembly OM complex LptDE, beta-barrel component
54	djlA	0.24188	-0.342291	6.56279	6.51113	0.138715	0.00654374	nc	nc	Not_regulated	0	Not_determined	BW25113_0055	membrane-anchored DnaK co-chaperone, DNA-binding protein
55	yabP	NA	NA	NA	NA	NA	NA	nc	nc	Not_regulated	1	Not_determined	BW25113_4659	Pseudogene
56	rluA	0.0236417	0.539847	5.85052	5.86109	0.939432	0.000507187	nc	nc	Not_regulated	0	Not_determined	BW25113_0058	dual specificity 23S rRNA pseudouridine(746), tRNA pseudouridine(32) synthase, SAM-dependent
57	rapA	-0.10214	0.23575	7.17254	7.11035	0.669887	0.146203	nc	nc	Not_regulated	0	Not_determined	BW25113_0059	RNA polymerase remodeling/recycling factor ATPase
58	polB	-0.0635911	0.326293	6.73352	6.77757	0.794053	0.0893882	nc	nc	Not_regulated	0	Not_determined	BW25113_0060	DNA polymerase II
59	araD	NA	NA	NA	NA	NA	NA	nc	nc	Activated	1	Not_determined	BW25113_0061	Pseudogene
60	araC	-0.923932	-0.766131	5.8227	5.96753	0.000570495	5.21e-05	down	down	Activated	0	K02099	BW25113_0064	ara regulon transcriptional activator
61	yabI	-0.270792	0.303835	8.67136	8.56065	0.237808	0.0528061	nc	nc	Not_regulated	0	Not_determined	BW25113_0065	DedA family inner membrane protein
62	thiQ	0.347001	0.555556	5.65753	5.33081	0.154166	0.00175582	nc	nc	Not_regulated	0	Not_determined	BW25113_0066	thiamine, thiamine pyrophosphate ABC transporter ATPase
63	thiP	0.10037	0.504727	4.85561	4.74481	0.909686	0.034913	nc	nc	Not_regulated	0	Not_determined	BW25113_0067	thiamine, thiamine pyrophosphate ABC transporter permease
64	thiB	-0.0577382	0.262866	5.13183	5.10379	0.854741	0.172487	nc	nc	Not_regulated	0	Not_determined	BW25113_0068	thiamine-, thiamine pyrophosphate-, thiamine monophosphate-binding ABC transporter periplasmic protein
65	sgrR	-0.169906	0.121393	5.74889	5.56131	0.381052	0.412999	nc	nc	Not_regulated	0	Not_determined	BW25113_0069	transcriptional DNA-binding transcriptional activator of sgrS sRNA
66	sgrT	0.278851	0.0959091	6.54175	5.86119	0.65885	0.838704	nc	nc	Not_regulated	0	Not_determined	BW25113_4662	inhibitor of glucose uptake
67	setA	-0.135684	-0.170317	6.21698	6.13263	0.443112	0.405556	nc	nc	Not_regulated	0	Not_determined	BW25113_0070	broad specificity sugar efflux system
68	leuD	0.0135678	-0.548977	6.7287	6.63921	0.988	0.00162264	nc	nc	Not_regulated	0	Not_determined	BW25113_0071	3-isopropylmalate dehydratase small subunit
69	leuC	-0.16241	-0.531739	7.21629	6.8615	0.759041	0.0116028	nc	nc	Not_regulated	0	Not_determined	BW25113_0072	3-isopropylmalate dehydratase large subunit
70	leuB	-0.304183	-0.49887	6.79976	6.48954	0.53658	0.0297151	nc	nc	Not_regulated	0	Not_determined	BW25113_0073	3-isopropylmalate dehydrogenase, NAD(+)-dependent
71	leuA	-0.185602	-0.772518	7.5528	7.27143	0.66765	9.11e-05	nc	down	Not_regulated	0	K01649	BW25113_0074	2-isopropylmalate synthase
72	leuL	NA	NA	NA	NA	NA	NA	nc	nc	Not_regulated	0	Not_determined	BW25113_0075	leu operon leader peptide
73	leuO	0.608669	0.843306	6.43531	6.25646	0.049154	0.000257219	nc	up	Not_regulated	0	K05798	BW25113_0076	global transcription factor
74	ilvI	-0.354618	-0.554413	7.45132	7.21853	0.146748	0.000454356	nc	nc	Not_regulated	0	Not_determined	BW25113_0077	acetolactate synthase 3 large subunit
75	ilvH	-0.280734	-0.624383	6.17436	6.25845	0.27832	0.00114621	nc	down	Not_regulated	0	K01653	BW25113_0078	acetolactate synthase 3, small subunit, valine-sensitive
76	cra	-0.886124	-1.14562	7.18239	7.44738	1.51e-06	3.74e-17	down	down	Not_regulated	0	K03435	BW25113_0080	transcriptional repressor-activator for carbon metabolism
77	mraZ	-0.0330436	-0.0893745	7.98953	7.91409	0.920997	0.619409	nc	nc	Not_regulated	0	Not_determined	BW25113_0081	RsmH methytransferase inhibitor
78	rsmH	-0.0489217	0.0892937	7.60028	7.62199	0.875308	0.577154	nc	nc	Not_regulated	0	Not_determined	BW25113_0082	16S rRNA m(4)C1402 methyltransferase, SAM-dependent
79	ftsL	0.26711	0.210585	6.13077	5.94616	0.200471	0.207917	nc	nc	Not_regulated	0	Not_determined	BW25113_0083	membrane bound cell division protein at septum containing leucine zipper motif
80	ftsI	-0.180826	0.790841	12.0868	11.9555	0.871932	0.137858	nc	nc	Not_regulated	0	Not_determined	BW25113_0084	transpeptidase involved in septal peptidoglycan synthesis (penicillin-binding protein 3)
81	murE	-0.191809	0.109122	7.24997	7.34822	0.445502	0.52689	nc	nc	Not_regulated	0	Not_determined	BW25113_0085	UDP-N-acetylmuramoyl-L-alanyl-D-glutamate:meso- diaminopimelate ligase
82	murF	-0.0395596	0.28273	7.01705	6.97705	0.931467	0.0983531	nc	nc	Not_regulated	0	Not_determined	BW25113_0086	UDP-N-acetylmuramoyl-tripeptide:D-alanyl-D- alanine ligase
83	mraY	-0.346979	0.128546	6.46656	6.48944	0.112014	0.471508	nc	nc	Not_regulated	0	Not_determined	BW25113_0087	phospho-N-acetylmuramoyl-pentapeptide transferase
84	murD	-0.0417218	0.178776	7.1997	7.14612	0.91695	0.283248	nc	nc	Not_regulated	0	Not_determined	BW25113_0088	UDP-N-acetylmuramoyl-L-alanine:D-glutamate ligase
85	ftsW	-0.040046	0.0732827	7.04819	6.98483	0.863777	0.653313	nc	nc	Not_regulated	0	Not_determined	BW25113_0089	lipid II flippase
86	murG	-0.192457	-0.0789277	6.96924	7.10758	0.306303	0.644181	nc	nc	Not_regulated	0	Not_determined	BW25113_0090	N-acetylglucosaminyl transferase
87	murC	-0.0638128	0.239649	7.47543	7.42116	0.820255	0.15832	nc	nc	Not_regulated	0	Not_determined	BW25113_0091	UDP-N-acetylmuramate:L-alanine ligase
88	ddlB	-0.109091	0.185399	7.5072	7.45785	0.520361	0.179893	nc	nc	Not_regulated	0	Not_determined	BW25113_0092	D-alanine:D-alanine ligase
89	ftsQ	-0.172757	0.0157032	8.03071	8.03447	0.302882	0.921209	nc	nc	Not_regulated	0	Not_determined	BW25113_0093	divisome assembly protein, membrane anchored protein involved in growth of wall at septum
90	ftsA	-0.122403	-0.131362	8.92781	8.8297	0.510221	0.444784	nc	nc	Not_regulated	0	Not_determined	BW25113_0094	ATP-binding cell division protein involved in recruitment of FtsK to Z ring
91	ftsZ	-0.269846	0.00609335	10.2258	10.2015	0.225562	0.973347	nc	nc	Not_regulated	0	Not_determined	BW25113_0095	GTP-binding tubulin-like cell division protein
92	lpxC	-0.166775	0.274255	11.527	11.4573	0.456878	0.0908667	nc	nc	Not_regulated	0	Not_determined	BW25113_0096	UDP-3-O-acyl N-acetylglucosamine deacetylase
93	secM	0.238592	-0.18963	7.91364	7.87229	0.42102	0.373368	nc	nc	Not_regulated	0	Not_determined	BW25113_0097	regulator of secA translation
94	secA	0.0434029	0.0970437	9.02776	9.01117	0.85746	0.577388	nc	nc	Not_regulated	0	Not_determined	BW25113_0098	preprotein translocase subunit, ATPase
95	mutT	0.546391	NA	4.3188	NA	0.0162734	NA	nc	nc	Not_regulated	0	Not_determined	BW25113_0099	nucleoside triphosphate pyrophosphohydrolase, marked preference for dGTP
96	yacG	0.520733	0.417086	4.9683	4.63974	0.0284203	0.102684	nc	nc	Not_regulated	0	Not_determined	BW25113_0101	DNA gyrase inhibitor
97	zapD	0.17478	0.302769	6.03299	5.80103	0.265138	0.0943755	nc	nc	Not_regulated	0	Not_determined	BW25113_0102	FtsZ stabilizer
98	coaE	0.424596	0.135406	6.38653	6.21364	0.0280931	0.501383	nc	nc	Not_regulated	0	Not_determined	BW25113_0103	dephospho-CoA kinase
99	guaC	-0.626359	-0.560081	6.78099	7.10068	0.00381014	8.68e-05	down	nc	Not_regulated	0	K00364	BW25113_0104	GMP reductase
100	hofC	0.278171	0.347258	5.03957	4.9614	0.236709	0.0678045	nc	nc	Activated	0	Not_determined	BW25113_0106	assembly protein in type IV pilin biogenesis, transmembrane protein
101	hofB	0.504808	0.561076	6.42313	6.19654	0.018322	1.04e-05	nc	nc	Activated	0	Not_determined	BW25113_0107	T2SE secretion family protein
102	ppdD	NA	NA	NA	NA	NA	NA	nc	nc	Activated	0	Not_determined	BW25113_0108	putative prepilin peptidase-dependent pilin
103	nadC	-0.0622633	-0.388718	6.76043	6.97393	0.732304	0.00267638	nc	nc	Activated	0	Not_determined	BW25113_0109	quinolinate phosphoribosyltransferase
104	ampD	0.427407	0.538238	6.17253	5.96006	0.0356488	8.99e-05	nc	nc	Suppressed	0	Not_determined	BW25113_0110	1,6-anhydro-N-acetylmuramyl-L-alanine amidase, Zn-dependent
105	ampE	0.348871	0.493845	5.71496	5.43368	0.146176	0.00142401	nc	nc	Suppressed	0	Not_determined	BW25113_0111	ampicillin resistance inner membrane protein
106	aroP	0.0181689	0.420108	7.28026	6.96293	0.958328	0.00345444	nc	nc	Not_regulated	0	Not_determined	BW25113_0112	aromatic amino acid transporter
107	pdhR	-0.0550857	-0.383595	6.8077	6.86672	0.862792	0.0193888	nc	nc	Activated	0	Not_determined	BW25113_0113	pyruvate dehydrogenase complex repressor
108	aceE	-0.294192	0.270969	9.54465	9.58421	0.242488	0.209881	nc	nc	Activated	0	Not_determined	BW25113_0114	pyruvate dehydrogenase, decarboxylase component E1, thiamine triphosphate-binding
109	aceF	-0.313131	0.381759	8.92489	8.95225	0.123097	0.060196	nc	nc	Activated	0	Not_determined	BW25113_0115	pyruvate dehydrogenase, dihydrolipoyltransacetylase component E2
110	lpd	0.202799	0.33348	9.09972	9.03642	0.22819	0.0375893	nc	nc	Dual	0	Not_determined	BW25113_0116	lipoamide dehydrogenase, E3 component is part of three enzyme complexes
111	yacH	0.422735	0.514066	5.96513	5.81191	0.0220334	0.000490639	nc	nc	Not_regulated	0	Not_determined	BW25113_0117	uncharacterized protein
112	acnB	0.384596	0.671868	10.7521	10.3317	0.184794	1.48e-05	nc	up	Activated	0	K01682	BW25113_0118	bifunctional aconitate hydratase 2/2-methylisocitrate dehydratase
113	yacL	-0.6467	-0.50946	5.95231	6.07523	0.00887584	0.000896567	down	nc	Not_regulated	0	K09910	BW25113_0119	UPF0231 family protein
114	speD	0.280836	0.186478	7.13823	6.97645	0.0860506	0.240146	nc	nc	Not_regulated	0	Not_determined	BW25113_0120	S-adenosylmethionine decarboxylase
115	speE	0.333079	0.0454588	7.40347	7.30339	0.0408954	0.833794	nc	nc	Not_regulated	0	Not_determined	BW25113_0121	spermidine synthase (putrescine aminopropyltransferase)
116	yacC	0.0396169	-0.473479	7.7953	8.27639	0.875966	0.0162698	nc	nc	Not_regulated	0	Not_determined	BW25113_0122	PulS_OutS family protein
117	cueO	-0.293519	0.146004	6.00002	6.05538	0.20109	0.320117	nc	nc	Not_regulated	0	Not_determined	BW25113_0123	multicopper oxidase (laccase)
118	gcd	0.742043	0.728625	8.31877	7.92278	0.00267243	3.62e-06	up	up	Suppressed	0	K00117	BW25113_0124	glucose dehydrogenase
119	hpt	0.414917	0.339124	7.01444	6.86702	0.0128181	0.00752995	nc	nc	Activated	0	Not_determined	BW25113_0125	hypoxanthine phosphoribosyltransferase
120	can	1.01882	0.321695	9.8439	9.45965	2.42e-08	0.00818166	up	nc	Not_regulated	0	K01673	BW25113_0126	carbonic anhydrase
121	yadG	-0.0325098	0.192924	6.06065	5.98592	0.939407	0.301109	nc	nc	Not_regulated	0	Not_determined	BW25113_0127	putative ABC superfamily transporter ATP-binding subunit
122	yadH	0.0290862	0.276417	5.99298	6.03284	0.918932	0.0885574	nc	nc	Not_regulated	0	Not_determined	BW25113_0128	inner membrane putative ABC superfamily transporter permease
123	yadI	-1.11008	-0.6254	5.49774	5.35652	2.26e-05	0.0027816	down	down	Not_regulated	0	Not_assigned	BW25113_0129	putative PTS Enzyme IIA
124	yadE	0.0248549	0.347434	6.50593	6.32029	0.779905	0.00757149	nc	nc	Not_regulated	0	Not_determined	BW25113_0130	putative polysaccharide deacetylase lipoprotein
125	panD	-0.326205	-0.802239	7.76965	7.94339	0.226427	4.49e-08	nc	down	Not_regulated	0	K01579	BW25113_0131	aspartate 1-decarboxylase
126	yadD	-0.34835	-0.114203	5.22452	5.14751	0.172461	0.688113	nc	nc	Not_regulated	0	Not_determined	BW25113_0132	transposase_31 family protein
127	panC	-0.536087	-0.617885	7.67799	7.84075	0.016231	3.41e-06	nc	down	Not_regulated	0	K01918	BW25113_0133	pantothenate synthetase
128	panB	-1.00513	-1.16416	6.96593	7.23377	0.000133788	1.44e-17	down	down	Not_regulated	0	K00606	BW25113_0134	3-methyl-2-oxobutanoate hydroxymethyltransferase
129	yadC	0.0914881	0.497664	4.64442	4.8386	0.833453	0.0250885	nc	nc	Not_regulated	0	Not_determined	BW25113_0135	putative fimbrial-like adhesin protein
130	yadK	NA	NA	NA	NA	NA	NA	nc	nc	Not_regulated	0	Not_determined	BW25113_0136	putative fimbrial-like adhesin protein
131	yadL	NA	NA	NA	NA	NA	NA	nc	nc	Not_regulated	0	Not_determined	BW25113_0137	putative fimbrial-like adhesin protein
132	yadM	NA	NA	NA	NA	NA	NA	nc	nc	Not_regulated	0	Not_determined	BW25113_0138	putative fimbrial-like adhesin protein
133	htrE	-0.209293	0.299793	4.74415	4.85211	0.640513	0.209881	nc	nc	Not_regulated	0	Not_determined	BW25113_0139	putative outer membrane usher protein
134	yadV	NA	NA	NA	NA	NA	NA	nc	nc	Not_regulated	0	Not_determined	BW25113_0140	putative periplasmic pilin chaperone
135	yadN	NA	NA	NA	NA	NA	NA	nc	nc	Not_regulated	0	Not_determined	BW25113_0141	putative fimbrial-like adhesin protein
136	folK	0.374589	0.376931	4.66568	4.44115	0.166657	0.0912071	nc	nc	Not_regulated	0	Not_determined	BW25113_0142	2-amino-4-hydroxy-6-hydroxymethyldihyropteridine pyrophosphokinase
137	pcnB	0.191845	0.125547	7.90669	7.71989	0.220146	0.329344	nc	nc	Not_regulated	0	Not_determined	BW25113_0143	poly(A) polymerase
138	gluQ	0.0380999	0.30296	5.81788	5.6023	0.945807	0.0866952	nc	nc	Not_regulated	0	Not_determined	BW25113_0144	glutamyl-Q tRNA(Asp) synthetase
139	dksA	-0.229283	0.217918	9.31625	9.37133	0.193965	0.20626	nc	nc	Activated	0	Not_determined	BW25113_0145	transcriptional regulator of rRNA transcription, DnaK suppressor protein
140	sfsA	-0.771464	-0.295477	9.28467	9.29566	9.93e-06	0.0375084	down	nc	Activated	0	K06206	BW25113_0146	sugar fermentation stimulation protein A
141	ligT	0.500606	0.420615	5.06097	4.8916	0.00718305	0.0328285	nc	nc	Not_regulated	0	Not_determined	BW25113_0147	2'-5' RNA ligase
142	hrpB	0.302045	0.340856	7.00349	6.8404	0.0361534	0.00154735	nc	nc	Not_regulated	0	Not_determined	BW25113_0148	putative ATP-dependent helicase
143	mrcB	-0.233331	-0.018524	8.3616	8.39527	0.203805	0.956219	nc	nc	Not_regulated	0	Not_determined	BW25113_0149	fused glycosyl transferase and transpeptidase
144	fhuA	0.671886	0.755959	9.8744	9.57263	1.73e-06	3.24e-12	up	up	Not_regulated	0	K02014	BW25113_0150	ferrichrome outer membrane transporter
145	fhuC	0.825277	1.20129	6.59784	6.28717	2.68e-06	2.72e-14	up	up	Not_regulated	0	K10829	BW25113_0151	iron-hydroxamate transporter subunit
146	fhuD	1.16731	1.07661	6.41869	5.84757	1.5e-11	4.42e-12	up	up	Not_regulated	0	K23227	BW25113_0152	iron-hydroxamate transporter subunit
147	fhuB	0.640738	0.857409	6.57504	6.28549	8.73e-05	2.78e-10	up	up	Not_regulated	0	K23228	BW25113_0153	fused iron-hydroxamate transporter subunits of ABC superfamily: membrane components
148	hemL	-0.922082	-0.912864	8.31554	8.51315	0.00131375	8.3e-08	down	down	Not_regulated	0	K01845	BW25113_0154	glutamate-1-semialdehyde aminotransferase (aminomutase)
149	clcA	-0.424649	-0.265986	7.20602	7.22856	0.0104115	0.0672411	nc	nc	Not_regulated	0	Not_determined	BW25113_0155	H(+)/Cl(-) exchange transporter
150	erpA	0.0167727	-0.334124	8.04338	8.11144	0.930648	0.0866952	nc	nc	Not_regulated	0	Not_determined	BW25113_0156	iron-sulfur cluster insertion protein
151	yadS	0.154914	-0.191305	5.5333	5.30562	0.419356	0.322966	nc	nc	Not_regulated	0	Not_determined	BW25113_0157	UPF0126 family inner membrane protein
152	btuF	0.0566613	0.244776	5.80454	5.67533	0.891984	0.142229	nc	nc	Not_regulated	0	Not_determined	BW25113_0158	vitamin B12 transporter subunit: periplasmic-binding component of ABC superfamily
153	mtn	0.362667	0.301667	8.16474	8.09241	0.106821	0.0441285	nc	nc	Not_regulated	0	Not_determined	BW25113_0159	5'-methylthioadenosine/S-adenosylhomocysteine nucleosidase
154	dgt	-0.0979846	-0.182572	6.56219	6.52494	0.741656	0.253087	nc	nc	Not_regulated	0	Not_determined	BW25113_0160	deoxyguanosine triphosphate triphosphohydrolase
155	degP	-0.979827	-0.111728	11.4103	11.229	0.0001633	0.676711	down	nc	Not_regulated	0	K04771	BW25113_0161	serine endoprotease (protease Do), membrane-associated
156	cdaR	-0.270296	-0.18628	6.06149	6.01113	0.167658	0.441087	nc	nc	Not_regulated	0	Not_determined	BW25113_0162	carbohydrate diacid regulon transcriptional regulator
157	yaeH	-0.438198	-0.457794	8.47965	8.67186	0.0781163	0.00646087	nc	nc	Not_regulated	0	Not_determined	BW25113_0163	UPF0325 family protein
158	yaeI	0.197249	0.174823	5.32128	5.20761	0.480409	0.399417	nc	nc	Not_regulated	0	Not_determined	BW25113_0164	phosphodiesterase with model substrate bis-pNPP
159	dapD	0.0436572	-0.250904	8.4581	8.4605	0.861743	0.134206	nc	nc	Not_regulated	0	Not_determined	BW25113_0166	2,3,4,5-tetrahydropyridine-2-carboxylate N-succinyltransferase
160	glnD	-0.170772	-0.174812	8.13215	7.95526	0.507735	0.30989	nc	nc	Not_regulated	0	Not_determined	BW25113_0167	uridylyltransferase
161	map	0.35655	0.272509	8.43348	8.41385	0.0863497	0.083833	nc	nc	Not_regulated	0	Not_determined	BW25113_0168	methionine aminopeptidase
162	rpsB	-0.549642	0.1246	10.1723	10.4887	0.00337868	0.538226	nc	nc	Not_regulated	0	Not_determined	BW25113_0169	30S ribosomal subunit protein S2
163	tsf	-0.0625757	0.134367	8.87912	9.13359	0.789209	0.434304	nc	nc	Not_regulated	0	Not_determined	BW25113_0170	translation elongation factor EF-Ts
164	pyrH	0.0405202	-0.169809	6.95222	6.9838	0.875308	0.276234	nc	nc	Not_regulated	0	Not_determined	BW25113_0171	uridylate kinase
165	frr	-0.432731	-0.364462	8.70157	8.86121	0.00330888	0.00184286	nc	nc	Not_regulated	0	Not_determined	BW25113_0172	ribosome recycling factor
166	dxr	-0.74902	-0.569557	8.17695	8.21917	0.000830732	0.00579819	down	nc	Not_regulated	0	K00099	BW25113_0173	1-deoxy-D-xylulose 5-phosphate reductoisomerase
167	ispU	-0.272734	-0.485002	8.6693	8.74498	0.121926	0.000402451	nc	nc	Not_regulated	0	Not_determined	BW25113_0174	undecaprenyl pyrophosphate synthase
168	cdsA	-0.231541	-0.210778	7.68511	7.50079	0.234802	0.2646	nc	nc	Not_regulated	0	Not_determined	BW25113_0175	CDP-diglyceride synthase
169	rseP	0.0795623	-0.111503	10.2243	10.1459	0.739163	0.598387	nc	nc	Not_regulated	0	Not_determined	BW25113_0176	inner membrane zinc RIP metalloprotease
170	bamA	0.0277784	-0.146854	10.7868	10.7533	0.918932	0.406659	nc	nc	Not_regulated	0	Not_determined	BW25113_0177	BamABCDE complex OM biogenesis outer membrane pore-forming assembly factor
171	skp	0.31222	0.138736	9.67904	9.66248	0.0531319	0.315763	nc	nc	Not_regulated	0	Not_determined	BW25113_0178	periplasmic chaperone
172	lpxD	0.163789	-0.0513212	9.74192	9.65058	0.305064	0.727183	nc	nc	Not_regulated	0	Not_determined	BW25113_0179	UDP-3-O-(3-hydroxymyristoyl)-glucosamine N-acyltransferase
173	fabZ	0.414989	0.0825037	8.49785	8.59143	0.00257053	0.591285	nc	nc	Not_regulated	0	Not_determined	BW25113_0180	(3R)-hydroxymyristol acyl carrier protein dehydratase
174	lpxA	0.207142	0.181973	8.85313	8.76329	0.194582	0.166873	nc	nc	Not_regulated	0	Not_determined	BW25113_0181	UDP-N-acetylglucosamine acetyltransferase
175	lpxB	0.275447	-0.0590175	7.9764	7.84801	0.0654322	0.738696	nc	nc	Not_regulated	0	Not_determined	BW25113_0182	tetraacyldisaccharide-1-P synthase
176	rnhB	0.493171	0.037274	6.34694	6.14458	0.00288262	0.848558	nc	nc	Not_regulated	0	Not_determined	BW25113_0183	ribonuclease HII, degrades RNA of DNA-RNA hybrids
177	dnaE	0.506823	0.106106	9.61007	9.36762	0.000141006	0.389954	nc	nc	Not_regulated	0	Not_determined	BW25113_0184	DNA polymerase III alpha subunit
178	accA	0.555553	0.45216	8.4022	8.01118	0.000789739	0.000490639	nc	nc	Not_regulated	0	Not_determined	BW25113_0185	acetyl-CoA carboxylase, carboxytransferase, alpha subunit
179	ldcC	-0.33449	-0.0631193	7.5519	7.59001	0.148176	0.783108	nc	nc	Not_regulated	0	Not_determined	BW25113_0186	lysine decarboxylase 2, constitutive
180	yaeR	0.0341666	-0.173699	6.63964	6.61374	0.935823	0.294329	nc	nc	Not_regulated	0	Not_determined	BW25113_0187	putative lyase
181	tilS	0.262779	-0.0100017	6.75456	6.58343	0.261454	0.996602	nc	nc	Not_regulated	0	Not_determined	BW25113_0188	tRNA(Ile)-lysidine synthetase
182	rof	0.0601086	0.160095	6.46806	6.4126	0.747426	0.235096	nc	nc	Suppressed	0	Not_determined	BW25113_0189	modulator of Rho-dependent transcription termination
183	yaeP	0.0639997	0.113673	6.71857	6.73874	0.849808	0.640269	nc	nc	Suppressed	0	Not_determined	BW25113_4406	UPF0253 family protein
184	yaeQ	0.198338	0.389586	6.82817	6.66363	0.396267	0.00495504	nc	nc	Suppressed	0	Not_determined	BW25113_0190	PDDEXK superfamily protein
185	arfB	-0.565385	-0.465521	6.23222	6.32937	0.042275	0.0565052	nc	nc	Suppressed	0	Not_determined	BW25113_0191	alternative stalled-ribosome rescue factor B
186	nlpE	-0.290201	0.107802	7.60284	7.59552	0.176675	0.557422	nc	nc	Suppressed	0	Not_determined	BW25113_0192	lipoprotein involved with copper homeostasis and adhesion
187	yaeF	0.376097	0.147081	5.50662	5.29511	0.181233	0.532454	nc	nc	Not_regulated	0	Not_determined	BW25113_0193	putative lipoprotein
188	proS	0.00722101	-0.0727556	8.49309	8.43048	0.966396	0.671591	nc	nc	Not_regulated	0	Not_determined	BW25113_0194	prolyl-tRNA synthetase
189	tsaA	-0.010543	-0.515991	4.9553	4.84235	0.982024	0.00403051	nc	nc	Not_regulated	0	Not_determined	BW25113_0195	tRNA-Thr(GGU) m(6)t(6)A37 methyltransferase, SAM-dependent
190	rcsF	-0.324793	-0.628862	5.97351	6.28323	0.234802	0.00730826	nc	down	Not_regulated	0	K06080	BW25113_0196	putative outer membrane protein
191	metQ	0.481196	-0.26481	8.72151	8.24719	0.0445224	0.117952	nc	nc	Not_regulated	0	Not_determined	BW25113_0197	DL-methionine transporter subunit
192	metI	-0.0127199	-0.20465	6.15766	5.8916	0.986527	0.329347	nc	nc	Not_regulated	0	Not_determined	BW25113_0198	DL-methionine transporter subunit
193	metN	-0.349897	-0.175578	6.62625	6.21156	0.212707	0.47172	nc	nc	Not_regulated	0	Not_determined	BW25113_0199	DL-methionine transporter subunit
194	gmhB	-0.167603	-0.0938458	6.73336	6.74574	0.446976	0.471508	nc	nc	Not_regulated	0	Not_determined	BW25113_0200	D,D-heptose 1,7-bisphosphate phosphatase
195	dkgB	0.184866	0.468372	5.89252	5.90704	0.466906	0.0102524	nc	nc	Not_regulated	0	Not_determined	BW25113_0207	2,5-diketo-D-gluconate reductase B
196	yafC	-0.313473	-0.259557	5.65904	5.79636	0.0906279	0.0740664	nc	nc	Not_regulated	0	Not_determined	BW25113_0208	LysR family putative transcriptional regulator
197	yafD	0.168808	0.101307	8.71628	8.87343	0.601224	0.602468	nc	nc	Not_regulated	0	Not_determined	BW25113_0209	endo/exonuclease/phosphatase family protein
198	yafE	0.692869	0.602956	7.64833	7.58944	0.00983399	0.000747612	up	up	Not_regulated	0	Not_assigned	BW25113_0210	putative S-adenosyl-L-methionine-dependent methyltransferase
199	mltD	-0.748986	-1.196	10.8922	11.292	0.00158028	5.97e-12	down	down	Not_regulated	0	K08307	BW25113_0211	putative membrane-bound lytic murein transglycosylase D
200	gloB	-0.0484019	0.112859	6.46561	6.27798	0.90178	0.422524	nc	nc	Not_regulated	0	Not_determined	BW25113_0212	hydroxyacylglutathione hydrolase
201	yafS	0.457009	0.155081	6.96003	6.77134	0.0036111	0.320729	nc	nc	Not_regulated	0	Not_determined	BW25113_0213	putative S-adenosyl-L-methionine-dependent methyltransferase
202	rnhA	0.129016	-0.24974	6.17008	6.26289	0.560617	0.0740807	nc	nc	Not_regulated	0	Not_determined	BW25113_0214	ribonuclease HI, degrades RNA of DNA-RNA hybrids
203	dnaQ	0.626399	0.329877	7.44965	7.21341	0.0026596	0.0302385	up	nc	Not_regulated	0	K02342	BW25113_0215	DNA polymerase III epsilon subunit
204	yafT	NA	NA	NA	NA	NA	NA	nc	nc	Not_regulated	0	Not_determined	BW25113_0217	lipoprotein
205	ykfM	NA	NA	NA	NA	NA	NA	nc	nc	Not_regulated	0	Not_determined	BW25113_4586	lethality reduction protein, putative inner membrane protein
206	yafU	NA	NA	NA	NA	NA	NA	nc	nc	Not_regulated	1	Not_determined	BW25113_0218	Pseudogene
207	yafF	NA	NA	NA	NA	NA	NA	nc	nc	Not_regulated	1	Not_determined	BW25113_4503	Pseudogene
208	yafV	-0.512599	0.0652053	7.43872	7.56536	0.0269208	0.75339	nc	nc	Not_regulated	0	Not_determined	BW25113_0219	putative NAD(P)-binding C-N hydrolase family amidase
209	ivy	-0.857158	-0.687604	8.58399	8.85631	2.75e-06	7.68e-05	down	down	Not_regulated	0	Not_assigned	BW25113_0220	inhibitor of c-type lysozyme, periplasmic
210	fadE	-1.57998	-1.62044	8.45532	9.39697	2.26e-05	1.54e-05	down	down	Not_regulated	0	K06445	BW25113_0221	acyl coenzyme A dehydrogenase
211	gmhA	-0.262649	-0.239495	7.56536	7.4662	0.0884805	0.083683	nc	nc	Not_regulated	0	Not_determined	BW25113_0222	D-sedoheptulose 7-phosphate isomerase
212	yafJ	0.381391	0.179514	7.41886	7.31551	0.0259655	0.240169	nc	nc	Not_regulated	0	Not_determined	BW25113_0223	putative amidotransfease
213	yafK	0.54616	-0.503421	8.64077	8.8478	0.00887584	0.00634246	nc	nc	Not_regulated	0	Not_determined	BW25113_0224	L,D-transpeptidase-related protein
214	yafQ	0.621986	0.060452	6.43804	6.38231	0.00502046	0.83261	up	nc	Not_regulated	0	K19157	BW25113_0225	translation inhibitor toxin of toxin-antitoxin pair YafQ/DinJ
215	dinJ	0.460194	0.130455	9.11828	9.0037	0.0619746	0.547981	nc	nc	Not_regulated	0	Not_determined	BW25113_0226	antitoxin of YafQ-DinJ toxin-antitoxin system
216	yafL	0.0838826	-0.183986	4.53087	4.34326	0.704948	0.607952	nc	nc	Not_regulated	0	Not_determined	BW25113_0227	putative lipoprotein and C40 family peptidase
217	rayT	NA	NA	NA	NA	NA	NA	nc	nc	Not_regulated	0	Not_determined	BW25113_0228	RAYT REP element-mobilizing transposase
218	lfhA	NA	NA	NA	NA	NA	NA	nc	nc	Not_regulated	1	Not_determined	BW25113_0229	Pseudogene
219	lafU	NA	NA	NA	NA	NA	NA	nc	nc	Not_regulated	1	Not_determined	BW25113_0230	Pseudogene
220	dinB	-0.00838699	-0.257994	5.37583	5.20212	0.99582	0.220064	nc	nc	Not_regulated	0	Not_determined	BW25113_0231	DNA polymerase IV
221	yafN	0.548281	-0.212718	5.8786	6.21394	0.0277881	0.421909	nc	nc	Not_regulated	0	Not_determined	BW25113_0232	antitoxin of the YafO-YafN toxin-antitoxin system
222	yafO	0.724252	-0.150433	4.57479	4.69504	0.00645633	0.635141	up	nc	Not_regulated	0	K19160	BW25113_0233	mRNA interferase toxin of the YafO-YafN toxin-antitoxin system
223	yafP	NA	NA	NA	NA	NA	NA	nc	nc	Not_regulated	0	Not_determined	BW25113_0234	putative acyl-CoA transferase
224	ykfJ	NA	NA	NA	NA	NA	NA	nc	nc	Not_regulated	1	Not_determined	BW25113_0235	Pseudogene
225	prfH	NA	NA	NA	NA	NA	NA	nc	nc	Not_regulated	1	Not_determined	BW25113_0236	Pseudogene
226	pepD	-0.0466071	0.273184	9.27158	9.01307	0.835439	0.0427313	nc	nc	Not_regulated	0	Not_determined	BW25113_0237	aminoacyl-histidine dipeptidase (peptidase D)
227	gpt	1.20715	0.631319	6.80592	6.34079	3.16e-09	2.74e-06	up	up	Not_regulated	0	K00769	BW25113_0238	xanthine phosphoribosyltransferase
228	frsA	0.0429846	0.227184	7.02658	6.88837	0.856791	0.078706	nc	nc	Not_regulated	0	Not_determined	BW25113_0239	fermentation-respiration switch protein
229	crl	-0.248561	-0.99074	8.45548	8.82571	0.32324	4.22e-10	nc	down	Not_regulated	0	K11926	BW25113_0240	RNA polymerase holoenzyme assembly factor crl
230	phoE	-1.21687	-1.10098	7.79921	8.36618	0.0349811	0.000167278	nc	down	Not_regulated	0	K11929	BW25113_0241	outer membrane phosphoporin protein E
231	proB	-0.114165	-0.0279196	7.78551	7.80506	0.5234	0.856376	nc	nc	Not_regulated	0	Not_determined	BW25113_0242	gamma-glutamate kinase
232	proA	0.152527	0.15826	8.07767	8.04329	0.319455	0.222438	nc	nc	Not_regulated	0	Not_determined	BW25113_0243	gamma-glutamylphosphate reductase
233	ykfN	NA	NA	NA	NA	NA	NA	nc	nc	Not_regulated	1	Not_determined	BW25113_4626	Pseudogene
234	ykfI	-0.424215	-0.0496747	4.5237	4.28027	0.293587	0.948159	nc	nc	Not_regulated	0	Not_determined	BW25113_0245	CP4-6 prophage
235	yafW	NA	NA	NA	NA	NA	NA	nc	nc	Not_regulated	0	Not_determined	BW25113_0246	CP4-6 prophage
236	ykfH	NA	NA	NA	NA	NA	NA	nc	nc	Not_regulated	0	Not_determined	BW25113_4504	uncharacterized protein
237	ykfG	NA	NA	NA	NA	NA	NA	nc	nc	Not_regulated	0	Not_determined	BW25113_0247	CP4-6 prophage
238	yafX	-0.237361	-0.179162	5.31782	5.36298	0.344566	0.546191	nc	nc	Not_regulated	0	Not_determined	BW25113_0248	CP4-6 prophage
239	ykfF	NA	NA	NA	NA	NA	NA	nc	nc	Not_regulated	0	Not_determined	BW25113_0249	CP4-6 prophage
240	ykfB	-0.427056	-0.601133	6.48042	6.781	0.120412	1.38e-05	nc	down	Not_regulated	0	Not_assigned	BW25113_0250	CP4-6 prophage
241	yafY	NA	NA	NA	NA	NA	NA	nc	nc	Not_regulated	0	Not_determined	BW25113_0251	lipoprotein, inner membrane
242	ykfL	NA	NA	NA	NA	NA	NA	nc	nc	Not_regulated	1	Not_determined	BW25113_4627	Pseudogene
243	ykfK	NA	NA	NA	NA	NA	NA	nc	nc	Not_regulated	1	Not_determined	BW25113_4628	Pseudogene
244	yafZ	-0.300477	-0.136804	4.08257	4.19667	0.575009	0.665673	nc	nc	Not_regulated	0	Not_determined	BW25113_0252	CP4-6 prophage
245	ykfA	0.368756	0.0724295	5.54216	5.3463	0.0315408	0.627668	nc	nc	Not_regulated	0	Not_determined	BW25113_0253	CP4-6 prophage
246	perR	0.614245	0.558185	5.05909	4.85601	0.00945721	0.000625016	up	nc	Not_regulated	0	Not_assigned	BW25113_0254	CP4-6 prophage
247	insN	NA	NA	NA	NA	NA	NA	nc	nc	Not_regulated	1	Not_determined	BW25113_4587	Pseudogene
248	insI1_1	NA	NA	NA	NA	NA	NA	nc	nc	Not_regulated	0	Not_determined	BW25113_0256	IS30 transposase
249	ykfC	NA	NA	NA	NA	NA	NA	nc	nc	Not_regulated	1	Not_determined	BW25113_0258	Pseudogene
250	insH1_1	NA	NA	NA	NA	NA	NA	nc	nc	Not_regulated	0	Not_determined	BW25113_0259	IS5 transposase and trans-activator
251	mmuP	0.217787	0.286646	5.16446	4.63758	0.482302	0.20545	nc	nc	Not_regulated	0	Not_determined	BW25113_0260	CP4-6 prophage
252	mmuM	-0.00705848	0.532466	6.66056	6.46073	0.985818	5.39e-05	nc	nc	Not_regulated	0	Not_determined	BW25113_0261	CP4-6 prophage
253	afuC	0.758303	NA	4.05665	NA	0.00689564	NA	up	nc	Not_regulated	0	K02010	BW25113_0262	CP4-6 prophage
254	afuB	NA	NA	NA	NA	NA	NA	nc	nc	Not_regulated	1	Not_determined	BW25113_0263	Pseudogene
255	insB1_2	NA	NA	NA	NA	NA	NA	nc	nc	Not_regulated	0	Not_determined	BW25113_0264	IS1 transposase B
256	insA_2	-0.268555	0.0735188	4.98749	5.09741	0.593221	0.891749	nc	nc	Not_regulated	0	Not_determined	BW25113_0265	IS1 repressor TnpA
257	insI1_2	NA	NA	NA	NA	NA	NA	nc	nc	Not_regulated	1	Not_determined	BW25113_4708	Pseudogene
258	insX	NA	NA	NA	NA	NA	NA	nc	nc	Not_regulated	1	Not_determined	BW25113_4505	Pseudogene
259	yagB	NA	NA	NA	NA	NA	NA	nc	nc	Not_regulated	1	Not_determined	BW25113_0266	Pseudogene
260	yagA	NA	NA	NA	NA	NA	NA	nc	nc	Not_regulated	0	Not_determined	BW25113_0267	CP4-6 prophage
261	yagE	NA	NA	NA	NA	NA	NA	nc	nc	Not_regulated	0	Not_determined	BW25113_0268	2-keto-3-deoxy gluconate (KDG) aldolase
262	yagF	-0.996725	-0.289778	4.62581	4.91595	0.0151095	0.430033	nc	nc	Not_regulated	0	Not_determined	BW25113_0269	CP4-6 prophage
263	yagG	NA	NA	NA	NA	NA	NA	nc	nc	Not_regulated	0	Not_determined	BW25113_0270	CP4-6 prophage
264	yagH	0.425182	0.889944	4.09087	4.25245	0.0842382	0.000252304	nc	up	Not_regulated	0	K01198	BW25113_0271	CP4-6 prophage
265	yagI	0.396492	0.0896148	5.74627	6.16441	0.278617	0.778422	nc	nc	Not_regulated	0	Not_determined	BW25113_0272	CP4-6 prophage
266	argF	0.459793	-0.992827	7.24435	8.48233	0.388647	0.0660948	nc	nc	Not_regulated	0	Not_determined	BW25113_0273	ornithine carbamoyltransferase 2, chain F
267	ykgS	NA	NA	NA	NA	NA	NA	nc	nc	Not_regulated	1	Not_determined	BW25113_4688	Pseudogene
268	insB1_3	0.0508831	-0.497495	4.75182	4.6733	0.955601	0.128712	nc	nc	Not_regulated	0	Not_determined	BW25113_0274	IS1 transposase B
269	insA_3	NA	NA	NA	NA	NA	NA	nc	nc	Not_regulated	0	Not_determined	BW25113_0275	IS1 repressor TnpA
270	yagJ	NA	NA	NA	NA	NA	NA	nc	nc	Not_regulated	1	Not_determined	BW25113_0276	Pseudogene
271	yagK	-0.261691	-0.0251047	5.2929	5.42139	0.337998	0.996387	nc	nc	Not_regulated	0	Not_determined	BW25113_0277	CP4-6 prophage
272	yagL	0.781807	0.333951	4.42364	4.30211	0.00963627	0.252462	up	nc	Not_regulated	0	Not_assigned	BW25113_0278	CP4-6 prophage
273	yagM	NA	NA	NA	NA	NA	NA	nc	nc	Not_regulated	0	Not_determined	BW25113_0279	CP4-6 prophage
274	yagN	-0.759706	-1.5358	7.04578	7.63492	0.0439191	2.53e-17	nc	down	Not_regulated	0	Not_assigned	BW25113_0280	CP4-6 prophage
275	intF	-0.213007	-0.132145	7.66708	7.86988	0.354983	0.481046	nc	nc	Not_regulated	0	Not_determined	BW25113_0281	CP4-6 prophage
276	yagP	NA	NA	NA	NA	NA	NA	nc	nc	Not_regulated	1	Not_determined	BW25113_4694	Pseudogene
277	ykgT	NA	NA	NA	NA	NA	NA	nc	nc	Not_regulated	1	Not_determined	BW25113_4695	Pseudogene
278	paoD	-0.99494	-0.724123	5.82551	6.03626	0.000793523	0.00192128	down	down	Not_regulated	0	K07402	BW25113_0283	moco insertion factor for PaoABC aldehyde oxidoreductase
279	paoC	-1.15557	-0.698773	7.04323	7.25065	6.1e-06	0.00113747	down	down	Not_regulated	0	K11177	BW25113_0284	PaoABC aldehyde oxidoreductase, Moco-containing subunit
280	paoB	-0.861831	-0.630835	5.91181	5.99059	0.000599018	0.00736657	down	down	Not_regulated	0	K11178	BW25113_0285	PaoABC aldehyde oxidoreductase, FAD-containing subunit
281	paoA	-1.03027	-0.756565	5.56205	5.72878	2.48e-05	0.00136033	down	down	Not_regulated	0	K13483	BW25113_0286	PaoABC aldehyde oxidoreductase, 2Fe-2S subunit
282	yagU	0.0140267	-0.594086	7.16533	7.37238	0.931467	0.00397771	nc	down	Not_regulated	0	K08996	BW25113_0287	DUF1440 family inner membrane protein
283	ykgJ	-0.0526578	-0.410267	4.12023	4.32477	0.913473	0.0693264	nc	nc	Not_regulated	0	Not_determined	BW25113_0288	UPF0153 cysteine cluster protein
284	ecpE	-0.0415268	0.300422	4.77538	4.75276	0.843342	0.152643	nc	nc	Not_regulated	0	Not_determined	BW25113_0289	ECP production pilus chaperone
285	ecpD	0.282799	0.139619	6.34732	6.27051	0.159241	0.235096	nc	nc	Not_regulated	0	Not_determined	BW25113_0290	polymerized tip adhesin of ECP fibers
286	ecpC	-0.167879	0.103381	5.37259	5.35472	0.487076	0.43208	nc	nc	Not_regulated	0	Not_determined	BW25113_0291	ECP production outer membrane protein
287	ecpB	NA	NA	NA	NA	NA	NA	nc	nc	Not_regulated	0	Not_determined	BW25113_0292	ECP production pilus chaperone
288	ecpA	0.00658394	-0.495846	4.97995	5.05462	0.891626	0.0132549	nc	nc	Not_regulated	0	Not_determined	BW25113_0293	ECP pilin
289	ecpR	NA	NA	NA	NA	NA	NA	nc	nc	Not_regulated	0	Not_determined	BW25113_0294	putative transcriptional regulator for the ecp operon
290	ykgL	-0.327726	-0.237574	4.75754	5.32308	0.367479	0.318689	nc	nc	Not_regulated	0	Not_determined	BW25113_0295	uncharacterized protein
291	ykgO	NA	NA	NA	NA	NA	NA	nc	nc	Not_regulated	0	Not_determined	BW25113_4506	RpmJ-like protein
292	ykgM	0.319403	-0.0224655	5.13558	5.32608	0.467548	0.935921	nc	nc	Not_regulated	0	Not_determined	BW25113_0296	50S ribosomal protein L31 type B
293	ykgR	NA	NA	NA	NA	NA	NA	nc	nc	Activated	0	Not_determined	BW25113_4671	uncharacterized protein
294	ykgP	NA	NA	NA	NA	NA	NA	nc	nc	Not_regulated	1	Not_determined	BW25113_4630	Pseudogene
295	eaeH	NA	NA	NA	NA	NA	NA	nc	nc	Not_regulated	1	Not_determined	BW25113_0297	Pseudogene
296	insE1_1	NA	NA	NA	NA	NA	NA	nc	nc	Not_regulated	0	Not_determined	BW25113_0298	IS3 transposase A
297	insF1_1	NA	NA	NA	NA	NA	NA	nc	nc	Not_regulated	0	Not_determined	BW25113_0299	IS3 transposase B
298	ykgA	NA	NA	NA	NA	NA	NA	nc	nc	Not_regulated	1	Not_determined	BW25113_0300	Pseudogene
299	ykgQ	NA	NA	NA	NA	NA	NA	nc	nc	Not_regulated	1	Not_determined	BW25113_4631	Pseudogene
300	rclC	NA	NA	NA	NA	NA	NA	nc	nc	Not_regulated	0	Not_determined	BW25113_0301	reactive chlorine species (RCS) stress resistance inner membrane protein
301	rclB	NA	NA	NA	NA	NA	NA	nc	nc	Not_regulated	0	Not_determined	BW25113_0303	reactive chlorine species (RCS) stress resistance periplasmic protein
302	rclA	0.0261571	0.882848	4.98344	5.04319	0.943126	3.58e-06	nc	up	Not_regulated	0	K21739	BW25113_0304	reactive chlorine stress species (RCS) resistance protein
303	rclR	NA	NA	NA	NA	NA	NA	nc	nc	Not_regulated	0	Not_determined	BW25113_0305	reactive chlorine species (RCS)-specific activator of the rcl genes
304	ykgE	NA	NA	NA	NA	NA	NA	nc	nc	Not_regulated	0	Not_determined	BW25113_0306	cysteine-rich LutA family protein
305	ykgF	-0.284945	-0.0155469	4.70215	4.64636	0.442341	0.880261	nc	nc	Not_regulated	0	Not_determined	BW25113_0307	ferridoxin-like LutB family protein
306	ykgG	NA	NA	NA	NA	NA	NA	nc	nc	Not_regulated	0	Not_determined	BW25113_0308	LutC family protein
307	ykgH	NA	NA	NA	NA	NA	NA	nc	nc	Not_regulated	0	Not_determined	BW25113_0310	putative inner membrane protein
308	betA	-0.208854	0.36225	5.23949	5.08259	0.552984	0.0936098	nc	nc	Not_regulated	0	Not_determined	BW25113_0311	choline dehydrogenase, a flavoprotein
309	betB	-0.883905	0.41301	5.80432	5.90151	9.22e-05	0.0220358	down	nc	Not_regulated	0	K00130	BW25113_0312	betaine aldehyde dehydrogenase, NAD-dependent
310	betI	-0.974443	-0.19049	5.58504	6.06858	0.000458176	0.527175	down	nc	Not_regulated	0	K02167	BW25113_0313	choline-inducible betIBA-betT divergent operon transcriptional repressor
311	betT	-0.215604	-0.0782112	6.46232	6.67364	0.382496	0.692721	nc	nc	Not_regulated	0	Not_determined	BW25113_0314	choline transporter of high affinity
312	yahA	0.158096	0.0700592	4.86167	5.01288	0.516741	0.718176	nc	nc	Not_regulated	0	Not_determined	BW25113_0315	c-di-GMP-specific phosphodiesterase
313	yahB	0.0646734	0.171134	5.2177	5.26805	0.72963	0.399417	nc	nc	Not_regulated	0	Not_determined	BW25113_0316	putative DNA-bindng transcriptional regulator
314	yahC	NA	NA	NA	NA	NA	NA	nc	nc	Not_regulated	0	Not_determined	BW25113_0317	putative inner membrane protein
315	yahD	NA	NA	NA	NA	NA	NA	nc	nc	Not_regulated	0	Not_determined	BW25113_0318	ankyrin repeat protein
316	yahE	NA	NA	NA	NA	NA	NA	nc	nc	Not_regulated	0	Not_determined	BW25113_0319	DUF2877 family protein
317	yahF	NA	NA	NA	NA	NA	NA	nc	nc	Not_regulated	0	Not_determined	BW25113_0320	putative NAD(P)-binding succinyl-CoA synthase
318	yahG	-0.301805	0.238107	4.72713	4.69933	0.317684	0.32221	nc	nc	Not_regulated	0	Not_determined	BW25113_0321	DUF1116 family protein
319	yahI	NA	NA	NA	NA	NA	NA	nc	nc	Not_regulated	0	Not_determined	BW25113_0323	carbamate kinase-like protein
320	yahJ	-0.147062	-0.0351475	5.27127	5.45665	0.673065	1	nc	nc	Not_regulated	0	Not_determined	BW25113_0324	putative metallo-dependent hydrolase domain deaminase
321	yahK	-0.513286	0.0308671	7.66177	7.72194	0.0975705	0.915735	nc	nc	Not_regulated	0	Not_determined	BW25113_0325	aldehyde reductase, NADPH-dependent, Zn-containing, broad specificity
322	yahL	NA	NA	NA	NA	NA	NA	nc	nc	Not_regulated	0	Not_determined	BW25113_0326	uncharacterized protein
323	yahM	NA	NA	NA	NA	NA	NA	nc	nc	Not_regulated	0	Not_determined	BW25113_0327	uncharacterized protein
324	yahN	-1.63762	NA	4.32757	NA	0.003453	NA	down	nc	Not_regulated	0	K03329	BW25113_0328	amino acid exporter for proline, lysine, glutamate, homoserine
325	yahO	-0.0622541	-0.620982	9.83419	10.0397	0.904679	0.00812413	nc	down	Not_regulated	0	Not_assigned	BW25113_0329	periplasmic protein, function unknown, YhcN family
326	prpR	-0.284146	-0.0979198	4.94396	5.15625	0.52349	0.821686	nc	nc	Activated	0	Not_determined	BW25113_0330	propionate catabolism operon regulatory protein
327	prpB	-1.85585	-1.10177	4.71195	4.24071	0.000987454	0.0228514	down	nc	Activated	0	K03417	BW25113_0331	2-methylisocitrate lyase
328	prpC	-0.840186	NA	4.22755	NA	0.030248	NA	nc	nc	Activated	0	Not_determined	BW25113_0333	2-methylcitrate synthase
329	prpD	-1.24526	NA	4.35204	NA	0.0154528	NA	nc	nc	Activated	0	Not_determined	BW25113_0334	2-methylcitrate dehydratase
330	prpE	-0.90598	-0.127877	5.00794	4.72764	0.0277881	0.891749	nc	nc	Activated	0	Not_determined	BW25113_0335	propionate--CoA ligase
331	codB	-0.477843	-0.57311	5.41226	5.46942	0.177976	0.00118857	nc	nc	Not_regulated	0	Not_determined	BW25113_0336	cytosine transporter
332	codA	-0.106573	-0.256278	6.61705	6.65973	0.750886	0.0876877	nc	nc	Not_regulated	0	Not_determined	BW25113_0337	cytosine/isoguanine deaminase
333	cynR	NA	NA	NA	NA	NA	NA	nc	nc	Not_regulated	0	Not_determined	BW25113_0338	transcriptional activator of cyn operon
334	cynT	NA	NA	NA	NA	NA	NA	nc	nc	Not_regulated	0	Not_determined	BW25113_0339	carbonic anhydrase
335	cynS	NA	NA	NA	NA	NA	NA	nc	nc	Not_regulated	0	Not_determined	BW25113_0340	cyanate aminohydrolase
336	cynX	NA	0.370262	NA	3.97063	NA	0.162313	nc	nc	Not_regulated	0	Not_determined	BW25113_0341	putative cyanate transporter
337	lacA	NA	NA	NA	NA	NA	NA	nc	nc	Dual	0	Not_determined	BW25113_0342	thiogalactoside acetyltransferase
338	lacY	0.293898	0.923162	4.19446	4.03073	0.51738	0.000415169	nc	up	Dual	0	K02532	BW25113_0343	lactose permease
339	lacZ	NA	NA	NA	NA	NA	NA	nc	nc	Dual	1	Not_determined	BW25113_0344	Pseudogene
340	lacI	0.247924	0.3809	7.13065	6.99033	0.146748	0.0085926	nc	nc	Activated	0	Not_determined	BW25113_0345	DNA-binding transcriptional repressor
341	mhpR	-0.529471	-0.0522797	6.03957	5.9762	0.117678	0.916811	nc	nc	Activated	0	Not_determined	BW25113_0346	mhp operon transcriptional activator
342	mhpA	NA	NA	NA	NA	NA	NA	nc	nc	Activated	0	Not_determined	BW25113_0347	3-(3-hydroxyphenyl)propionate hydroxylase
343	mhpB	NA	NA	NA	NA	NA	NA	nc	nc	Activated	0	Not_determined	BW25113_0348	2,3-dihydroxyphenylpropionate 1,2-dioxygenase
344	mhpC	NA	NA	NA	NA	NA	NA	nc	nc	Activated	1	Not_determined	BW25113_0349	Pseudogene
345	mhpD	0.00145197	-0.26646	5.11303	5.15486	0.998068	0.243649	nc	nc	Activated	0	Not_determined	BW25113_0350	2-keto-4-pentenoate hydratase
346	mhpF	0.176161	-0.144489	4.96801	4.98569	0.461841	0.61853	nc	nc	Activated	0	Not_determined	BW25113_0351	acetaldehyde-CoA dehydrogenase II, NAD-binding
347	mhpE	-0.0552844	0.0282047	5.56315	5.41156	0.722974	0.799777	nc	nc	Activated	0	Not_determined	BW25113_0352	4-hyroxy-2-oxovalerate/4-hydroxy-2-oxopentanoic acid aldolase, class I
348	mhpT	-0.163999	-0.000174614	4.64027	4.51261	0.448495	0.955912	nc	nc	Not_regulated	0	Not_determined	BW25113_0353	3-hydroxyphenylpropionic transporter
349	yaiL	0.371707	-0.0971464	6.01934	5.88493	0.0441588	0.684224	nc	nc	Not_regulated	0	Not_determined	BW25113_0354	DUF2058 family protein
350	frmB	0.506079	0.695167	6.03176	5.89538	0.0159766	2.01e-05	nc	up	Not_regulated	0	K01070	BW25113_0355	S-formylglutathione hydrolase
351	frmA	-0.144432	0.0285133	5.70986	5.60332	0.501535	0.765815	nc	nc	Not_regulated	0	Not_determined	BW25113_0356	alcohol dehydrogenase class III/glutathione-dependent formaldehyde dehydrogenase
352	frmR	NA	NA	NA	NA	NA	NA	nc	nc	Not_regulated	0	Not_determined	BW25113_0357	regulator protein that represses frmRAB operon
353	yaiO	-0.22121	0.160905	4.93334	5.24698	0.606766	0.608787	nc	nc	Not_regulated	0	Not_determined	BW25113_0358	outer membrane protein
354	yaiX	NA	NA	NA	NA	NA	NA	nc	nc	Not_regulated	1	Not_determined	BW25113_4579	Pseudogene
355	insC1_1	NA	NA	NA	NA	NA	NA	nc	nc	Not_regulated	0	Not_determined	BW25113_0360	IS2 repressor TnpA
356	insD1_1	NA	NA	NA	NA	NA	NA	nc	nc	Not_regulated	0	Not_determined	BW25113_0361	IS2 transposase TnpB
357	yaiP	0.194289	0.307496	4.70069	4.75443	0.580323	0.212587	nc	nc	Not_regulated	0	Not_determined	BW25113_0363	putative family 2 glycosyltransferase
358	yaiS	NA	NA	NA	NA	NA	NA	nc	nc	Not_regulated	0	Not_determined	BW25113_0364	putative PIG-L family deacetylase
359	tauA	-0.729759	0.343948	8.32519	7.95122	0.071181	0.402178	nc	nc	Not_regulated	0	Not_determined	BW25113_0365	taurine transporter subunit
360	tauB	-0.646974	0.386318	8.24986	7.86848	0.157676	0.351096	nc	nc	Not_regulated	0	Not_determined	BW25113_0366	taurine transporter subunit
361	tauC	-0.610534	0.322629	7.80396	7.31912	0.148176	0.450717	nc	nc	Not_regulated	0	Not_determined	BW25113_0367	taurine transporter subunit
362	tauD	-0.567913	0.312949	8.24014	7.91125	0.210391	0.430379	nc	nc	Not_regulated	0	Not_determined	BW25113_0368	taurine dioxygenase, 2-oxoglutarate-dependent
363	hemB	0.287691	1.04577	7.73024	7.56632	0.131385	1.55e-15	nc	up	Not_regulated	0	K01698	BW25113_0369	5-aminolevulinate dehydratase (porphobilinogen synthase)
364	yaiT	NA	NA	NA	NA	NA	NA	nc	nc	Not_regulated	1	Not_determined	BW25113_4580	Pseudogene
365	insF1_2	NA	NA	NA	NA	NA	NA	nc	nc	Not_regulated	0	Not_determined	BW25113_0372	IS3 transposase B
366	insE1_2	NA	NA	NA	NA	NA	NA	nc	nc	Not_regulated	0	Not_determined	BW25113_0373	IS3 transposase A
367	yaiV	NA	NA	NA	NA	NA	NA	nc	nc	Not_regulated	0	Not_determined	BW25113_0375	putative transcriptional regulator
368	ampH	-0.0966219	-0.0328567	7.40474	7.21993	0.636418	0.893139	nc	nc	Not_regulated	0	Not_determined	BW25113_0376	D-alanyl-D-alanine- carboxypeptidase/endopeptidase
369	sbmA	-0.15556	0.693125	7.66016	7.48406	0.49556	0.000775527	nc	up	Not_regulated	0	K17938	BW25113_0377	microcin B17 transporter
370	yaiW	-0.195915	0.342675	8.30996	8.32637	0.317684	0.0845416	nc	nc	Not_regulated	0	Not_determined	BW25113_0378	putative lipoprotein
371	yaiY	-0.914993	-1.39393	8.0123	8.43385	0.0266197	3.63e-05	nc	down	Not_regulated	0	Not_assigned	BW25113_0379	DUF2755 family inner membrane protein
372	yaiZ	-1.22863	-1.40043	4.71695	4.17641	9.99e-05	9.01e-06	down	down	Not_regulated	0	Not_assigned	BW25113_0380	DUF2754 family putative inner membrane protein
373	ddlA	-0.156622	0.361654	7.90091	7.70341	0.400103	0.0678045	nc	nc	Not_regulated	0	Not_determined	BW25113_0381	D-alanine-D-alanine ligase A
374	iraP	-0.549906	-0.736312	8.62482	8.84971	0.083593	0.00343809	nc	down	Not_regulated	0	Not_assigned	BW25113_0382	anti-RssB factor, RpoS stabilzer during Pi starvation
375	phoA	-0.753845	0.542322	10.6117	10.9202	0.105792	0.0616091	nc	nc	Not_regulated	0	Not_determined	BW25113_0383	bacterial alkaline phosphatase
376	psiF	-0.319272	0.248858	9.00329	9.27976	0.458075	0.215882	nc	nc	Not_regulated	0	Not_determined	BW25113_0384	PsiF family protein
377	yaiC	-0.186875	-0.0740278	6.40583	6.54051	0.64157	0.785706	nc	nc	Not_regulated	0	Not_determined	BW25113_0385	diguanylate cyclase, cellulose regualtor
378	proC	-0.0049456	0.289329	6.68164	6.68575	0.958328	0.121482	nc	nc	Not_regulated	0	Not_determined	BW25113_0386	pyrroline-5-carboxylate reductase, NAD(P)-binding
379	yaiI	0.0685781	-0.333197	5.83176	5.98738	0.70485	0.0456651	nc	nc	Not_regulated	0	Not_determined	BW25113_0387	UPF0178 family protein
380	aroL	-0.410093	-0.532502	6.08458	6.07902	0.112255	0.0013424	nc	nc	Not_regulated	0	Not_determined	BW25113_0388	shikimate kinase II
381	yaiA	-0.613473	-0.0571147	9.24361	9.40941	0.0734526	0.856376	nc	nc	Not_regulated	0	Not_determined	BW25113_0389	OxyR-regulated conserved protein
382	aroM	-1.44507	-1.24122	6.46498	6.97611	1.13e-07	4.91e-10	down	down	Not_regulated	0	K14591	BW25113_0390	AroM family protein
383	yaiE	0.11063	-0.545206	8.18365	8.08221	0.481289	0.000976658	nc	nc	Not_regulated	0	Not_determined	BW25113_0391	UPF0345 family protein
384	ykiA	NA	NA	NA	NA	NA	NA	nc	nc	Not_regulated	1	Not_determined	BW25113_0392	Pseudogene
385	rdgC	1.00028	1.20514	7.28535	6.83032	1.58e-08	1.34e-24	up	up	Not_regulated	0	K03554	BW25113_0393	nucleoid-associated ssDNA and dsDNA binding protein
386	mak	-0.609494	-0.239943	5.10058	5.00516	0.0129172	0.232314	nc	nc	Not_regulated	0	Not_determined	BW25113_0394	manno(fructo)kinase
387	araJ	-0.360328	-0.0670946	6.59896	6.40057	0.254721	0.805848	nc	nc	Dual	0	Not_determined	BW25113_0396	arabinose-inducible putative transporter, MFS family
388	sbcC	0.911757	0.945231	7.46915	7.0314	2e-08	9.47e-16	up	up	Not_regulated	0	K03546	BW25113_0397	exonuclease, dsDNA, ATP-dependent
389	sbcD	0.428499	0.575571	6.43353	6.10318	0.0126607	4.42e-07	nc	nc	Not_regulated	0	Not_determined	BW25113_0398	exonuclease, dsDNA, ATP-dependent
390	phoB	-0.198453	-0.104218	8.35189	8.50453	0.548698	0.64565	nc	nc	Not_regulated	0	Not_determined	BW25113_0399	response regulator in two-component regulatory system with PhoR (or CreC)
391	phoR	-0.114942	0.12596	8.53075	8.67569	0.762971	0.545576	nc	nc	Not_regulated	0	Not_determined	BW25113_0400	sensory histidine kinase in two-component regulatory system with PhoB
392	brnQ	-0.0731757	0.54279	7.70975	7.54389	0.7404	0.000764883	nc	nc	Not_regulated	0	Not_determined	BW25113_0401	branched-chain amino acid transport system 2 carrier protein
393	proY	0.0781529	0.207707	6.52917	6.39418	0.746707	0.20632	nc	nc	Not_regulated	0	Not_determined	BW25113_0402	proline-specific permease
394	malZ	-0.437521	-0.538263	6.95259	6.957	0.117489	0.00769721	nc	nc	Not_regulated	0	Not_determined	BW25113_0403	maltodextrin glucosidase
395	acpH	-0.0657019	-0.0917594	5.72604	5.53818	0.710708	0.737146	nc	nc	Not_regulated	0	Not_determined	BW25113_0404	acyl carrier protein (ACP) phosphodiesterase
396	queA	0.460569	0.0630995	6.30651	6.27293	0.0152263	0.736527	nc	nc	Not_regulated	0	Not_determined	BW25113_0405	S-adenosylmethionine:tRNA ribosyltransferase-isomerase
397	tgt	0.170513	0.202798	7.54578	7.62556	0.389632	0.214338	nc	nc	Not_regulated	0	Not_determined	BW25113_0406	tRNA-guanine transglycosylase
398	yajC	0.35385	0.0444219	8.13148	8.18922	0.0465156	0.856376	nc	nc	Not_regulated	0	Not_determined	BW25113_0407	SecYEG protein translocase auxillary subunit
399	secD	0.255176	0.302384	8.56073	8.34355	0.0987985	0.00554101	nc	nc	Not_regulated	0	Not_determined	BW25113_0408	SecYEG protein translocase auxillary subunit
400	secF	0.196319	-0.00754174	8.32231	8.35378	0.348051	0.984567	nc	nc	Not_regulated	0	Not_determined	BW25113_0409	SecYEG protein translocase auxillary subunit
401	yajD	-0.00907005	-0.283943	6.9403	7.11794	0.985818	0.137994	nc	nc	Not_regulated	0	Not_determined	BW25113_0410	HNH nuclease family protein
402	tsx	-1.14573	-0.565106	5.86722	6.15182	3.19e-06	0.00188068	down	nc	Dual	0	K05517	BW25113_0411	nucleoside channel, receptor of phage T6 and colicin K
403	yajI	-0.725216	-1.04702	6.85224	7.00073	0.00143786	3.56e-07	down	down	Not_regulated	0	Not_assigned	BW25113_0412	putative lipoprotein
404	nrdR	-0.380723	-0.317282	5.58793	5.76375	0.17178	0.112136	nc	nc	Not_regulated	0	Not_determined	BW25113_0413	Nrd regulon repressor
405	ribD	-0.210677	-0.208276	6.88541	6.84141	0.417906	0.125632	nc	nc	Not_regulated	0	Not_determined	BW25113_0414	fused diaminohydroxyphosphoribosylaminopyrimidine deaminase and 5-amino-6-(5-phosphoribosylamino) uracil reductase
406	ribE	-0.273227	-0.0280194	6.56012	6.59433	0.174484	0.921074	nc	nc	Not_regulated	0	Not_determined	BW25113_0415	riboflavin synthase beta chain
407	nusB	-0.141996	0.160308	6.41762	6.44245	0.491628	0.32064	nc	nc	Not_regulated	0	Not_determined	BW25113_0416	transcription antitermination protein
408	thiL	0.146306	0.21969	5.64675	5.47248	0.592911	0.301578	nc	nc	Not_regulated	0	Not_determined	BW25113_0417	thiamine monophosphate kinase
409	pgpA	0.224963	0.207936	8.02464	7.85384	0.161838	0.146028	nc	nc	Not_regulated	0	Not_determined	BW25113_0418	phosphatidylglycerophosphatase A
410	yajO	-0.518354	-0.0107312	7.28962	7.39976	0.00540751	0.902414	nc	nc	Not_regulated	0	Not_determined	BW25113_0419	2-carboxybenzaldehyde reductase
411	dxs	0.0792975	-0.0202114	8.5175	8.43977	0.706319	0.885591	nc	nc	Not_regulated	0	Not_determined	BW25113_0420	1-deoxyxylulose-5-phosphate synthase, thiamine triphosphate-binding, FAD-requiring
412	ispA	-0.526113	-0.586757	8.05735	8.0723	0.0232947	0.000942341	nc	down	Not_regulated	0	K00795	BW25113_0421	geranyltranstransferase
413	xseB	-0.466629	-0.75176	6.16823	6.47638	0.0667052	2.55e-09	nc	down	Not_regulated	0	K03602	BW25113_0422	exonuclease VII small subunit
414	thiI	0.593223	0.576362	6.98363	6.74503	2.36e-06	7.93e-06	up	nc	Not_regulated	0	K03151	BW25113_0423	tRNA s(4)U8 sulfurtransferase
415	yajL	0.316275	0.316246	5.42543	5.3157	0.112283	0.0551948	nc	nc	Not_regulated	0	Not_determined	BW25113_0424	oxidative-stress-resistance chaperone
416	panE	0.0309984	-0.116905	5.68651	5.78407	0.932685	0.432604	nc	nc	Not_regulated	0	Not_determined	BW25113_0425	2-dehydropantoate reductase, NADPH-specific
417	yajQ	0.551701	0.0249223	8.43326	8.40865	0.00516619	0.914749	nc	nc	Not_regulated	0	Not_determined	BW25113_0426	phage Phi6 host factor, ATP/GTP binding protein
418	yajR	-0.466659	-0.0254287	6.39751	6.48062	0.0245794	0.993493	nc	nc	Not_regulated	0	Not_determined	BW25113_0427	putative transporter
419	cyoE	-0.395205	-0.17671	8.42964	8.54241	0.0222138	0.29987	nc	nc	Activated	0	Not_determined	BW25113_0428	protoheme IX farnesyltransferase
420	cyoD	-0.0662678	-0.24912	7.00762	7.08988	0.814403	0.215243	nc	nc	Activated	0	Not_determined	BW25113_0429	cytochrome o ubiquinol oxidase subunit IV
421	cyoC	-0.0510729	-0.138848	7.1757	7.13049	0.882	0.518555	nc	nc	Activated	0	Not_determined	BW25113_0430	cytochrome o ubiquinol oxidase subunit III
422	cyoB	-0.149583	0.0619692	8.79004	8.72376	0.475795	0.729796	nc	nc	Activated	0	Not_determined	BW25113_0431	cytochrome o ubiquinol oxidase subunit I
423	cyoA	-0.263783	-0.306202	8.87546	8.95092	0.223975	0.0651026	nc	nc	Activated	0	Not_determined	BW25113_0432	cytochrome o ubiquinol oxidase subunit II
424	ampG	0.0788381	-0.111187	6.88508	6.73226	0.798556	0.640269	nc	nc	Not_regulated	0	Not_determined	BW25113_0433	muropeptide transporter
425	yajG	-0.203278	-0.478773	7.28579	7.11006	0.575355	0.0175611	nc	nc	Not_regulated	0	Not_determined	BW25113_0434	putative lipoprotein
426	bolA	-0.799421	-0.884858	10.6938	11.1529	0.0243594	4.66e-06	nc	down	Not_regulated	0	K05527	BW25113_0435	stationary-phase morphogene, transcriptional repressor for mreB
427	tig	-0.0825918	-0.0872683	9.80162	9.93832	0.72225	0.623361	nc	nc	Not_regulated	0	Not_determined	BW25113_0436	peptidyl-prolyl cis/trans isomerase (trigger factor)
428	clpP	-0.378324	-0.0525101	8.78762	8.67402	0.0189022	0.760203	nc	nc	Not_regulated	0	Not_determined	BW25113_0437	proteolytic subunit of ClpA-ClpP and ClpX-ClpP ATP-dependent serine proteases
429	clpX	-0.329677	-0.144135	10.5458	10.6019	0.046139	0.321469	nc	nc	Not_regulated	0	Not_determined	BW25113_0438	ATPase and specificity subunit of ClpX-ClpP ATP-dependent serine protease
430	lon	-0.171839	0.3125	9.81257	9.71523	0.348223	0.0190171	nc	nc	Not_regulated	0	Not_determined	BW25113_0439	DNA-binding ATP-dependent protease La
431	hupB	-0.198873	-0.400228	8.97508	9.11643	0.394055	0.0143776	nc	nc	Activated	0	Not_determined	BW25113_0440	HU, DNA-binding transcriptional regulator, beta subunit
432	ppiD	0.0973753	0.00934272	9.11374	9.04775	0.568377	0.943927	nc	nc	Not_regulated	0	Not_determined	BW25113_0441	periplasmic folding chaperone, has an inactive PPIase domain
433	ybaV	-0.257038	-0.518396	4.43882	4.45263	0.49188	0.0321584	nc	nc	Not_regulated	0	Not_determined	BW25113_0442	putative competence-suppressing periplasmic helix-hairpin-helix DNA-binding protein
434	fadM	-1.20848	-2.31586	6.26081	8.02311	3.09e-06	1.23e-07	down	down	Not_regulated	0	K12500	BW25113_0443	long-chain acyl-CoA thioesterase III
435	queC	0.0365475	-0.386844	6.34222	6.50644	0.865972	0.00882628	nc	nc	Not_regulated	0	Not_determined	BW25113_0444	7-cyano-7-deazaguanine (preQ0) synthase
436	ybaE	-0.086497	-0.0284311	6.03441	5.93772	0.741351	1	nc	nc	Not_regulated	0	Not_determined	BW25113_0445	putative ABC superfamily transporter periplasmic-binding protein
437	cof	0.110164	-0.294193	6.72695	6.73847	0.794861	0.102407	nc	nc	Not_regulated	0	Not_determined	BW25113_0446	thiamine pyrimidine pyrophosphate hydrolase
438	ybaO	0.0338952	0.215061	5.6864	5.57075	0.932685	0.23595	nc	nc	Not_regulated	0	Not_determined	BW25113_0447	putative DNA-binding transcriptional regulator
439	mdlA	0.186318	0.429333	5.91718	5.58081	0.438524	0.0284142	nc	nc	Not_regulated	0	Not_determined	BW25113_0448	putative multidrug transporter subunit of ABC superfamily, ATP-binding component
440	mdlB	0.44665	0.489907	6.28418	5.89849	0.0169681	0.0041231	nc	nc	Not_regulated	0	Not_determined	BW25113_0449	putative multidrug transporter subunit of ABC superfamily, ATP-binding component
441	glnK	-0.792679	0.480093	10.2102	9.37044	0.171551	0.252117	nc	nc	Not_regulated	0	Not_determined	BW25113_0450	nitrogen assimilation regulatory protein for GlnL, GlnE, and AmtB
442	amtB	-0.676062	0.488544	12.0009	11.2355	0.243594	0.235519	nc	nc	Not_regulated	0	Not_determined	BW25113_0451	ammonium transporter
443	tesB	-0.570957	-0.0297946	8.24663	8.04282	0.0109253	0.934111	nc	nc	Not_regulated	0	Not_determined	BW25113_0452	acyl-CoA thioesterase 2
444	ybaY	-0.628012	-0.412047	9.36693	9.36652	0.00357702	0.0219055	down	nc	Not_regulated	0	K09914	BW25113_0453	outer membrane lipoprotein
445	ybaZ	-0.244901	-0.609324	4.87448	5.04071	0.522373	0.000654696	nc	down	Not_regulated	0	K07443	BW25113_0454	excision repair protein, alkyltransferase-like protein ATL
446	ybaA	-1.20004	-1.55136	8.1613	8.32155	0.0129383	4.25e-08	nc	down	Not_regulated	0	Not_assigned	BW25113_0456	DUF1428 family protein
447	ylaB	0.102759	0.266669	7.2721	7.25234	0.606069	0.0355378	nc	nc	Not_regulated	0	Not_determined	BW25113_0457	putative membrane-anchored cyclic-di-GMP phosphodiesterase
448	ylaC	0.203836	0.0525339	6.18306	6.1014	0.510798	0.921209	nc	nc	Not_regulated	0	Not_determined	BW25113_0458	DUF1449 family inner membrane protein
449	maa	-0.0976657	0.354403	5.99826	5.65801	0.70485	0.0337632	nc	nc	Not_regulated	0	Not_determined	BW25113_0459	maltose O-acetyltransferase
450	hha	0.273817	0.379818	8.51841	8.30516	0.371702	0.0843725	nc	nc	Not_regulated	0	Not_determined	BW25113_0460	modulator of gene expression, with H-NS
451	tomB	0.20956	0.686269	9.10836	8.88527	0.425791	0.000100287	nc	up	Not_regulated	0	K19162	BW25113_0461	Hha toxicity attenuator
452	acrB	-0.257723	-0.0866498	9.65169	9.761	0.0873156	0.569032	nc	nc	Not_regulated	0	Not_determined	BW25113_0462	multidrug efflux system protein
453	acrA	-0.260721	0.023104	8.32058	8.40788	0.0775906	0.869714	nc	nc	Not_regulated	0	Not_determined	BW25113_0463	multidrug efflux system
454	acrR	0.00195704	-0.207731	7.89497	7.9892	1	0.14432	nc	nc	Not_regulated	0	Not_determined	BW25113_0464	transcriptional repressor
455	mscK	-0.102086	-0.249214	8.72024	8.75167	0.654652	0.065113	nc	nc	Not_regulated	0	Not_determined	BW25113_0465	mechanosensitive channel protein, intermediate conductance, K+ regulated
456	ybaM	NA	NA	NA	NA	NA	NA	nc	nc	Not_regulated	0	Not_determined	BW25113_0466	DUF2496 family protein
457	priC	0.0362072	0.0746888	5.04995	4.9437	0.879506	0.574012	nc	nc	Not_regulated	0	Not_determined	BW25113_0467	primosomal replication protein N''
458	ybaN	0.62406	0.331337	7.4161	6.92648	0.00103119	0.0329728	up	nc	Not_regulated	0	K09790	BW25113_0468	DUF454 family inner membrane protein
459	apt	0.299171	0.325831	6.75917	6.47008	0.135363	0.0704994	nc	nc	Not_regulated	0	Not_determined	BW25113_0469	adenine phosphoribosyltransferase
460	dnaX	0.323775	0.0363838	8.58135	8.49599	0.071181	0.791091	nc	nc	Not_regulated	0	Not_determined	BW25113_0470	DNA polymerase III/DNA elongation factor III, tau and gamma subunits
461	ybaB	-0.000244773	-0.159645	7.15084	7.11034	0.982728	0.332498	nc	nc	Not_regulated	0	Not_determined	BW25113_0471	DNA-binding protein, putative nucleoid-associated protein
462	recR	-0.0478487	-0.001715	7.21363	7.30964	0.753631	1	nc	nc	Not_regulated	0	Not_determined	BW25113_0472	gap repair protein
463	htpG	-0.721424	0.0818545	9.2378	9.39306	0.00112808	0.683631	down	nc	Not_regulated	0	K04079	BW25113_0473	protein refolding molecular co-chaperone Hsp90, Hsp70-dependent
464	adk	-0.0467722	-0.796997	8.69108	8.86124	0.876432	2.12e-07	nc	down	Not_regulated	0	K00939	BW25113_0474	adenylate kinase
465	hemH	-0.410591	3.36e-05	5.41041	5.42975	0.0798074	0.962721	nc	nc	Not_regulated	0	Not_determined	BW25113_0475	ferrochelatase
466	aes	-0.171514	-0.119681	5.10097	4.92694	0.66242	0.482336	nc	nc	Not_regulated	0	Not_determined	BW25113_0476	acetyl esterase
467	gsk	0.633735	0.645587	7.26663	6.84103	0.000932203	4.62e-07	up	up	Not_regulated	0	K00892	BW25113_0477	inosine/guanosine kinase
468	ybaL	0.0909983	-0.0216454	7.85886	7.60958	0.727807	0.922577	nc	nc	Not_regulated	0	Not_determined	BW25113_0478	inner membrane putative NAD(P)-binding transporter
469	fsr	-0.235413	0.329202	6.42669	6.42145	0.228285	0.0665499	nc	nc	Not_regulated	0	Not_determined	BW25113_0479	putative fosmidomycin efflux system protein
470	ushA	-0.187121	-0.148462	7.16334	7.13767	0.339847	0.253202	nc	nc	Not_regulated	0	Not_determined	BW25113_0480	bifunctional UDP-sugar hydrolase/5'-nucleotidase
471	ybaK	0.5812	0.372835	5.68945	5.31817	0.00194782	0.0221195	nc	nc	Not_regulated	0	Not_determined	BW25113_0481	Cys-tRNA(Pro)/Cys-tRNA(Cys) deacylase
472	ybaP	-0.31166	-0.316221	7.32197	7.26193	0.26013	0.156504	nc	nc	Not_regulated	0	Not_determined	BW25113_0482	TraB family protein
473	ybaQ	0.468843	0.106516	8.88432	8.75166	0.0142937	0.539866	nc	nc	Not_regulated	0	Not_determined	BW25113_0483	putative DNA-binding transcriptional regulator
474	copA	-0.904822	-0.628607	8.35447	8.90948	2.99e-05	0.000161676	down	down	Not_regulated	0	K17686	BW25113_0484	copper transporter
475	glsA	-1.68552	-0.667101	6.94617	7.28756	3.37e-07	0.000920074	down	down	Not_regulated	0	K01425	BW25113_0485	glutaminase 1
476	ybaT	-1.12588	-0.262094	7.50918	7.87017	0.000742177	0.216846	down	nc	Not_regulated	0	Not_assigned	BW25113_0486	putative amino acid transporter
477	cueR	-0.264112	-0.0864697	7.55118	7.62919	0.223305	0.622088	nc	nc	Not_regulated	0	Not_determined	BW25113_0487	copper-responsive regulon transcriptional regulator
478	ybbJ	-0.187119	0.0364568	6.4554	6.374	0.291984	0.996602	nc	nc	Not_regulated	0	Not_determined	BW25113_0488	inner membrane protein that stimulates the ftsH htpX mutant suppressor activity of QmcA
479	qmcA	-0.0974839	0.257705	7.24989	7.13296	0.654965	0.11587	nc	nc	Not_regulated	0	Not_determined	BW25113_0489	PHB domain membrane-anchored putative protease
480	fetA	-0.134563	-0.342147	6.06378	6.13711	0.648151	0.0286015	nc	nc	Not_regulated	0	Not_determined	BW25113_0490	iron exporter, ATP-binding subunit, ABC transporter FetAB subunit
481	fetB	-0.213483	0.0628477	4.83206	4.98101	0.46254	0.843535	nc	nc	Not_regulated	0	Not_determined	BW25113_0491	iron exporter permease subunit, ABC transporter FetAB
482	ybbN	-0.515701	0.35693	8.37027	8.41251	0.00570438	0.015069	nc	nc	Not_regulated	0	Not_determined	BW25113_0492	DnaK co-chaperone, thioredoxin-like protein
483	ybbO	0.0294612	0.149477	5.90861	5.86377	0.886212	0.247898	nc	nc	Not_regulated	0	Not_determined	BW25113_0493	putative oxidoreductase
484	tesA	-0.247477	-0.273275	7.73933	7.75156	0.128692	0.0815693	nc	nc	Not_regulated	0	Not_determined	BW25113_0494	multifunctional acyl-CoA thioesterase 1
485	ybbA	-0.709045	-0.26769	6.34212	6.23178	0.00130899	0.198566	down	nc	Not_regulated	0	K02003	BW25113_0495	putative ABC superfamily transporter ATP-binding subunit
486	ybbP	-0.363864	-0.131449	6.70743	6.48194	0.121265	0.554897	nc	nc	Not_regulated	0	Not_determined	BW25113_0496	putative ABC transporter permease
487	rhsD	0.0836315	0.23766	6.7611	6.82214	0.742954	0.0999182	nc	nc	Not_regulated	0	Not_determined	BW25113_0497	Rhs family putative polymorphic toxin
488	ybbC	NA	NA	NA	NA	NA	NA	nc	nc	Not_regulated	0	Not_determined	BW25113_0498	putative immunity protein
489	rhsH	NA	NA	NA	NA	NA	NA	nc	nc	Not_regulated	1	Not_determined	BW25113_0499	Pseudogene
490	ybbD	NA	NA	NA	NA	NA	NA	nc	nc	Not_regulated	1	Not_determined	BW25113_0501	Pseudogene
491	ylbI	NA	NA	NA	NA	NA	NA	nc	nc	Not_regulated	1	Not_determined	BW25113_4632	Pseudogene
492	ylbG	NA	NA	NA	NA	NA	NA	nc	nc	Not_regulated	1	Not_determined	BW25113_0502	Pseudogene
493	mnmH	0.723186	0.778709	5.6301	5.30878	4.58e-05	1.91e-08	up	up	Not_regulated	0	K06917	BW25113_0503	tRNA 2-selenouridine synthase, selenophosphate-dependent
494	allS	NA	NA	NA	NA	NA	NA	nc	nc	Not_regulated	0	Not_determined	BW25113_0504	allD operon transcriptional activator
495	allA	NA	NA	NA	NA	NA	NA	nc	nc	Not_regulated	0	Not_determined	BW25113_0505	ureidoglycolate lyase, releasing urea
496	allR	-0.530831	-0.71171	9.56106	9.83993	0.0908026	0.00849673	nc	down	Not_regulated	0	K10973	BW25113_0506	transcriptional repressor of all and gcl operons
497	gcl	-0.103796	0.302343	5.70713	5.24268	0.865972	0.11746	nc	nc	Not_regulated	0	Not_determined	BW25113_0507	glyoxylate carboligase
498	hyi	NA	NA	NA	NA	NA	NA	nc	nc	Not_regulated	0	Not_determined	BW25113_0508	hydroxypyruvate isomerase
499	glxR	NA	NA	NA	NA	NA	NA	nc	nc	Not_regulated	0	Not_determined	BW25113_0509	tartronate semialdehyde reductase, NADH-dependent
500	ybbW	NA	NA	NA	NA	NA	NA	nc	nc	Not_regulated	0	Not_determined	BW25113_0511	putative allantoin transporter
501	allB	-0.0627708	0.106923	5.49709	5.5503	0.943783	0.723124	nc	nc	Not_regulated	0	Not_determined	BW25113_0512	allantoinase
502	ybbY	0.192092	NA	4.06507	NA	0.644079	NA	nc	nc	Not_regulated	0	Not_determined	BW25113_0513	putative uracil/xanthine transporter
503	glxK	NA	NA	NA	NA	NA	NA	nc	nc	Not_regulated	0	Not_determined	BW25113_0514	glycerate kinase II
504	allE	0.417913	0.63226	5.34292	4.97541	0.199911	0.000224338	nc	up	Not_regulated	0	K14977	BW25113_0515	S-ureidoglycine aminohydrolase
505	allC	-0.0358625	0.395137	4.95114	4.53329	0.997076	0.0427134	nc	nc	Not_regulated	0	Not_determined	BW25113_0516	allantoate amidohydrolase
506	allD	NA	NA	NA	NA	NA	NA	nc	nc	Not_regulated	0	Not_determined	BW25113_0517	ureidoglycolate dehydrogenase
507	fdrA	NA	NA	NA	NA	NA	NA	nc	nc	Not_regulated	0	Not_determined	BW25113_0518	putative NAD(P)-binding acyl-CoA synthetase
508	ylbE	NA	NA	NA	NA	NA	NA	nc	nc	Not_regulated	0	Not_determined	BW25113_4572	NO-induced DUF1116 protein
509	ylbF	NA	NA	NA	NA	NA	NA	nc	nc	Not_regulated	0	Not_determined	BW25113_0520	putative anaerobic allantoin catabolic oxamate carbamoyltransferase
510	ybcF	NA	NA	NA	NA	NA	NA	nc	nc	Not_regulated	0	Not_determined	BW25113_0521	putative carbonate kinase
511	purK	0.371294	0.23198	6.2773	6.44142	0.27832	0.445154	nc	nc	Not_regulated	0	Not_determined	BW25113_0522	N5-carboxyaminoimidazole ribonucleotide synthase
512	purE	0.00904	0.018764	4.85373	5.04023	0.981288	1	nc	nc	Not_regulated	0	Not_determined	BW25113_0523	N5-carboxyaminoimidazole ribonucleotide mutase
513	lpxH	0.222772	0.052369	6.03943	5.96743	0.284799	0.829238	nc	nc	Not_regulated	0	Not_determined	BW25113_0524	UDP-2,3-diacylglucosamine pyrophosphohydrolase
514	ppiB	0.420224	0.136675	9.204	9.21627	0.0373755	0.436806	nc	nc	Not_regulated	0	Not_determined	BW25113_0525	peptidyl-prolyl cis-trans isomerase B (rotamase B)
515	cysS	0.369526	0.02387	7.97997	7.52871	0.160915	0.891749	nc	nc	Not_regulated	0	Not_determined	BW25113_0526	cysteinyl-tRNA synthetase
516	ybcI	-0.322	-0.567012	4.63199	4.57288	0.207284	0.035761	nc	nc	Not_regulated	0	Not_determined	BW25113_0527	DUF457 family inner membrane protein
517	ybcJ	0.556367	-0.302984	4.92244	4.83865	0.0375128	0.188876	nc	nc	Not_regulated	0	Not_determined	BW25113_0528	ribosome-associated protein
518	folD	0.0230271	-0.309013	7.30277	7.48716	0.958844	0.0669308	nc	nc	Not_regulated	0	Not_determined	BW25113_0529	bifunctional 5,10-methylene-tetrahydrofolate dehydrogenase/ 5,10-methylene-tetrahydrofolate cyclohydrolase
519	sfmA	NA	NA	NA	NA	NA	NA	nc	nc	Not_regulated	0	Not_determined	BW25113_0530	FimA homolog
520	sfmC	NA	NA	NA	NA	NA	NA	nc	nc	Not_regulated	0	Not_determined	BW25113_0531	putative periplasmic pilus chaperone
521	sfmD	0.389708	0.941333	4.28646	4.16838	0.209384	8.04e-05	nc	up	Not_regulated	0	K07347	BW25113_0532	putative outer membrane export usher protein
522	sfmH	NA	NA	NA	NA	NA	NA	nc	nc	Not_regulated	0	Not_determined	BW25113_0533	FimA homolog
523	sfmF	NA	NA	NA	NA	NA	NA	nc	nc	Not_regulated	0	Not_determined	BW25113_0534	FimA homolog
524	sfmZ	NA	NA	NA	NA	NA	NA	nc	nc	Not_regulated	0	Not_determined	BW25113_0535	response regulator family protein
525	intD	0.437875	0.270589	7.55043	7.35899	0.0283689	0.12804	nc	nc	Not_regulated	0	Not_determined	BW25113_0537	DLP12 prophage
526	xisD	NA	NA	NA	NA	NA	NA	nc	nc	Not_regulated	1	Not_determined	BW25113_4633	Pseudogene
527	exoD	NA	NA	NA	NA	NA	NA	nc	nc	Not_regulated	1	Not_determined	BW25113_0539	Pseudogene
528	peaD	NA	NA	NA	NA	NA	NA	nc	nc	Not_regulated	1	Not_determined	BW25113_4508	Pseudogene
529	renD	NA	NA	NA	NA	NA	NA	nc	nc	Not_regulated	1	Not_determined	BW25113_0542	Pseudogene
530	insE1_3	NA	NA	NA	NA	NA	NA	nc	nc	Not_regulated	0	Not_determined	BW25113_0540	IS3 transposase A
531	insF1_3	NA	NA	NA	NA	NA	NA	nc	nc	Not_regulated	0	Not_determined	BW25113_0541	IS3 transposase B
532	emrE	-0.142237	-0.0277001	5.46838	5.52306	0.821584	0.868253	nc	nc	Not_regulated	0	Not_determined	BW25113_0543	DLP12 prophage
533	ybcK	NA	NA	NA	NA	NA	NA	nc	nc	Not_regulated	0	Not_determined	BW25113_0544	DLP12 prophage
534	ybcL	0.369141	0.203175	4.98916	4.87806	0.170159	0.596205	nc	nc	Not_regulated	0	Not_determined	BW25113_0545	inactive polymorphonuclear leukocyte migration suppressor
535	ybcM	0.315425	0.0284638	8.10085	8.2031	0.339847	0.921209	nc	nc	Not_regulated	0	Not_determined	BW25113_0546	DLP12 prophage
536	ylcH	NA	NA	NA	NA	NA	NA	nc	nc	Not_regulated	0	Not_determined	BW25113_4588	uncharacterized protein, DLP12 prophage
537	ybcN	NA	NA	NA	NA	NA	NA	nc	nc	Not_regulated	0	Not_determined	BW25113_0547	DLP12 prophage
538	ninE	NA	NA	NA	NA	NA	NA	nc	nc	Not_regulated	0	Not_determined	BW25113_0548	DLP12 prophage
539	ybcO	NA	NA	NA	NA	NA	NA	nc	nc	Not_regulated	0	Not_determined	BW25113_0549	DLP12 prophage
540	rusA	NA	NA	NA	NA	NA	NA	nc	nc	Not_regulated	0	Not_determined	BW25113_0550	DLP12 prophage
541	ylcG	NA	NA	NA	NA	NA	NA	nc	nc	Not_regulated	0	Not_determined	BW25113_4509	uncharacterized protein, DLP12 prophage
542	quuD	NA	NA	NA	NA	NA	NA	nc	nc	Not_regulated	0	Not_determined	BW25113_0551	DLP12 prophage
543	nmpC	NA	NA	NA	NA	NA	NA	nc	nc	Activated	1	Not_determined	BW25113_0553	Pseudogene
544	insH1_2	NA	NA	NA	NA	NA	NA	nc	nc	Not_regulated	0	Not_determined	BW25113_0552	IS5 transposase and trans-activator
545	essD	NA	NA	NA	NA	NA	NA	nc	nc	Not_regulated	0	Not_determined	BW25113_0554	DLP12 prophage
546	rrrD	0.435713	0.0446691	4.82824	4.79843	0.116564	1	nc	nc	Not_regulated	0	Not_determined	BW25113_0555	DLP12 prophage
547	rzpD	NA	NA	NA	NA	NA	NA	nc	nc	Not_regulated	0	Not_determined	BW25113_0556	DLP12 prophage
548	rzoD	NA	NA	NA	NA	NA	NA	nc	nc	Not_regulated	0	Not_determined	BW25113_4510	DLP12 prophage
549	borD	NA	-2.40153	NA	4.70474	NA	1.34e-12	nc	down	Not_regulated	0	Not_assigned	BW25113_0557	DLP12 prophage
550	ybcV	NA	NA	NA	NA	NA	NA	nc	nc	Not_regulated	0	Not_determined	BW25113_0558	DLP12 prophage
551	ybcW	NA	NA	NA	NA	NA	NA	nc	nc	Not_regulated	0	Not_determined	BW25113_0559	DLP12 prophage
552	ylcI	NA	NA	NA	NA	NA	NA	nc	nc	Not_regulated	0	Not_determined	BW25113_4589	DUF3950 family protein, DLP12 prophage
553	nohD	NA	NA	NA	NA	NA	NA	nc	nc	Not_regulated	0	Not_determined	BW25113_0560	DLP12 prophage
554	aaaD	NA	NA	NA	NA	NA	NA	nc	nc	Not_regulated	1	Not_determined	BW25113_4634	Pseudogene
555	tfaD	NA	NA	NA	NA	NA	NA	nc	nc	Not_regulated	1	Not_determined	BW25113_0561	Pseudogene
556	ybcY	NA	NA	NA	NA	NA	NA	nc	nc	Not_regulated	1	Not_determined	BW25113_0562	Pseudogene
557	tfaX	NA	NA	NA	NA	NA	NA	nc	nc	Not_regulated	1	Not_determined	BW25113_0563	Pseudogene
558	appY	-0.616915	-1.13571	5.7775	6.20513	0.150586	4.26e-05	nc	down	Not_regulated	0	Not_assigned	BW25113_0564	global transcriptional activator
559	ompT	-0.197578	-1.66664	8.76168	9.53401	0.553148	7.63e-13	nc	down	Not_regulated	0	K01355	BW25113_0565	DLP12 prophage
560	envY	0.054078	0.385454	4.10839	4.07986	0.784947	0.12229	nc	nc	Not_regulated	0	Not_determined	BW25113_0566	porin thermoregulatory transcriptional activator
561	ybcH	0.640425	0.710052	4.31968	4.02945	0.0247234	8.04e-05	nc	up	Not_regulated	0	Not_assigned	BW25113_0567	PRK09936 family protein
562	nfrA	0.280783	0.541393	6.33602	6.05858	0.132738	2.33e-05	nc	nc	Not_regulated	0	Not_determined	BW25113_0568	bacteriophage N4 receptor, outer membrane subunit
563	nfrB	0.336677	0.133146	6.674	6.46435	0.0832067	0.497046	nc	nc	Not_regulated	0	Not_determined	BW25113_0569	bacteriophage N4 receptor, inner membrane subunit
564	cusS	-0.213328	-0.687628	6.36454	6.61123	0.506406	2.05e-07	nc	down	Not_regulated	0	K07644	BW25113_0570	sensory histidine kinase in two-component regulatory system with CusR, senses copper ions
565	cusR	-0.408129	-0.804967	5.8158	6.08472	0.177725	1.14e-07	nc	down	Not_regulated	0	K07665	BW25113_0571	response regulator in two-component regulatory system with CusS
566	cusC	0.183759	0.460676	4.44705	4.56608	0.641382	0.0745098	nc	nc	Not_regulated	0	Not_determined	BW25113_0572	copper/silver efflux system, outer membrane component
567	cusF	NA	NA	NA	NA	NA	NA	nc	nc	Not_regulated	0	Not_determined	BW25113_0573	periplasmic copper- and silver-binding protein
568	cusB	NA	NA	NA	NA	NA	NA	nc	nc	Not_regulated	0	Not_determined	BW25113_0574	copper/silver efflux system, membrane fusion protein
569	cusA	0.109036	0.692496	5.23384	5.11724	0.70998	0.000383526	nc	up	Not_regulated	0	K07787	BW25113_0575	copper/silver efflux system, membrane component
570	pheP	0.138748	0.0410165	6.06771	5.94778	0.605763	0.835878	nc	nc	Not_regulated	0	Not_determined	BW25113_0576	phenylalanine transporter
571	ybdG	-0.140255	-0.118013	7.04995	7.00248	0.580323	0.599273	nc	nc	Not_regulated	0	Not_determined	BW25113_0577	mechanosensitive channel protein, miniconductance
572	nfsB	0.577284	0.397453	7.06224	7.00907	0.000202178	0.00516056	nc	nc	Not_regulated	0	Not_determined	BW25113_0578	dihydropteridine reductase, NAD(P)H-dependent, oxygen-insensitive
573	ybdF	0.277889	-0.504821	4.66815	4.78363	0.343354	0.00946374	nc	nc	Not_regulated	0	Not_determined	BW25113_0579	DUF419 family protein
574	ybdJ	0.36095	-0.128671	4.87922	4.86083	0.133588	0.699544	nc	nc	Not_regulated	0	Not_determined	BW25113_0580	DUF1158 family putative inner membrane protein
575	ybdK	-0.546267	-0.321823	7.38275	7.62186	0.0202052	0.0402888	nc	nc	Not_regulated	0	Not_determined	BW25113_0581	weak gamma-glutamyl:cysteine ligase
576	hokE	NA	NA	NA	NA	NA	NA	nc	nc	Not_regulated	0	Not_determined	BW25113_4415	toxic polypeptide, small
577	insL1_2	-0.1503	0.821313	5.26029	4.66687	0.956385	0.221159	nc	nc	Not_regulated	0	Not_determined	BW25113_0582	IS186 transposase
578	entD	1.33184	0.554186	6.53212	5.92751	1.06e-10	0.0179966	up	nc	Activated	0	K02362	BW25113_0583	phosphopantetheinyltransferase component of enterobactin synthase multienzyme complex
579	fepA	0.902607	-0.0225959	9.71686	9.25815	1.01e-05	0.949123	up	nc	Activated	0	K19611	BW25113_0584	iron-enterobactin outer membrane transporter
580	fes	0.392996	-0.109205	7.53832	7.19066	0.0474786	0.634922	nc	nc	Not_regulated	0	Not_determined	BW25113_0585	enterobactin/ferric enterobactin esterase
581	ybdZ	1.00218	0.337252	5.77724	5.23759	0.00269018	0.215776	up	nc	Not_regulated	0	Not_assigned	BW25113_4511	stimulator of EntF adenylation activity, MbtH-like
582	entF	0.678866	0.310912	9.3418	9.01353	0.000913979	0.109239	up	nc	Not_regulated	0	K02364	BW25113_0586	enterobactin synthase multienzyme complex component, ATP-dependent
583	fepE	NA	NA	NA	NA	NA	NA	nc	nc	Not_regulated	0	Not_determined	BW25113_0587	regulator of length of O-antigen component of lipopolysaccharide chains
584	fepC	1.125	1.16773	5.84696	5.35217	4.83e-08	6.1e-16	up	up	Not_regulated	0	K23188	BW25113_0588	iron-enterobactin transporter subunit
585	fepG	1.11563	1.09036	5.54891	4.91163	6.1e-07	1.09e-11	up	up	Not_regulated	0	K23187	BW25113_0589	iron-enterobactin transporter subunit
586	fepD	0.704026	0.591372	7.48675	7.30458	0.0145221	0.000546464	nc	up	Not_regulated	0	K23186	BW25113_0590	iron-enterobactin transporter subunit
587	entS	0.581691	0.455708	6.25367	5.87472	4.42e-05	0.00534527	nc	nc	Not_regulated	0	Not_determined	BW25113_0591	enterobactin exporter, iron-regulated
588	fepB	0.413998	0.0674221	7.34386	7.15235	0.0116458	0.634411	nc	nc	Not_regulated	0	Not_determined	BW25113_0592	iron-enterobactin transporter subunit
589	entC	0.0314379	-0.225404	7.747	7.92997	0.924828	0.259328	nc	nc	Activated	0	Not_determined	BW25113_0593	isochorismate synthase 1
590	entE	0.0222266	-0.0138737	7.66876	7.87065	0.931467	0.960956	nc	nc	Activated	0	Not_determined	BW25113_0594	2,3-dihydroxybenzoate-AMP ligase component of enterobactin synthase multienzyme complex
591	entB	0.0937177	-0.0700947	6.99788	7.21658	0.739871	0.733826	nc	nc	Activated	0	Not_determined	BW25113_0595	isochorismatase
592	entA	-0.0064952	-0.0408295	7.08524	7.22054	0.990469	0.845703	nc	nc	Activated	0	Not_determined	BW25113_0596	2,3-dihydro-2,3-dihydroxybenzoate dehydrogenase
593	entH	0.258589	0.0371023	6.6589	6.7796	0.240538	0.855485	nc	nc	Activated	0	Not_determined	BW25113_0597	enterobactin synthesis proofreading thioesterase
594	cstA	-0.786766	-0.887812	7.54344	7.76523	0.000118133	1.5e-07	down	down	Activated	0	K06200	BW25113_0598	carbon starvation protein involved in peptide utilization
595	ybdD	-0.698022	-0.832338	5.45045	5.51803	0.00222184	2.84e-06	down	down	Not_regulated	0	Not_assigned	BW25113_4512	DUF466 family protein
596	ybdH	-0.145217	0.108456	6.48215	6.20282	0.556418	0.442729	nc	nc	Not_regulated	0	Not_determined	BW25113_0599	putative oxidoreductase
597	ybdL	0.0953668	0.101542	6.27941	5.89104	0.740858	0.676148	nc	nc	Not_regulated	0	Not_determined	BW25113_0600	methionine aminotransferase, PLP-dependent
598	ybdM	0.553827	NA	4.18056	NA	0.0516869	NA	nc	nc	Not_regulated	0	Not_determined	BW25113_0601	Spo0J family protein, ParB-like nuclease domain
599	ybdN	0.419765	NA	4.06373	NA	0.282116	NA	nc	nc	Not_regulated	0	Not_determined	BW25113_0602	PAPS reductase-like domain protein
600	ybdO	NA	NA	NA	NA	NA	NA	nc	nc	Not_regulated	0	Not_determined	BW25113_0603	putative DNA-binding transcriptional regulator
601	dsbG	0.132078	0.35882	5.93154	5.81646	0.560884	0.0125934	nc	nc	Not_regulated	0	Not_determined	BW25113_0604	thiol:disulfide interchange protein, periplasmic
602	ahpC	-0.358055	0.194362	10.834	11.2436	0.15901	0.410219	nc	nc	Not_regulated	0	Not_determined	BW25113_0605	alkyl hydroperoxide reductase, C22 subunit
603	ahpF	-0.00570595	0.128065	9.01875	9.34558	0.998068	0.611277	nc	nc	Not_regulated	0	Not_determined	BW25113_0606	alkyl hydroperoxide reductase, F52a subunit, FAD/NAD(P)-binding
604	uspG	-1.29233	-0.375652	8.25093	8.70002	1.35e-12	0.136768	down	nc	Not_regulated	0	K11932	BW25113_0607	universal stress protein UP12
605	ybdR	-1.39637	-1.01728	8.87113	8.92545	2.36e-10	1.34e-05	down	down	Not_regulated	0	Not_assigned	BW25113_0608	putative Zn-dependent NAD(P)-binding oxidoreductase
606	rnk	-0.752239	-0.73693	6.76903	6.68337	3.25e-07	8.79e-06	down	down	Not_regulated	0	K06140	BW25113_0610	regulator of nucleoside diphosphate kinase
607	rna	0.411939	0.16652	7.51111	7.40557	0.017894	0.375198	nc	nc	Not_regulated	0	Not_determined	BW25113_0611	ribonuclease I
608	citT	0.131446	0.276418	4.75946	4.97829	0.644079	0.142229	nc	nc	Not_regulated	0	Not_determined	BW25113_0612	citrate:succinate antiporter
609	citG	NA	NA	NA	NA	NA	NA	nc	nc	Suppressed	0	Not_determined	BW25113_0613	2-(5''-triphosphoribosyl)-3'-dephosphocoenzyme-A synthase
610	citX	-0.492915	1.26693	4.91909	4.62543	0.546325	0.00329665	nc	up	Suppressed	0	K05964	BW25113_0614	apo-citrate lyase phosphoribosyl-dephospho-CoA transferase
611	citF	NA	NA	NA	NA	NA	NA	nc	nc	Suppressed	0	Not_determined	BW25113_0615	citrate lyase, citrate-ACP transferase (alpha) subunit
612	citE	NA	NA	NA	NA	NA	NA	nc	nc	Suppressed	0	Not_determined	BW25113_0616	citrate lyase, citryl-ACP lyase (beta) subunit
613	citD	NA	NA	NA	NA	NA	NA	nc	nc	Suppressed	0	Not_determined	BW25113_0617	citrate lyase, acyl carrier (gamma) subunit
614	citC	0.321707	1.00009	4.68595	4.31601	0.32324	3.45e-05	nc	up	Suppressed	0	K01910	BW25113_0618	[citrate [pro-3S]-lyase] ligase
615	citA	0.159724	0.495654	5.71142	5.41018	0.462629	0.00034301	nc	nc	Suppressed	0	Not_determined	BW25113_0619	sensory histidine kinase in two-component regulatory system with CitB
616	citB	0.610064	0.298869	4.83616	4.47078	0.00142479	0.214179	up	nc	Suppressed	0	K07702	BW25113_0620	response regulator in two-component regulatory system with CitA
617	dcuC	-0.204425	-0.166396	5.09911	5.05517	0.614483	0.347935	nc	nc	Not_regulated	0	Not_determined	BW25113_0621	anaerobic C4-dicarboxylate transport
618	pagP	-0.575763	-0.889589	6.78338	6.98824	0.109248	2.09e-06	nc	down	Not_regulated	0	K12973	BW25113_0622	phospholipid:lipid A palmitoyltransferase
619	cspE	-0.550158	-0.125481	14.4197	14.4595	0.0519337	0.711905	nc	nc	Activated	0	Not_determined	BW25113_0623	constitutive cold shock family transcription antitermination protein
620	flc	-0.215515	-0.169588	5.81255	6.01942	0.33088	0.361293	nc	nc	Not_regulated	0	Not_determined	BW25113_0624	fluoride efflux channel, dual topology membrane protein
621	ybeM	NA	NA	NA	NA	NA	NA	nc	nc	Not_regulated	1	Not_determined	BW25113_4581	Pseudogene
622	tatE	0.0378893	0.165525	9.62906	9.87931	0.942801	0.678868	nc	nc	Not_regulated	0	Not_determined	BW25113_0627	TatABCE protein translocation system subunit
623	lipA	-0.0504669	0.0349205	8.45235	8.43173	0.847081	0.886658	nc	nc	Not_regulated	0	Not_determined	BW25113_0628	lipoate synthase
624	ybeF	0.224226	0.446922	5.77024	5.73979	0.294293	0.031116	nc	nc	Not_regulated	0	Not_determined	BW25113_0629	LysR family putative transcriptional regulator
625	lipB	0.798524	0.971464	7.06926	6.70017	6.09e-05	9.83e-19	up	up	Not_regulated	0	K03801	BW25113_0630	octanoyltransferase
626	ybeD	0.565062	0.523916	8.86937	8.6391	0.0359767	0.00072253	nc	nc	Not_regulated	0	Not_determined	BW25113_0631	UPF0250 family protein
627	dacA	0.174384	0.265281	8.76832	8.70724	0.501535	0.0791523	nc	nc	Not_regulated	0	Not_determined	BW25113_0632	D-alanyl-D-alanine carboxypeptidase (penicillin-binding protein 5)
628	rlpA	0.156496	-0.0113872	8.39112	8.23647	0.418508	0.951509	nc	nc	Not_regulated	0	Not_determined	BW25113_0633	septal ring protein, suppressor of prc, minor lipoprotein
629	mrdB	0.179208	-0.18427	7.53878	7.25451	0.33541	0.28311	nc	nc	Not_regulated	0	Not_determined	BW25113_0634	cell wall shape-determining protein
630	mrdA	0.331328	0.233645	8.24624	7.96204	0.0658585	0.0770484	nc	nc	Not_regulated	0	Not_determined	BW25113_0635	transpeptidase involved in peptidoglycan synthesis (penicillin-binding protein 2)
631	rlmH	-0.15716	0.191897	6.71343	6.46747	0.538821	0.318629	nc	nc	Not_regulated	0	Not_determined	BW25113_0636	23S rRNA m(3)Psi1915 pseudouridine methyltransferase, SAM-dependent
632	rsfS	0.123846	0.203958	7.63511	7.47927	0.500847	0.146364	nc	nc	Not_regulated	0	Not_determined	BW25113_0637	ribosomal silencing factor
633	cobC	0.591901	0.447158	5.85286	5.23929	0.00603154	0.0146442	up	nc	Not_regulated	0	K02226	BW25113_0638	putative alpha-ribazole-5'-P phosphatase
634	nadD	0.0299619	-0.0593916	7.09244	6.92654	0.935832	0.813492	nc	nc	Not_regulated	0	Not_determined	BW25113_0639	nicotinic acid mononucleotide adenylyltransferase, NAD(P)-dependent
635	holA	0.00149281	-0.133385	8.41483	8.38725	1	0.413915	nc	nc	Not_regulated	0	Not_determined	BW25113_0640	DNA polymerase III, delta subunit
636	lptE	0.412012	0.29547	8.27009	8.12672	0.0105676	0.0302385	nc	nc	Not_regulated	0	Not_determined	BW25113_0641	LPS assembly OM complex LptDE, lipoprotein component
637	leuS	0.182632	0.425364	9.64978	9.47461	0.2219	9.47e-05	nc	nc	Not_regulated	0	Not_determined	BW25113_0642	leucyl-tRNA synthetase
638	ybeL	-0.674422	-0.216161	8.0306	7.98237	0.00413606	0.262263	down	nc	Not_regulated	0	Not_assigned	BW25113_0643	DUF1451 family protein
639	ybeQ	2.57916	0.283219	6.88082	5.11321	3.48e-07	0.202372	up	nc	Not_regulated	0	K07126	BW25113_0644	Sel1 family TPR-like repeat protein
640	ybeR	NA	NA	NA	NA	NA	NA	nc	nc	Not_regulated	0	Not_determined	BW25113_0645	uncharacterized protein
641	djlB	-0.064236	0.359643	4.45511	4.37497	0.956433	0.0773511	nc	nc	Not_regulated	0	Not_determined	BW25113_0646	putative HscC co-chaperone, uncharacterized J domain-containing protein
642	ybeT	NA	NA	NA	NA	NA	NA	nc	nc	Not_regulated	0	Not_determined	BW25113_0647	Sel1 family TPR-like repeat protein
643	ybeU	NA	NA	NA	NA	NA	NA	nc	nc	Not_regulated	0	Not_determined	BW25113_0648	DUF1266 family protein
644	djlC	-0.322155	0.0524524	5.12198	5.32383	0.709162	0.758789	nc	nc	Not_regulated	0	Not_determined	BW25113_0649	J domain-containing HscC co-chaperone
645	hscC	-0.760413	-0.306793	4.52413	4.78486	0.134153	0.239052	nc	nc	Not_regulated	0	Not_determined	BW25113_0650	Hsp70 family chaperone Hsc62, binds to RpoD and inhibits transcription
646	rihA	-2.04336	-0.973985	4.95432	5.44716	1.32e-06	1.88e-05	down	down	Not_regulated	0	K01250	BW25113_0651	ribonucleoside hydrolase 1
647	gltL	0.230084	0.402893	7.17877	6.6411	0.756393	0.0301737	nc	nc	Not_regulated	0	Not_determined	BW25113_0652	glutamate, aspartate ABC transporter ATP-binding subunit
648	gltK	0.068717	0.172478	5.83684	5.37972	0.930566	0.471314	nc	nc	Not_regulated	0	Not_determined	BW25113_0653	glutamate, aspartate ABC transporter permease subunit
649	gltJ	-0.158065	0.540827	6.52108	6.0255	0.853225	0.00529219	nc	nc	Not_regulated	0	Not_determined	BW25113_0654	glutamate, aspartate ABC transporter permease subunit
650	gltI	-0.257405	0.185001	9.85664	9.54854	0.770143	0.295988	nc	nc	Not_regulated	0	Not_determined	BW25113_0655	glutamate, aspartate binding protein, periplasmic
651	insH1_3	0.696878	0.899169	6.30652	5.66052	0.176675	0.00515674	nc	up	Not_regulated	0	K07481	BW25113_0656	IS5 transposase and trans-activator
652	lnt	0.0390376	0.0473854	7.45199	7.31773	0.834871	0.753835	nc	nc	Not_regulated	0	Not_determined	BW25113_0657	apolipoprotein N-acyltransferase
653	ybeX	-0.192457	0.0760925	8.84957	8.80957	0.227042	0.613507	nc	nc	Not_regulated	0	Not_determined	BW25113_0658	putative ion transport
654	ybeY	-0.48275	-0.127664	7.02853	7.20366	0.00963057	0.456221	nc	nc	Not_regulated	0	Not_determined	BW25113_0659	ssRNA-specific endoribonuclease
655	ybeZ	-0.657302	-0.0895279	8.06824	8.23429	4.99e-05	0.569032	down	nc	Not_regulated	0	K06217	BW25113_0660	PhoH-like heat shock protein
656	miaB	0.0749836	-0.013475	7.175	7.15278	0.732304	0.995536	nc	nc	Not_regulated	0	Not_determined	BW25113_0661	tRNA-i(6)A37 methylthiotransferase
657	ubiF	0.0853231	0.419851	7.3152	7.09771	0.693371	0.000446304	nc	nc	Not_regulated	0	Not_determined	BW25113_0662	2-octaprenyl-3-methyl-6-methoxy-1,4-benzoquinol oxygenase
658	asnB	0.0359315	-0.89975	7.40341	7.58373	0.928458	5.71e-05	nc	down	Not_regulated	0	K01953	BW25113_0674	asparagine synthetase B
659	umpH	-0.100884	-0.137144	7.19555	6.96648	0.573838	0.471508	nc	nc	Dual	0	Not_determined	BW25113_0675	UMP phosphatase
660	nagC	-0.502652	-0.579239	7.77064	7.85324	0.0118929	8.14e-06	nc	nc	Dual	0	Not_determined	BW25113_0676	N-acetylglucosamine-inducible nag divergent operon transcriptional repressor
661	nagA	-0.508052	-0.605222	7.81807	7.90674	0.0189432	1.93e-05	nc	down	Dual	0	K01443	BW25113_0677	N-acetylglucosamine-6-phosphate deacetylase
662	nagB	-0.518375	-0.277503	7.22374	7.01073	0.104354	0.131487	nc	nc	Dual	0	Not_determined	BW25113_0678	glucosamine-6-phosphate deaminase
663	nagE	-0.0549594	0.310442	8.75141	7.62125	0.955601	0.345099	nc	nc	Dual	0	Not_determined	BW25113_0679	fused N-acetyl glucosamine specific PTS enzyme: IIC, IIB, and IIA components
664	glnS	-0.218113	-0.198883	8.08503	8.12111	0.229049	0.121197	nc	nc	Not_regulated	0	Not_determined	BW25113_0680	glutamyl-tRNA synthetase
665	chiP	-0.315196	NA	4.33735	NA	0.479001	NA	nc	nc	Activated	0	Not_determined	BW25113_0681	chitoporin, uptake of chitosugars
666	chiQ	0.122476	-0.116585	4.60515	4.75337	0.735671	0.675884	nc	nc	Activated	0	Not_determined	BW25113_0682	chitosugar-induced verified lipoprotein
667	fur	0.202191	-0.120845	9.94702	10.1836	0.329439	0.58442	nc	nc	Activated	0	Not_determined	BW25113_0683	ferric iron uptake regulon transcriptional repressor
668	uof	NA	NA	NA	NA	NA	NA	nc	nc	Not_regulated	0	Not_determined	BW25113_4637	ryhB-regulated fur leader peptide
669	fldA	0.525028	0.176676	8.29353	8.11701	0.000599018	0.220058	nc	nc	Not_regulated	0	Not_determined	BW25113_0684	flavodoxin 1
670	ybfE	0.707515	NA	4.43401	NA	0.000783118	NA	up	nc	Not_regulated	0	Not_assigned	BW25113_0685	LexA-regulated protein, CopB family
671	ybfF	0.609933	0.227408	5.82557	5.54017	0.00131125	0.157584	up	nc	Not_regulated	0	K01175	BW25113_0686	acyl-CoA esterase
672	seqA	0.179887	-0.166473	7.89385	7.81298	0.326063	0.214338	nc	nc	Not_regulated	0	Not_determined	BW25113_0687	negative modulator of initiation of replication
673	pgm	-0.104587	-0.130541	8.61887	8.55926	0.549927	0.309764	nc	nc	Not_regulated	0	Not_determined	BW25113_0688	phosphoglucomutase
674	ybfP	-0.0687865	NA	4.14408	NA	0.820718	NA	nc	nc	Not_regulated	0	Not_determined	BW25113_0689	lipoprotein
675	ybfG	NA	NA	NA	NA	NA	NA	nc	nc	Not_regulated	1	Not_determined	BW25113_0691	Pseudogene
676	ybfI	NA	NA	NA	NA	NA	NA	nc	nc	Not_regulated	1	Not_determined	BW25113_4636	Pseudogene
677	potE	0.150292	0.446245	5.36236	5.1513	0.586796	0.00727679	nc	nc	Not_regulated	0	Not_determined	BW25113_0692	putrescine/proton symporter: putrescine/ornithine antiporter
678	speF	0.119079	0.159972	5.41955	5.28356	0.549579	0.293447	nc	nc	Not_regulated	0	Not_determined	BW25113_0693	ornithine decarboxylase isozyme, inducible
679	ybfK	NA	NA	NA	NA	NA	NA	nc	nc	Not_regulated	0	Not_determined	BW25113_4590	uncharacterized protein
680	kdpE	0.130805	0.337409	4.51477	4.28001	0.694808	0.121917	nc	nc	Not_regulated	0	Not_determined	BW25113_0694	response regulator in two-component regulatory system with KdpD
681	kdpD	0.18551	0.42567	7.37998	7.16419	0.312708	0.000167278	nc	nc	Not_regulated	0	Not_determined	BW25113_0695	fused sensory histidine kinase in two-component regulatory system with KdpE: signal sensing protein
682	kdpC	0.521396	0.548001	4.7673	4.5746	0.138447	0.0133508	nc	nc	Not_regulated	0	Not_determined	BW25113_0696	potassium translocating ATPase, subunit C
683	kdpB	0.389088	0.912546	4.7232	4.40231	0.238737	9.75e-07	nc	up	Not_regulated	0	K01547	BW25113_0697	potassium translocating ATPase, subunit B
684	kdpA	NA	NA	NA	NA	NA	NA	nc	nc	Not_regulated	0	Not_determined	BW25113_0698	potassium translocating ATPase, subunit A
685	kdpF	NA	NA	NA	NA	NA	NA	nc	nc	Not_regulated	0	Not_determined	BW25113_4513	potassium ion accessory transporter subunit
686	ybfA	0.442995	-0.63548	8.2949	8.88778	0.327832	0.12229	nc	nc	Not_regulated	0	Not_determined	BW25113_0699	DUF2517 family protein
687	rhsC	0.114466	0.020835	7.35573	7.5088	0.468116	0.939105	nc	nc	Not_regulated	0	Not_determined	BW25113_0700	Rhs family putative polymorphic toxin
688	ybfB	NA	NA	NA	NA	NA	NA	nc	nc	Not_regulated	0	Not_determined	BW25113_0702	putative membrane protein
689	rhsO	NA	NA	NA	NA	NA	NA	nc	nc	Not_regulated	1	Not_determined	BW25113_0703	Pseudogene
690	ybfC	0.685489	-0.20844	4.67619	4.97949	0.063434	0.552357	nc	nc	Not_regulated	0	Not_determined	BW25113_0704	putative periplasmic protein
691	ybfQ	NA	NA	NA	NA	NA	NA	nc	nc	Not_regulated	1	Not_determined	BW25113_4514	Pseudogene
692	ybfL	NA	NA	NA	NA	NA	NA	nc	nc	Not_regulated	1	Not_determined	BW25113_0705	Pseudogene
693	ybfD	NA	-0.646023	NA	3.93953	NA	0.190519	nc	nc	Not_regulated	0	Not_determined	BW25113_0706	H repeat-associated putative transposase
694	ybgA	-0.0710141	-0.0323266	6.65821	6.70816	0.853225	0.856376	nc	nc	Not_regulated	0	Not_determined	BW25113_0707	DUF1722 family protein
695	phr	0.15784	0.369528	7.32873	7.09295	0.486611	0.00242035	nc	nc	Not_regulated	0	Not_determined	BW25113_0708	deoxyribodipyrimidine photolyase, FAD-binding
696	dtpD	0.558919	0.451716	6.52547	6.29194	0.0336592	0.030836	nc	nc	Not_regulated	0	Not_determined	BW25113_0709	dipeptide and tripeptide permease D
697	ybgI	-0.4577	-0.665293	6.88589	6.96095	0.0120914	3.32e-08	nc	down	Not_regulated	0	Not_assigned	BW25113_0710	NIF3 family metal-binding protein
698	ybgJ	-0.469223	-0.679634	6.83517	7.0079	0.00907061	1.15e-05	nc	down	Not_regulated	0	K23123	BW25113_0711	putative allophanate hydrolase, subunit 1
699	ybgK	-0.373154	-0.50405	7.30923	7.40886	0.0201059	0.000342712	nc	nc	Not_regulated	0	Not_determined	BW25113_0712	putative allophanate hydrolase, subunit 2
700	ybgL	0.0956786	-0.251977	6.8772	6.85712	0.578885	0.0918912	nc	nc	Not_regulated	0	Not_determined	BW25113_0713	UPF0271 family protein
701	nei	-0.12721	0.0911061	4.60553	4.52971	0.692564	0.66124	nc	nc	Not_regulated	0	Not_determined	BW25113_0714	endonuclease VIII/ 5-formyluracil/5-hydroxymethyluracil DNA glycosylase
702	abrB	0.200878	0.246846	4.77441	4.56431	0.30619	0.266163	nc	nc	Not_regulated	0	Not_determined	BW25113_0715	regulator of aidB expression
703	ybgO	0.406805	0.0567507	5.74582	5.66692	0.10112	0.887247	nc	nc	Not_regulated	0	Not_determined	BW25113_0716	putative fimbrial protein
704	ybgP	0.604788	NA	4.16336	NA	0.0169899	NA	nc	nc	Not_regulated	0	Not_determined	BW25113_0717	putative periplasmic pilin chaperone
705	ybgQ	0.168468	0.400575	4.67837	4.48028	0.476918	0.030804	nc	nc	Not_regulated	0	Not_determined	BW25113_0718	putative outer membrane protein
706	ybgD	NA	NA	NA	NA	NA	NA	nc	nc	Not_regulated	0	Not_determined	BW25113_0719	putative fimbrial-like adhesin protein
707	gltA	-0.613435	-0.0393051	9.1847	9.39817	0.000596104	0.856376	down	nc	Activated	0	K01647	BW25113_0720	citrate synthase
708	sdhC	-2.20001	0.41199	6.31529	6.43128	2.03e-13	0.0418261	down	nc	Activated	0	K00241	BW25113_0721	succinate dehydrogenase, membrane subunit, binds cytochrome b556
709	sdhD	-2.38283	0.567031	5.17553	5.24412	1.21e-11	0.0193894	down	nc	Activated	0	K00242	BW25113_0722	succinate dehydrogenase, membrane subunit, binds cytochrome b556
710	sdhA	-2.23112	0.529483	7.74724	7.99071	1.93e-11	0.00806138	down	nc	Activated	0	K00239	BW25113_0723	succinate dehydrogenase, flavoprotein subunit
711	sdhB	-1.86384	0.366783	6.7807	6.86881	1.5e-11	0.0402633	down	nc	Activated	0	K00240	BW25113_0724	succinate dehydrogenase, FeS subunit
712	sucA	-1.36408	0.214887	9.01007	9.22992	3.16e-10	0.294766	down	nc	Activated	0	K00164	BW25113_0726	2-oxoglutarate decarboxylase, thiamine triphosphate-binding
713	sucB	-1.24026	0.40684	8.29849	8.47927	2.1e-07	0.0402888	down	nc	Activated	0	K00658	BW25113_0727	dihydrolipoyltranssuccinase
714	sucC	-1.29821	0.205476	8.30896	8.51934	2.74e-07	0.350378	down	nc	Activated	0	K01903	BW25113_0728	succinyl-CoA synthetase, beta subunit
715	sucD	-1.32677	0.202688	8.24914	8.53299	9.36e-09	0.301578	down	nc	Activated	0	K01902	BW25113_0729	succinyl-CoA synthetase, NAD(P)-binding, alpha subunit
716	mngR	0.0377765	-0.270885	5.06147	5.05297	0.835081	0.103661	nc	nc	Not_regulated	0	Not_determined	BW25113_0730	Transcriptional repressor for the mannosyl-D-glycerate catabolic operon
717	mngA	NA	NA	NA	NA	NA	NA	nc	nc	Not_regulated	0	Not_determined	BW25113_0731	fused 2-O-a-mannosyl-D-glycerate specific PTS enzymes: IIA component/IIB component/IIC component
718	mngB	0.207943	0.257263	6.0755	5.94695	0.152883	0.0786242	nc	nc	Not_regulated	0	Not_determined	BW25113_0732	alpha-mannosidase
719	cydA	-0.723983	-0.407838	9.64646	9.63017	0.084366	0.102407	nc	nc	Not_regulated	0	Not_determined	BW25113_0733	cytochrome d terminal oxidase, subunit I
720	cydB	-0.73073	-0.342968	9.49775	9.7046	0.017894	0.120393	nc	nc	Not_regulated	0	Not_determined	BW25113_0734	cytochrome d terminal oxidase, subunit II
721	cydX	-0.766865	-0.27019	5.17832	5.25561	0.522345	0.722466	nc	nc	Not_regulated	0	Not_determined	BW25113_4515	cytochrome d (bd-I) ubiquinol oxidase subunit X
722	ybgE	-0.324163	-0.382494	7.13292	7.33436	0.155449	0.0357569	nc	nc	Not_regulated	0	Not_determined	BW25113_0735	putative inner membrane protein in cydABX-ybgE operon
723	ybgC	0.339573	-0.21553	7.70388	7.62672	0.0978398	0.246828	nc	nc	Not_regulated	0	Not_determined	BW25113_0736	acyl-CoA thioester hydrolase
724	tolQ	-0.224386	-0.00181068	8.137	8.01625	0.209721	0.994178	nc	nc	Not_regulated	0	Not_determined	BW25113_0737	membrane spanning protein in TolA-TolQ-TolR complex
725	tolR	0.31934	0.24967	7.11257	6.99521	0.0814171	0.0853063	nc	nc	Not_regulated	0	Not_determined	BW25113_0738	membrane spanning protein in TolA-TolQ-TolR complex
726	tolA	0.359604	0.254363	9.32774	9.18508	0.034016	0.051643	nc	nc	Not_regulated	0	Not_determined	BW25113_0739	membrane anchored protein in TolA-TolQ-TolR complex
727	tolB	-0.00872776	-0.327945	9.84344	9.85522	0.963699	0.00676321	nc	nc	Not_regulated	0	Not_determined	BW25113_0740	periplasmic protein
728	pal	0.123985	-0.369818	9.27012	9.18712	0.478342	0.00209142	nc	nc	Not_regulated	0	Not_determined	BW25113_0741	peptidoglycan-associated outer membrane lipoprotein
729	ybgF	0.13473	-0.163266	9.07435	9.12552	0.370976	0.169104	nc	nc	Not_regulated	0	Not_determined	BW25113_0742	periplasmic TolA-binding protein
730	nadA	-0.261746	-0.150312	6.49656	6.46249	0.430885	0.54656	nc	nc	Not_regulated	0	Not_determined	BW25113_0750	quinolinate synthase, subunit A
731	pnuC	0.0228634	-0.00461832	6.84039	6.66828	0.958844	0.968838	nc	nc	Not_regulated	0	Not_determined	BW25113_0751	nicotinamide riboside transporter
732	zitB	-0.177495	-0.0423936	6.50969	6.50846	0.367479	0.768896	nc	nc	Not_regulated	0	Not_determined	BW25113_0752	zinc efflux system
733	ybgS	-1.24638	-0.943657	10.372	10.454	8.54e-05	2.16e-05	down	down	Not_regulated	0	Not_assigned	BW25113_0753	putative periplasmic protein
734	aroG	0.637894	0.368024	9.47377	9.02479	0.00488283	0.0740807	up	nc	Not_regulated	0	K01626	BW25113_0754	3-deoxy-D-arabino-heptulosonate-7-phosphate synthase, phenylalanine repressible
735	gpmA	0.0923633	0.236804	10.9483	11.0607	0.65885	0.0912203	nc	nc	Not_regulated	0	Not_determined	BW25113_0755	phosphoglyceromutase 1
736	galM	-0.330731	-0.598092	7.442	7.6334	0.0360211	3.61e-07	nc	down	Dual	0	K01785	BW25113_0756	aldose 1-epimerase
737	galK	-0.163167	-0.463844	7.47023	7.60008	0.48765	0.00495232	nc	nc	Dual	0	Not_determined	BW25113_0757	galactokinase
738	galT	-0.113876	-0.230573	6.03913	6.00185	0.753343	0.298008	nc	nc	Dual	0	Not_determined	BW25113_0758	galactose-1-phosphate uridylyltransferase
739	galE	-0.231682	-0.037408	7.0837	6.96535	0.50013	0.862151	nc	nc	Dual	0	Not_determined	BW25113_0759	UDP-galactose-4-epimerase
740	modF	0.563149	0.612767	7.28224	7.21964	0.016231	0.00188057	nc	up	Not_regulated	0	K05776	BW25113_0760	fused molybdate transporter subunits of ABC superfamily: ATP-binding components
741	modE	0.316733	0.198571	6.44758	6.24095	0.109248	0.114332	nc	nc	Not_regulated	0	Not_determined	BW25113_0761	transcriptional repressor for the molybdenum transport operon modABC
742	acrZ	0.179161	0.340328	8.31688	7.6469	0.739617	0.305396	nc	nc	Not_regulated	0	Not_determined	BW25113_0762	AcrAB-TolC efflux pump accessory protein, membrane-associated
743	modA	0.814687	-0.557795	7.52086	7.7345	0.154464	0.289619	nc	nc	Activated	0	Not_determined	BW25113_0763	molybdate transporter subunit
744	modB	0.385564	-0.707541	5.92811	6.02002	0.364078	0.052781	nc	nc	Activated	0	Not_determined	BW25113_0764	molybdate transporter subunit
745	modC	0.686053	-0.10797	6.41286	6.36889	0.0266968	0.801245	nc	nc	Activated	0	Not_determined	BW25113_0765	molybdate transporter subunit
746	ybhA	0.200254	-0.263706	5.46176	5.29691	0.416239	0.137945	nc	nc	Not_regulated	0	Not_determined	BW25113_0766	pyridoxal phosphate (PLP) phosphatase
747	pgl	0.00504971	0.489962	7.56109	7.26852	0.997673	0.000490639	nc	nc	Not_regulated	0	Not_determined	BW25113_0767	6-phosphogluconolactonase
748	ybhD	NA	NA	NA	NA	NA	NA	nc	nc	Not_regulated	0	Not_determined	BW25113_0768	putative DNA-binding transcriptional regulator
749	ybhH	NA	NA	NA	NA	NA	NA	nc	nc	Not_regulated	0	Not_determined	BW25113_0769	putative PrpF family isomerase
750	ybhI	NA	NA	NA	NA	NA	NA	nc	nc	Not_regulated	0	Not_determined	BW25113_0770	putative transporter
751	ybhJ	0.591929	0.784513	6.19849	5.97417	0.0133731	1.26e-08	nc	up	Not_regulated	0	K01681	BW25113_0771	putative hydratase
752	ybhC	0.368533	-0.0956685	8.213	7.79216	0.110789	0.725497	nc	nc	Not_regulated	0	Not_determined	BW25113_0772	acyl-CoA thioesterase, lipoprotein
753	ybhB	-0.52837	-0.200242	7.9706	8.0491	0.0287638	0.471171	nc	nc	Not_regulated	0	Not_determined	BW25113_0773	kinase inhibitor homolog, UPF0098 family
754	bioA	0.650569	0.240378	7.88997	7.27124	0.0061048	0.486162	up	nc	Not_regulated	0	K00833	BW25113_0774	7,8-diaminopelargonic acid synthase, PLP-dependent
755	bioB	0.186148	-0.463078	8.10967	7.68607	0.448664	0.159665	nc	nc	Not_regulated	0	Not_determined	BW25113_0775	biotin synthase
756	bioF	0.563091	-0.0749631	7.9678	7.30398	0.0233203	0.859076	nc	nc	Not_regulated	0	Not_determined	BW25113_0776	8-amino-7-oxononanoate synthase
757	bioC	0.344965	-0.422437	6.50525	5.95185	0.129003	0.161647	nc	nc	Not_regulated	0	Not_determined	BW25113_0777	malonyl-ACP O-methyltransferase, SAM-dependent
758	bioD	0.642548	-0.197567	6.26227	5.69011	0.003611	0.604186	up	nc	Not_regulated	0	K01935	BW25113_0778	dethiobiotin synthetase
759	uvrB	-0.0292301	-0.137112	8.00168	7.99078	0.940226	0.304449	nc	nc	Not_regulated	0	Not_determined	BW25113_0779	excinulease of nucleotide excision repair, DNA damage recognition component
760	ybhK	0.525648	0.950022	7.78446	7.35938	0.0150097	9.04e-14	nc	up	Not_regulated	0	Not_assigned	BW25113_0780	putative NAD(P)-binding transferase
761	moaA	0.1204	0.178391	7.29772	7.03507	0.586796	0.492047	nc	nc	Not_regulated	0	Not_determined	BW25113_0781	molybdopterin biosynthesis protein A
762	moaB	0.342473	0.134829	6.12914	5.75578	0.164526	0.606557	nc	nc	Not_regulated	0	Not_determined	BW25113_0782	inactive molybdopterin adenylyltransferase
763	moaC	0.373984	0.236336	5.71908	5.45198	0.161895	0.435293	nc	nc	Not_regulated	0	Not_determined	BW25113_0783	molybdopterin biosynthesis, protein C
764	moaD	0.469047	0.357135	4.69553	4.37641	0.152069	0.155779	nc	nc	Not_regulated	0	Not_determined	BW25113_0784	molybdopterin synthase, small subunit
765	moaE	0.294673	0.420333	5.8846	5.61649	0.294247	0.0672411	nc	nc	Not_regulated	0	Not_determined	BW25113_0785	molybdopterin synthase, large subunit
766	ybhL	-0.095461	-0.00716334	8.96099	9.13578	0.705495	0.973177	nc	nc	Not_regulated	0	Not_determined	BW25113_0786	UPF0005 family inner membrane protein
767	ybhM	NA	NA	NA	NA	NA	NA	nc	nc	Not_regulated	0	Not_determined	BW25113_0787	UPF0005 family inner membrane protein
768	ybhN	-0.550984	0.140666	6.01969	5.74982	0.0415332	0.538441	nc	nc	Not_regulated	0	Not_determined	BW25113_0788	UPF0104 family inner membrane protein
769	clsB	-0.620308	-0.0114575	7.15682	6.99349	0.00811978	0.999451	down	nc	Not_regulated	0	K06131	BW25113_0789	cardiolipin synthase 2
770	ybhP	-0.542341	-0.405888	6.82754	6.74921	0.0168599	0.0504419	nc	nc	Not_regulated	0	Not_determined	BW25113_0790	endo/exonuclease/phosphatase family protein
771	ybhQ	-1.04967	-0.780886	8.2768	8.42285	1.91e-06	2.05e-05	down	down	Not_regulated	0	Not_assigned	BW25113_0791	inner membrane protein
772	ybhR	-0.659584	-0.077881	6.17846	6.31287	0.000623615	0.695442	down	nc	Not_regulated	0	K01992	BW25113_0792	inner membrane putative ABC superfamily transporter permease
773	ybhS	-0.282035	0.0875643	5.72758	5.78192	0.282116	0.656039	nc	nc	Not_regulated	0	Not_determined	BW25113_0793	inner membrane putative ABC superfamily transporter permease
774	ybhF	-0.905595	0.159015	6.65519	6.74147	3.54e-05	0.41708	down	nc	Not_regulated	0	K01990	BW25113_0794	putative transporter subunit of ABC superfamily: ATP-binding component
775	ybhG	-0.701266	0.113811	6.48649	6.48844	0.00311147	0.640269	down	nc	Not_regulated	0	K01993	BW25113_0795	putative membrane fusion protein (MFP) component of efflux pump, membrane anchor
776	ybiH	-0.699645	-0.3971	5.82089	5.9503	0.000231966	0.0253965	down	nc	Not_regulated	0	Not_assigned	BW25113_0796	DUF1956 domain-containing tetR family putative transcriptional regulator
777	rhlE	0.786359	0.762777	6.99486	6.78093	3.82e-06	5.83e-08	up	up	Not_regulated	0	K11927	BW25113_0797	ATP-dependent RNA helicase
778	ybiA	NA	NA	NA	NA	NA	NA	nc	nc	Not_regulated	0	Not_determined	BW25113_0798	DUF1768 family protein
779	dinG	0.129249	0.0118872	6.13237	6.13526	0.619202	0.86379	nc	nc	Not_regulated	0	Not_determined	BW25113_0799	ATP-dependent DNA helicase
780	ybiB	-0.227887	-0.0598508	6.932	7.02606	0.222049	0.768896	nc	nc	Not_regulated	0	Not_determined	BW25113_0800	putative family 3 glycosyltransferase
781	ybiC	0.362432	0.122203	7.1399	7.03322	0.0349322	0.402678	nc	nc	Not_regulated	0	Not_determined	BW25113_0801	putative dehydrogenase
782	ybiJ	0.8127	0.670485	5.45357	5.09906	0.00146328	0.0013336	up	up	Not_regulated	0	Not_assigned	BW25113_0802	DUF1471 family putative periplasmic protein
783	ybiI	0.253682	-0.0276559	5.33338	5.29817	0.436293	0.847538	nc	nc	Not_regulated	0	Not_determined	BW25113_0803	DksA-type zinc finger protein
784	ybiX	0.853729	0.373795	5.92022	5.55755	0.000149842	0.042695	up	nc	Not_regulated	0	K07336	BW25113_0804	Fe(II)-dependent oxygenase superfamily protein
785	fiu	0.68725	0.325187	7.3511	7.0085	0.00140838	0.127959	up	nc	Activated	0	K16090	BW25113_0805	catecholate siderophore receptor Fiu
786	mcbA	-0.0616292	0.294094	8.57461	8.7181	0.943234	0.365833	nc	nc	Not_regulated	0	Not_determined	BW25113_0806	colanic acid mucoidy stimulation protein
787	rlmF	0.143072	0.0382829	5.309	5.17451	0.547268	0.801686	nc	nc	Not_regulated	0	Not_determined	BW25113_0807	23S rRNA m(6)A1618 methyltransferase, SAM-dependent
788	ybiO	-0.704692	-0.290781	7.28393	7.32986	0.000181753	0.129891	down	nc	Not_regulated	0	K22044	BW25113_0808	mechanosensitive channel protein, intermediate conductance
789	glnQ	-0.34201	0.186732	7.96667	7.4296	0.488965	0.533542	nc	nc	Not_regulated	0	Not_determined	BW25113_0809	glutamine transporter subunit
790	glnP	-0.378047	0.295091	7.72249	7.23966	0.464581	0.350378	nc	nc	Not_regulated	0	Not_determined	BW25113_0810	glutamine transporter subunit
791	glnH	-0.640772	0.149228	9.86585	9.52264	0.149034	0.612303	nc	nc	Not_regulated	0	Not_determined	BW25113_0811	glutamine transporter subunit
792	dps	-0.201783	0.00313914	11.2198	11.619	0.659917	0.989068	nc	nc	Not_regulated	0	Not_determined	BW25113_0812	Fe-binding and storage protein
793	rhtA	0.133906	0.757457	4.88022	4.87388	0.611601	5.22e-05	nc	up	Not_regulated	0	K11939	BW25113_0813	threonine and homoserine efflux system
794	ompX	0.28993	0.749208	11.7812	11.6678	0.190493	6.15e-07	nc	up	Not_regulated	0	K11934	BW25113_0814	outer membrane protein X
795	ybiP	0.0400973	0.207217	5.70076	5.55134	0.820255	0.294297	nc	nc	Not_regulated	0	Not_determined	BW25113_0815	putative EptAB family phosphoethanolamine transferase, inner membrane protein
796	mntS	0.0473311	1.82016	6.2205	5.21179	0.956385	3.06e-07	nc	up	Not_regulated	0	Not_assigned	BW25113_4705	Mn(2)-response protein, MntR-repressed
797	mntR	0.00447647	-0.845801	6.39358	6.64287	0.931467	1.22e-11	nc	down	Not_regulated	0	K11924	BW25113_0817	Mn(2+)-responsive manganese regulon transcriptional regulator
798	ybiR	-0.261764	-0.455357	5.97253	5.98659	0.248277	0.00680801	nc	nc	Not_regulated	0	Not_determined	BW25113_0818	putative transporter
799	ldtB	0.101759	-0.113788	8.64894	8.65934	0.601734	0.461732	nc	nc	Dual	0	Not_determined	BW25113_0819	L,D-transpeptidase linking Lpp to murein
800	ybiT	-0.212401	-0.161054	7.24096	7.32592	0.136139	0.245525	nc	nc	Dual	0	Not_determined	BW25113_0820	putative transporter subunit of ABC superfamily: ATP-binding component
801	ybiU	-0.204434	0.171649	5.33063	5.29379	0.545292	0.320294	nc	nc	Not_regulated	0	Not_determined	BW25113_0821	DUF1479 family protein
802	ybiV	0.464817	0.358175	6.63664	6.51602	0.00175092	0.0139285	nc	nc	Not_regulated	0	Not_determined	BW25113_0822	sugar phosphatase
803	ybiW	0.30231	0.395848	5.8739	5.74371	0.0832147	0.00972336	nc	nc	Not_regulated	0	Not_determined	BW25113_0823	putative pyruvate formate lyase
804	ybiY	NA	NA	NA	NA	NA	NA	nc	nc	Not_regulated	0	Not_determined	BW25113_0824	putative pyruvate formate lyase activating enzyme
805	fsaA	0.307013	0.325818	4.54518	4.37762	0.275933	0.0740179	nc	nc	Not_regulated	0	Not_determined	BW25113_0825	fructose-6-phosphate aldolase 1
806	moeB	0.265842	0.665062	6.20369	5.88165	0.150768	6.09e-07	nc	up	Not_regulated	0	K21029	BW25113_0826	molybdopterin synthase sulfurylase
807	moeA	0.0323236	0.390106	6.83798	6.56408	0.86215	0.00378781	nc	nc	Not_regulated	0	Not_determined	BW25113_0827	molybdopterin molybdenumtransferase
808	iaaA	0.0389466	-0.33368	7.60293	7.27173	0.889185	0.0443858	nc	nc	Not_regulated	0	Not_determined	BW25113_0828	Isoaspartyl peptidase
809	gsiA	0.400567	0.0237914	7.52224	7.15662	0.188239	0.878071	nc	nc	Not_regulated	0	Not_determined	BW25113_0829	glutathione transporter ATP-binding protein, ABC superfamily
810	gsiB	0.106778	0.00683641	7.25747	7.02522	0.586975	0.972077	nc	nc	Not_regulated	0	Not_determined	BW25113_0830	glutathione periplasmic binding protein, ABC superfamily transporter
811	gsiC	0.328116	0.189159	5.79453	5.46504	0.0906279	0.169517	nc	nc	Not_regulated	0	Not_determined	BW25113_0831	glutathione transporter, permease component, ABC superfamily
812	gsiD	0.369708	0.0915594	4.80062	4.3141	0.136139	0.749975	nc	nc	Not_regulated	0	Not_determined	BW25113_0832	glutathione transporter, permease component, ABC superfamily
813	yliE	NA	NA	NA	NA	NA	NA	nc	nc	Not_regulated	0	Not_determined	BW25113_0833	putative membrane-anchored cyclic-di-GMP phosphodiesterase
814	yliF	0.436798	0.814035	4.55771	4.3854	0.231916	0.000450768	nc	up	Not_regulated	0	Not_assigned	BW25113_0834	putative membrane-anchored diguanylate cyclase
815	rimO	0.765088	0.49291	7.10159	6.69556	2.5e-06	0.00277255	up	nc	Not_regulated	0	K14441	BW25113_0835	ribosomal protein S12 methylthiotransferase
816	bssR	0.00234432	0.217376	9.95504	10.9178	0.993863	0.582627	nc	nc	Not_regulated	0	Not_determined	BW25113_0836	repressor of biofilm formation by indole transport regulation
817	yliI	-0.534269	-0.2886	6.94573	7.03749	0.0309717	0.176371	nc	nc	Not_regulated	0	Not_determined	BW25113_0837	soluble aldose sugar dehydrogenase
818	gstB	0.381351	0.168087	7.26947	7.08876	0.0493442	0.310702	nc	nc	Not_regulated	0	Not_determined	BW25113_0838	glutathione S-transferase
819	dacC	-0.563299	-0.711747	8.18241	8.25715	0.0047636	0.000110269	nc	down	Not_regulated	0	K07258	BW25113_0839	D-alanyl-D-alanine carboxypeptidase (penicillin-binding protein 6a)
820	deoR	0.0687619	-0.0849548	7.48165	7.37538	0.657691	0.590888	nc	nc	Not_regulated	0	Not_determined	BW25113_0840	deoxyribose-5-phosphate-inducible deoxyribose operon transcriptional repressor
821	ybjG	-1.24025	-1.2812	7.77389	8.03286	2.87e-06	3.93e-09	down	down	Not_regulated	0	K19302	BW25113_0841	undecaprenyl pyrophosphate phosphatase
822	mdfA	-0.588168	0.577163	6.89778	6.7219	0.0164571	0.000171582	nc	nc	Not_regulated	0	Not_determined	BW25113_0842	multidrug efflux system protein
823	ybjH	0.187572	0.549079	4.27633	4.13762	0.420758	0.00242035	nc	nc	Not_regulated	0	Not_determined	BW25113_0843	uncharacterized protein
824	ybjI	-0.0587597	-0.173515	5.75323	5.76092	0.833572	0.36792	nc	nc	Not_regulated	0	Not_determined	BW25113_0844	5-amino-6-(5-phospho-D-ribitylamino)uracil phosphatase
825	ybjJ	-0.646066	-0.486028	5.33336	5.46944	0.00119186	0.0171864	down	nc	Not_regulated	0	Not_assigned	BW25113_0845	putative transporter
826	rcdA	-0.333	-0.272428	4.4184	4.28002	0.136515	0.642273	nc	nc	Not_regulated	0	Not_determined	BW25113_0846	transcriptional regulator of csgD and ybiJI
827	ybjL	0.220931	0.168406	7.8925	7.98168	0.223305	0.313096	nc	nc	Not_regulated	0	Not_determined	BW25113_0847	putative transporter
828	ybjM	-0.227198	-0.0759455	4.54016	4.60371	0.477111	0.724612	nc	nc	Not_regulated	0	Not_determined	BW25113_0848	inner membrane protein
829	grxA	0.252367	0.60575	5.08733	5.01785	0.400913	0.0138293	nc	nc	Not_regulated	0	Not_determined	BW25113_0849	glutaredoxin 1, redox coenzyme for ribonucleotide reductase (RNR1a)
830	ybjC	0.369896	0.693583	4.40863	4.23461	0.258617	0.000499724	nc	up	Not_regulated	0	Not_assigned	BW25113_0850	DUF1418 family protein
831	nfsA	0.157096	0.703702	5.75851	5.48249	0.516741	4e-06	nc	up	Not_regulated	0	K10678	BW25113_0851	nitroreductase A, NADPH-dependent, FMN-dependent
832	rimK	0.435789	1.37004	6.66396	6.91211	0.0451341	2.44e-19	nc	up	Not_regulated	0	K05844	BW25113_0852	ribosomal protein S6 modification protein
833	ybjN	1.05378	0.663822	7.44935	7.19908	5.56e-07	4.44e-06	up	up	Not_regulated	0	Not_assigned	BW25113_0853	negative regulator of motility
834	potF	-0.297002	0.555802	9.71685	8.94823	0.621746	0.0954533	nc	nc	Not_regulated	0	Not_determined	BW25113_0854	putrescine transporter subunit: periplasmic-binding component of ABC superfamily
835	potG	-0.409662	0.548219	8.20943	7.47205	0.496711	0.110199	nc	nc	Not_regulated	0	Not_determined	BW25113_0855	putrescine transporter subunit: ATP-binding component of ABC superfamily
836	potH	0.0093589	0.658074	6.75718	5.8619	0.972205	0.0424469	nc	nc	Not_regulated	0	Not_determined	BW25113_0856	putrescine transporter subunit: membrane component of ABC superfamily
837	potI	0.0112481	0.274798	7.16568	6.54608	0.974109	0.367219	nc	nc	Not_regulated	0	Not_determined	BW25113_0857	putrescine transporter subunit: membrane component of ABC superfamily
838	ybjO	-0.0735724	-0.501133	6.0631	5.75778	0.721435	0.00399374	nc	nc	Not_regulated	0	Not_determined	BW25113_0858	DUF2593 family inner membrane protein
839	rlmC	0.460516	0.394917	5.60756	5.2406	0.107665	0.0404132	nc	nc	Not_regulated	0	Not_determined	BW25113_0859	23S rRNA m(5)U747 methyltransferase, SAM-dependent
840	artJ	0.466143	-0.408909	7.38605	7.93103	0.344307	0.40662	nc	nc	Not_regulated	0	Not_determined	BW25113_0860	arginine binding protein, periplasmic
841	artM	0.752925	0.509253	6.48321	6.16836	0.000432327	0.00104249	up	nc	Not_regulated	0	K09998	BW25113_0861	arginine transporter subunit
842	artQ	0.817402	0.678326	6.03762	5.55532	0.000475383	0.000149581	up	up	Not_regulated	0	K09999	BW25113_0862	arginine transporter subunit
843	artI	0.631866	0.560239	7.35133	7.13771	0.00263552	2.84e-05	up	nc	Not_regulated	0	K09997	BW25113_0863	arginine transporter subunit
844	artP	0.41507	0.444132	7.14357	6.99009	0.0644696	0.00174794	nc	nc	Not_regulated	0	Not_determined	BW25113_0864	arginine transporter subunit
845	ybjP	-0.62335	0.0974232	6.22633	6.45932	0.0100011	0.613507	nc	nc	Not_regulated	0	Not_determined	BW25113_0865	lipoprotein
846	ybjQ	-0.063768	0.069379	5.7669	6.00747	0.741351	0.556107	nc	nc	Not_regulated	0	Not_determined	BW25113_0866	UPF0145 family protein
847	amiD	0.144499	0.267611	6.82695	6.856	0.390726	0.0334019	nc	nc	Not_regulated	0	Not_determined	BW25113_0867	1,6-anhydro-N-acetylmuramyl-L-alanine amidase, Zn-dependent
848	ybjS	0.1581	0.0725947	6.80182	6.74268	0.418508	0.691884	nc	nc	Not_regulated	0	Not_determined	BW25113_0868	putative NAD(P)H-dependent oxidoreductase with NAD(P)-binding Rossmann-fold domain
849	ybjT	0.381906	0.37425	6.80015	6.55715	0.0189432	0.00655689	nc	nc	Not_regulated	0	Not_determined	BW25113_0869	putative NAD-dependent oxidoreductase
850	ltaE	0.250168	0.244826	7.88673	7.70716	0.130019	0.103694	nc	nc	Not_regulated	0	Not_determined	BW25113_0870	L-allo-threonine aldolase, PLP-dependent
851	poxB	-0.485208	-0.0976069	8.18959	8.32629	0.119052	0.677026	nc	nc	Not_regulated	0	Not_determined	BW25113_0871	pyruvate dehydrogenase (pyruvate oxidase), thiamine triphosphate-binding, FAD-binding
852	hcr	NA	0.371136	NA	4.17543	NA	0.194262	nc	nc	Not_regulated	0	Not_determined	BW25113_0872	HCP oxidoreductase, NADH-dependent
853	hcp	0.685054	NA	4.00963	NA	0.0705029	NA	nc	nc	Not_regulated	0	Not_determined	BW25113_0873	hybrid-cluster [4Fe-2S-2O] protein in anaerobic terminal reductases
854	ybjE	0.507821	0.285806	4.96644	4.73564	0.0207193	0.12044	nc	nc	Not_regulated	0	Not_determined	BW25113_0874	putative transporter
855	aqpZ	-0.452871	-0.626251	6.06334	6.33893	0.0738031	0.000130219	nc	down	Not_regulated	0	K06188	BW25113_0875	aquaporin Z
856	ybjD	-0.371209	-0.158735	7.33026	7.31913	0.0123007	0.222451	nc	nc	Not_regulated	0	Not_determined	BW25113_0876	putative OLD family ATP-dependent endonuclease
857	ybjX	-0.641325	-0.78783	9.18662	9.35541	0.00336307	1.39e-07	down	down	Not_regulated	0	K09824	BW25113_0877	DUF535 family protein
858	macA	0.657237	0.652931	6.76926	6.50768	4.96e-05	2.61e-08	up	up	Not_regulated	0	K13888	BW25113_0878	macrolide transporter subunit, membrane fusion protein (MFP) component
859	macB	0.126683	0.420647	7.40852	7.40162	0.417157	0.000747612	nc	nc	Not_regulated	0	Not_determined	BW25113_0879	fused macrolide transporter subunits of ABC superfamily: ATP-binding component/membrane component
860	cspD	-2.24996	-2.98194	9.68857	10.6789	4.39e-11	8.59e-30	down	down	Activated	0	K03704	BW25113_0880	inhibitor of DNA replication, cold shock protein homolog
861	clpS	0.231806	-0.196005	8.75238	8.89745	0.50013	0.466157	nc	nc	Not_regulated	0	Not_determined	BW25113_0881	regulatory protein for ClpA substrate specificity
862	clpA	0.0193162	-0.124242	11.3215	11.2918	0.935832	0.371719	nc	nc	Not_regulated	0	Not_determined	BW25113_0882	ATPase and specificity subunit of ClpA-ClpP ATP-dependent serine protease, chaperone activity
863	infA	0.278336	0.547664	9.49185	9.38164	0.177894	0.0097002	nc	nc	Not_regulated	0	Not_determined	BW25113_0884	translation initiation factor IF-1
864	aat	-0.23935	-0.118293	5.93575	5.78244	0.26918	0.638583	nc	nc	Not_regulated	0	Not_determined	BW25113_0885	leucyl/phenylalanyl-tRNA-protein transferase
865	cydC	0.275421	0.0912705	6.97407	6.83928	0.197922	0.507982	nc	nc	Not_regulated	0	Not_determined	BW25113_0886	fused glutathione, cysteine exporter subunits of ABC superfamily: membrane component/ATP-binding component
866	cydD	0.281772	0.0378772	6.36281	6.19179	0.168542	0.868253	nc	nc	Not_regulated	0	Not_determined	BW25113_0887	fused glutathione, cysteine exporter subunits of ABC superfamily: membrane component/ATP-binding component
867	trxB	0.484803	0.690987	7.92537	7.62452	0.00799631	5.13e-07	nc	up	Not_regulated	0	K00384	BW25113_0888	thioredoxin reductase, FAD/NAD(P)-binding
868	lrp	-0.349827	-0.890091	8.5601	8.74466	0.112014	3.97e-10	nc	down	Not_regulated	0	K03719	BW25113_0889	leucine-responsive global transcriptional regulator
869	ftsK	0.0174684	0.241037	9.71763	9.63693	0.937287	0.0385908	nc	nc	Not_regulated	0	Not_determined	BW25113_0890	DNA translocase at septal ring sorting daughter chromsomes
870	lolA	-0.360007	-0.401217	8.20139	8.13029	0.187924	0.0318435	nc	nc	Not_regulated	0	Not_determined	BW25113_0891	lipoprotein chaperone
871	rarA	-0.0742336	-0.236102	7.75776	7.5598	0.74618	0.149167	nc	nc	Not_regulated	0	Not_determined	BW25113_0892	DNA-dependent ATPase involved in processing recombination intermediates at replication forks
872	serS	-0.04029	-0.3337	9.92619	10.0074	0.860326	0.00572676	nc	nc	Not_regulated	0	Not_determined	BW25113_0893	seryl-tRNA synthetase, also charges selenocysteinyl-tRNA with serine
873	dmsA	-0.151349	0.56159	5.72331	5.83953	0.607324	0.00706055	nc	nc	Not_regulated	0	Not_determined	BW25113_0894	dimethyl sulfoxide reductase, anaerobic, subunit A
874	dmsB	NA	NA	NA	NA	NA	NA	nc	nc	Not_regulated	0	Not_determined	BW25113_0895	dimethyl sulfoxide reductase, anaerobic, subunit B
875	dmsC	-0.448295	0.0316415	5.1908	5.27087	0.150586	0.840099	nc	nc	Not_regulated	0	Not_determined	BW25113_0896	dimethyl sulfoxide reductase, anaerobic, subunit C
876	ycaC	-0.556883	-0.469182	8.8378	9.51975	0.158233	0.0572575	nc	nc	Not_regulated	0	Not_determined	BW25113_0897	putative isochorismatase family hydrolase
877	ycaD	-0.387671	-0.483814	7.03298	7.04585	0.198734	0.00304497	nc	nc	Not_regulated	0	Not_determined	BW25113_0898	putative MFS-type transporter
878	ycaM	-0.315056	0.152774	4.62859	4.66985	0.265202	0.626415	nc	nc	Not_regulated	0	Not_determined	BW25113_0899	putative transporter
879	ycaN	-0.0289481	-0.252091	5.01589	5.11652	0.985215	0.193101	nc	nc	Not_regulated	0	Not_determined	BW25113_0900	LysR family putative transcriptional regulator
880	ycaK	NA	NA	NA	NA	NA	NA	nc	nc	Not_regulated	0	Not_determined	BW25113_0901	putative NAD(P)H-dependent oxidoreductase
881	pflA	0.423363	0.377381	7.31217	7.25665	0.0222008	0.0103672	nc	nc	Not_regulated	0	Not_determined	BW25113_0902	[formate-C-acetyltransferase 1]-activating enzyme
882	pflB	-0.485733	-0.118599	11.6366	12.0689	0.0688018	0.601675	nc	nc	Activated	0	Not_determined	BW25113_0903	formate C-acetyltransferase 1, anaerobic
883	focA	-0.0703985	-0.296429	8.43457	8.61103	0.822296	0.128916	nc	nc	Activated	0	Not_determined	BW25113_0904	formate channel
884	ycaO	0.182156	0.536957	6.59883	6.46962	0.400978	0.000505151	nc	nc	Not_regulated	0	Not_determined	BW25113_0905	ribosomal protein S12 methylthiotransferase accessory factor
885	ycaP	-0.39208	-0.411737	6.74131	6.70969	0.0167989	0.00793531	nc	nc	Not_regulated	0	Not_determined	BW25113_0906	UPF0702 family putative inner membrane protein
886	serC	0.246066	-0.305229	9.21986	9.15741	0.221144	0.0349563	nc	nc	Suppressed	0	Not_determined	BW25113_0907	3-phosphoserine/phosphohydroxythreonine aminotransferase
887	aroA	0.449714	-0.178242	8.07532	7.85381	0.0306198	0.263657	nc	nc	Suppressed	0	Not_determined	BW25113_0908	5-enolpyruvylshikimate-3-phosphate synthetase
888	ycaL	0.215701	0.152041	5.16662	5.04101	0.373903	0.620163	nc	nc	Not_regulated	0	Not_determined	BW25113_0909	putative peptidase-related chaperone
889	cmk	-0.105158	-0.206763	8.68886	8.71582	0.579407	0.144995	nc	nc	Not_regulated	0	Not_determined	BW25113_0910	cytidylate kinase
890	rpsA	-0.210233	0.0212056	11.7358	11.8017	0.284289	0.898615	nc	nc	Not_regulated	0	Not_determined	BW25113_0911	30S ribosomal subunit protein S1
891	ihfB	0.334083	-0.450217	9.17567	9.29214	0.13269	0.00634725	nc	nc	Not_regulated	0	Not_determined	BW25113_0912	integration host factor (IHF), DNA-binding protein, beta subunit
892	ycaI	0.392413	0.0616907	6.44573	6.28282	0.0162734	0.716676	nc	nc	Not_regulated	0	Not_determined	BW25113_0913	ComEC family inner membrane protein
893	msbA	0.384787	0.276735	8.00789	7.86461	0.002852	0.0249514	nc	nc	Not_regulated	0	Not_determined	BW25113_0914	fused lipid transporter subunits of ABC superfamily: membrane component/ATP-binding component
894	lpxK	0.324187	0.171204	6.45896	6.11856	0.0598735	0.216186	nc	nc	Not_regulated	0	Not_determined	BW25113_0915	lipid A 4'kinase
895	ycaQ	0.389347	0.346106	5.79926	5.67751	0.0149187	0.0150616	nc	nc	Not_regulated	0	Not_determined	BW25113_0916	DUF1006 family protein with C-terminal wHTH domain
896	ycaR	0.46547	0.700995	5.41584	5.16808	0.183513	0.000381844	nc	up	Not_regulated	0	K09791	BW25113_0917	peroxide and acid resistance protein, UPF0434 family
897	kdsB	0.174854	0.762811	6.75455	6.60337	0.478342	1.39e-06	nc	up	Not_regulated	0	K00979	BW25113_0918	3-deoxy-manno-octulosonate cytidylyltransferase
898	ycbJ	-0.219514	-0.373768	6.46503	6.6233	0.30089	0.0339082	nc	nc	Not_regulated	0	Not_determined	BW25113_0919	protein kinase-like domain protein
899	ycbC	0.329292	0.220311	6.03059	5.79968	0.0630982	0.112806	nc	nc	Not_regulated	0	Not_determined	BW25113_0920	DUF218 superfamily protein
900	smtA	-0.114439	-0.342762	7.07225	7.02527	0.4743	0.00454375	nc	nc	Not_regulated	0	Not_determined	BW25113_0921	putative S-adenosyl-L-methionine-dependent methyltransferase
901	mukF	0.125231	0.117298	7.17189	7.04542	0.571015	0.440967	nc	nc	Not_regulated	0	Not_determined	BW25113_0922	chromosome condensin MukBEF, kleisin-like subunit, binds calcium
902	mukE	-0.0404438	-0.275611	6.99025	6.95789	0.890078	0.044979	nc	nc	Not_regulated	0	Not_determined	BW25113_0923	chromosome condensin MukBEF, MukE localization factor
903	mukB	-0.0450614	-0.164833	9.42701	9.44825	0.810521	0.238059	nc	nc	Not_regulated	0	Not_determined	BW25113_0924	chromosome condensin MukBEF, ATPase and DNA-binding subunit
904	ldtD	-0.47695	0.460201	8.78988	8.94566	0.00422131	0.010553	nc	nc	Not_regulated	0	Not_determined	BW25113_0925	murein L,D-transpeptidase
905	ycbK	-0.00229565	-0.232339	10.5634	10.5719	0.997076	0.17059	nc	nc	Not_regulated	0	Not_determined	BW25113_0926	M15A protease-related family periplasmic protein
906	ycbL	0.186828	0.0374541	9.66058	9.54464	0.348051	0.824875	nc	nc	Not_regulated	0	Not_determined	BW25113_0927	putative metal-binding enzyme
907	aspC	-0.239117	-0.547982	8.6824	8.81809	0.272421	3.98e-05	nc	nc	Not_regulated	0	Not_determined	BW25113_0928	aspartate aminotransferase, PLP-dependent
908	ompF	-0.403198	-0.982252	9.7114	9.51056	0.340939	0.000224338	nc	down	Activated	0	K09476	BW25113_0929	outer membrane porin 1a (Ia
909	asnS	-0.371141	-0.948109	9.28887	9.46309	0.103483	3.21e-17	nc	down	Not_regulated	0	K01893	BW25113_0930	asparaginyl tRNA synthetase
910	pncB	0.33861	0.0443274	8.83688	8.54617	0.1101	0.833222	nc	nc	Suppressed	0	Not_determined	BW25113_0931	nicotinate phosphoribosyltransferase
911	pepN	-0.151511	-0.0907937	8.81303	8.78336	0.343505	0.545044	nc	nc	Not_regulated	0	Not_determined	BW25113_0932	aminopeptidase N
912	ssuB	-0.0218941	-0.280086	4.88083	5.01433	0.892798	0.447945	nc	nc	Not_regulated	0	Not_determined	BW25113_0933	alkanesulfonate transporter subunit
913	ssuC	NA	NA	NA	NA	NA	NA	nc	nc	Not_regulated	0	Not_determined	BW25113_0934	putative alkanesulfonate transporter subunit
914	ssuD	-0.73732	-1.03848	4.16377	5.02483	0.15837	0.0483264	nc	nc	Not_regulated	0	Not_determined	BW25113_0935	alkanesulfonate monooxygenase, FMNH(2)-dependent
915	ssuA	NA	-1.17097	NA	4.38623	NA	0.0392985	nc	nc	Not_regulated	0	Not_determined	BW25113_0936	aliphatic sulfonate binding protein, SsuABC ABC transporter
916	ssuE	0.536517	-0.370345	4.41965	4.47801	0.040642	0.450506	nc	nc	Not_regulated	0	Not_determined	BW25113_0937	NAD(P)H-dependent FMN reductase
917	elfA	0.181673	0.206242	4.05737	4.02143	0.513912	0.612303	nc	nc	Not_regulated	0	Not_determined	BW25113_0938	laminin-binding fimbrin subunit
918	elfD	NA	NA	NA	NA	NA	NA	nc	nc	Not_regulated	0	Not_determined	BW25113_0939	putative periplasmic pilin chaperone
919	elfC	0.106017	0.421246	5.76872	5.56777	0.591712	0.00731256	nc	nc	Not_regulated	0	Not_determined	BW25113_0940	putative outer membrane fimbrial subunit export usher protein
920	elfG	0.344614	0.566282	5.11298	4.71963	0.107217	0.000495657	nc	nc	Not_regulated	0	Not_determined	BW25113_0941	putative fimbrial-like adhesin protein
921	ycbU	NA	NA	NA	NA	NA	NA	nc	nc	Not_regulated	0	Not_determined	BW25113_0942	putative fimbriae protein
922	ycbV	NA	NA	NA	NA	NA	NA	nc	nc	Not_regulated	0	Not_determined	BW25113_0943	putative fimbrial-like adhesin protein
923	ycbF	0.197779	-0.523723	6.07718	6.09309	0.332194	0.000890772	nc	nc	Not_regulated	0	Not_determined	BW25113_0944	putative periplasmic pilin chaperone
924	pyrD	0.517398	-0.00211753	5.36639	5.18249	0.0385997	0.950206	nc	nc	Not_regulated	0	Not_determined	BW25113_0945	dihydro-orotate oxidase, FMN-linked
925	zapC	0.159089	0.255085	7.74464	7.45173	0.438524	0.0766493	nc	nc	Not_regulated	0	Not_determined	BW25113_0946	FtsZ stabilizer
926	ycbX	0.0748836	-0.178048	7.48621	7.36753	0.707309	0.211551	nc	nc	Not_regulated	0	Not_determined	BW25113_0947	6-N-hydroxylaminopurine detoxification oxidoreductase
927	rlmL	0.422728	0.316353	7.33754	7.11777	0.00403092	0.00820658	nc	nc	Not_regulated	0	Not_determined	BW25113_0948	fused 23S rRNA m(2)G2445 and m(7)G2069 methyltransferase, SAM-dependent
928	uup	0.291572	0.117601	8.82826	8.80827	0.130435	0.489247	nc	nc	Not_regulated	0	Not_determined	BW25113_0949	putative transporter subunit of ABC superfamily: ATP-binding component
929	pqiA	0.258132	0.438405	6.99928	6.87858	0.106821	0.00062847	nc	nc	Not_regulated	0	Not_determined	BW25113_0950	paraquat-inducible, SoxRS-regulated inner membrane protein
930	pqiB	0.335718	0.189045	7.48845	7.29265	0.0343109	0.189132	nc	nc	Not_regulated	0	Not_determined	BW25113_0951	paraquat-inducible, SoxRS-regulated MCE domain protein
931	pqiC	0.339328	0.160812	6.87911	6.9039	0.11613	0.35413	nc	nc	Not_regulated	0	Not_determined	BW25113_0952	DUF330 family putative lipoprotein
932	rmf	0.168264	-0.140437	14.3269	14.7348	0.549371	0.683244	nc	nc	Activated	0	Not_determined	BW25113_0953	ribosome modulation factor
933	fabA	0.476354	-0.0225781	8.98316	8.51525	0.0141388	0.950976	nc	nc	Not_regulated	0	Not_determined	BW25113_0954	beta-hydroxydecanoyl thioester dehydrase
934	ycbZ	-0.180386	0.115438	8.14737	8.14029	0.279508	0.379875	nc	nc	Not_regulated	0	Not_determined	BW25113_0955	putative peptidase
935	matP	0.402631	0.272956	6.79087	6.71084	0.0369909	0.103582	nc	nc	Not_regulated	0	Not_determined	BW25113_0956	Ter macrodomain organizer matS-binding protein
936	ompA	-1.2499	0.164574	11.7084	11.9684	3.73e-09	0.429948	down	nc	Activated	0	K03286	BW25113_0957	outer membrane protein A (3a
937	sulA	0.764169	-0.0990819	8.45917	7.78799	0.00370919	0.613507	up	nc	Not_regulated	0	K13053	BW25113_0958	SOS cell division inhibitor
938	sxy	-0.220918	-0.331457	5.60944	5.7806	0.464993	0.0306563	nc	nc	Not_regulated	0	Not_determined	BW25113_0959	CRP-S-dependent promoter expression factor
939	yccS	0.299385	0.101632	7.79272	7.606	0.0741659	0.44553	nc	nc	Not_regulated	0	Not_determined	BW25113_0960	putative transporter, FUSC superfamily inner membrane protein, tandem domains
940	yccF	0.0917081	-0.295072	5.30153	5.12165	0.638455	0.153949	nc	nc	Not_regulated	0	Not_determined	BW25113_0961	DUF307 family inner membrane protein
941	helD	0.127914	0.0234721	7.44831	7.49105	0.414484	0.868605	nc	nc	Not_regulated	0	Not_determined	BW25113_0962	DNA helicase IV
942	mgsA	-0.264405	-0.408516	6.79492	6.8225	0.280357	0.0150616	nc	nc	Not_regulated	0	Not_determined	BW25113_0963	methylglyoxal synthase
943	yccT	0.70492	-0.429415	4.45894	4.48764	0.0192007	0.131345	nc	nc	Not_regulated	0	Not_determined	BW25113_0964	UPF0319 family protein
944	yccU	-0.491447	-0.521642	6.30842	6.36568	0.0655552	0.000442254	nc	nc	Not_regulated	0	Not_determined	BW25113_0965	putative CoA-binding protein
945	hspQ	-1.1955	-0.527072	8.77074	9.08924	2.01e-08	0.0019417	down	nc	Not_regulated	0	K11940	BW25113_0966	heat shock protein involved in degradation of mutant DnaA
946	rlmI	0.405188	0.0202698	6.56283	6.44437	0.00691469	0.97349	nc	nc	Not_regulated	0	Not_determined	BW25113_0967	23S rRNA m(5)C1962 methyltransferase, SAM-dependent
947	yccX	-0.0165557	-0.698729	5.75052	5.87609	0.946369	5.47e-05	nc	down	Not_regulated	0	K01512	BW25113_0968	weak acylphosphatase
948	tusE	0.474026	0.390744	6.66472	6.34152	0.0279893	0.0143573	nc	nc	Not_regulated	0	Not_determined	BW25113_0969	mnm(5)-s(2)U34-tRNA 2-thiolation sulfurtransferase
949	yccA	0.318498	0.828312	10.3086	9.68598	0.322289	3.1e-08	nc	up	Not_regulated	0	K19416	BW25113_0970	HflBKC-binding inner membrane protein, UPF0005 family
950	hyaA	-0.851676	-0.42389	4.12142	4.60924	0.0380523	0.245033	nc	nc	Not_regulated	0	Not_determined	BW25113_0972	hydrogenase 1, small subunit
951	hyaB	-0.557694	-0.0267815	4.10801	4.61977	0.252315	0.989068	nc	nc	Not_regulated	0	Not_determined	BW25113_0973	hydrogenase 1, large subunit
952	hyaC	NA	NA	NA	NA	NA	NA	nc	nc	Not_regulated	0	Not_determined	BW25113_0974	hydrogenase 1, b-type cytochrome subunit
953	hyaD	NA	-0.359918	NA	4.26594	NA	0.263648	nc	nc	Not_regulated	0	Not_determined	BW25113_0975	hydrogenase 1 maturation protease
954	hyaE	NA	NA	NA	NA	NA	NA	nc	nc	Not_regulated	0	Not_determined	BW25113_0976	putative HyaA chaperone
955	hyaF	-0.0700461	-0.05981	4.19855	4.49206	0.959738	0.891749	nc	nc	Not_regulated	0	Not_determined	BW25113_0977	protein involved in nickel incorporation into hydrogenase-1 proteins
956	cbdA	-1.10218	-1.12604	6.79684	6.90976	0.0203344	0.000365649	nc	down	Not_regulated	0	K00425	BW25113_0978	cytochrome bd-II oxidase, subunit I
957	cbdB	-0.668469	-1.26427	6.13899	6.12157	0.118443	1.31e-05	nc	down	Not_regulated	0	K00426	BW25113_0979	cytochrome bd-II oxidase, subunit II
958	cbdX	NA	NA	NA	NA	NA	NA	nc	nc	Not_regulated	0	Not_determined	BW25113_4592	putative cytochrome bd-II oxidase subunit
959	appA	-0.442554	-0.6648	6.49123	6.45839	0.0629534	0.00239979	nc	down	Not_regulated	0	K01093	BW25113_0980	phosphoanhydride phosphorylase
960	etk	0.293708	0.304123	7.0652	6.99961	0.0615124	0.0326754	nc	nc	Not_regulated	0	Not_determined	BW25113_0981	tyrosine-protein kinase, role in O-antigen capsule formation
961	etp	NA	NA	NA	NA	NA	NA	nc	nc	Not_regulated	0	Not_determined	BW25113_0982	Protein-tyrosine-phosphatase, role in O-antigen capsule formation
962	gfcE	-0.795643	-0.701113	5.13831	5.4942	0.00802324	0.00311265	down	down	Not_regulated	0	K01991	BW25113_0983	putative O-antigen capsule outer membrane auxillary protein export channel
963	gfcD	0.218005	0.535922	5.67597	5.42649	0.309025	0.00157622	nc	nc	Not_regulated	0	Not_determined	BW25113_0984	putative O-antigen capsule production periplasmic protein
964	gfcC	NA	NA	NA	NA	NA	NA	nc	nc	Not_regulated	0	Not_determined	BW25113_0985	putative O-antigen capsule production periplasmic protein
965	gfcB	NA	NA	NA	NA	NA	NA	nc	nc	Not_regulated	0	Not_determined	BW25113_0986	O-antigen capsule production lipoprotein
966	gfcA	NA	NA	NA	NA	NA	NA	nc	nc	Not_regulated	0	Not_determined	BW25113_0987	O-antigen capsule production threonine-rich inner membrane protein
967	insA_4	0.461106	0.289458	4.33691	4.15687	0.583061	0.559277	nc	nc	Not_regulated	0	Not_determined	BW25113_4516	IS1 repressor TnpA
968	insB1_4	0.725692	0.542132	5.1372	4.94655	0.0154474	0.0162658	nc	nc	Not_regulated	0	Not_determined	BW25113_0988	IS1 transposase B
969	cspH	NA	NA	NA	NA	NA	NA	nc	nc	Not_regulated	0	Not_determined	BW25113_0989	stress protein, member of the CspA-family
970	cspG	-0.132639	-0.578271	7.23813	7.80348	0.861854	0.121917	nc	nc	Not_regulated	0	Not_determined	BW25113_0990	cold shock protein homolog, cold-inducible
971	ymcE	NA	NA	NA	NA	NA	NA	nc	nc	Not_regulated	0	Not_determined	BW25113_0991	cold shock gene
972	gnsA	0.56168	0.534373	4.64175	4.60085	0.342085	0.216139	nc	nc	Not_regulated	0	Not_determined	BW25113_4517	putative phosphatidylethanolamine synthesis regulator
973	yccM	NA	NA	NA	NA	NA	NA	nc	nc	Not_regulated	0	Not_determined	BW25113_0992	putative 4Fe-4S membrane protein
974	torS	0.328954	0.0702239	6.03792	5.90365	0.124331	0.607623	nc	nc	Not_regulated	0	Not_determined	BW25113_0993	hybrid sensory histidine kinase in two-component regulatory system with TorR
975	torT	-0.0066295	0.194677	4.81736	4.61473	0.893285	0.26469	nc	nc	Not_regulated	0	Not_determined	BW25113_0994	periplasmic sensory protein associated with the TorRS two-component regulatory system
976	torR	0.387071	NA	4.33739	NA	0.166617	NA	nc	nc	Not_regulated	0	Not_determined	BW25113_0995	response regulator in two-component regulatory system with TorS
977	torC	NA	NA	NA	NA	NA	NA	nc	nc	Not_regulated	0	Not_determined	BW25113_0996	trimethylamine N-oxide (TMAO) reductase I, cytochrome c-type subunit
978	torA	0.11754	0.301915	5.04246	4.85437	0.571103	0.0786635	nc	nc	Not_regulated	0	Not_determined	BW25113_0997	trimethylamine N-oxide (TMAO) reductase I, catalytic subunit
979	torD	0.0175277	0.457158	4.38011	4.29673	0.940898	0.0581284	nc	nc	Not_regulated	0	Not_determined	BW25113_0998	TorA-maturation chaperone
980	cbpM	-0.680875	-0.280555	5.5832	5.56289	0.0528514	0.252117	nc	nc	Not_regulated	0	Not_determined	BW25113_0999	modulator of CbpA co-chaperone
981	cbpA	-1.05947	-0.447184	7.69298	8.07239	0.00076053	0.0462373	down	nc	Not_regulated	0	K05516	BW25113_1000	DnaK co-chaperone
982	yccE	NA	NA	NA	NA	NA	NA	nc	nc	Not_regulated	0	Not_determined	BW25113_1001	uncharacterized protein
983	agp	-0.9964	-0.793952	6.41426	6.4019	8.99e-05	3.69e-06	down	down	Activated	0	K01085	BW25113_1002	glucose-1-phosphatase/inositol phosphatase
984	yccJ	-0.373061	0.266684	7.77581	8.13634	0.365121	0.273028	nc	nc	Not_regulated	0	Not_determined	BW25113_1003	uncharacterized protein
985	wrbA	-0.566735	0.208768	8.30827	8.78082	0.0960265	0.465002	nc	nc	Not_regulated	0	Not_determined	BW25113_1004	NAD(P)H:quinone oxidoreductase
986	ymdF	-1.06115	0.215476	11.2903	12.0639	0.1612	0.664278	nc	nc	Not_regulated	0	Not_determined	BW25113_4518	KGG family protein
987	rutG	-1.3493	0.154636	9.71012	9.02855	0.0152172	0.777185	nc	nc	Not_regulated	0	Not_determined	BW25113_1006	pyrimidine permease
988	rutF	-1.39795	0.156344	8.41276	7.74547	0.0185476	0.77932	nc	nc	Not_regulated	0	Not_determined	BW25113_1007	flavin:NADH reductase
989	rutE	-1.41171	-0.0389181	8.49875	7.88127	0.0104235	0.989068	nc	nc	Not_regulated	0	Not_determined	BW25113_1008	putative malonic semialdehyde reductase
990	rutD	-1.35596	0.137648	9.12797	8.54007	0.0164762	0.801569	nc	nc	Not_regulated	0	Not_determined	BW25113_1009	putative aminoacrylate hydrolase, reactive intermediate detoxification
991	rutC	-1.34635	0.243503	8.70571	8.02866	0.0150367	0.670235	nc	nc	Not_regulated	0	Not_determined	BW25113_1010	putative aminoacrylate deaminase, reactive intermediate detoxification
992	rutB	-1.39101	0.45524	9.86202	9.26352	0.0243594	0.43677	nc	nc	Not_regulated	0	Not_determined	BW25113_1011	ureidoacrylate amidohydrolase
993	rutA	-1.27327	0.508502	11.8513	11.1886	0.0434351	0.367469	nc	nc	Not_regulated	0	Not_determined	BW25113_1012	pyrimidine oxygenase, FMN-dependent
994	rutR	0.632281	0.331744	5.7357	5.63795	0.00237292	0.0228275	up	nc	Not_regulated	0	K09017	BW25113_1013	rut operon transcriptional repressor for
995	putA	-1.15589	-0.783274	9.21084	9.32628	4.82e-06	0.00024022	down	down	Not_regulated	0	K13821	BW25113_1014	fused DNA-binding transcriptional regulator/proline dehydrogenase/pyrroline-5-carboxylate dehydrogenase
996	putP	-0.458474	-0.640776	8.08234	7.61376	0.165348	0.0150616	nc	nc	Suppressed	0	Not_determined	BW25113_1015	proline:sodium symporter
997	efeU	NA	NA	NA	NA	NA	NA	nc	nc	Not_regulated	1	Not_determined	BW25113_4490	Pseudogene
998	efeO	0.368169	0.226814	7.03339	7.0729	0.151672	0.179187	nc	nc	Not_regulated	0	Not_determined	BW25113_1018	inactive ferrous ion transporter EfeUOB
999	efeB	0.669128	0.397071	6.73522	6.50813	0.00544521	0.0270198	up	nc	Not_regulated	0	K16301	BW25113_1019	deferrrochelatase, periplasmic
1000	phoH	-0.328226	0.412969	9.43249	9.60233	0.355001	0.0254779	nc	nc	Not_regulated	0	Not_determined	BW25113_1020	ATP-binding protein
1001	pgaD	-0.012428	0.782284	5.13893	5.26235	1	1.04e-05	nc	up	Not_regulated	0	K11937	BW25113_1021	biofilm PGA synthase PgaCD, regulatory subunit
1002	pgaC	-0.371333	0.208755	4.268	4.21439	0.272421	0.303321	nc	nc	Not_regulated	0	Not_determined	BW25113_1022	biofilm PGA synthase PgaCD, catalytic subunit
1003	pgaB	0.288586	0.903988	4.16981	4.11437	0.36128	0.000237135	nc	up	Not_regulated	0	K11931	BW25113_1023	poly-beta-1,6-N-acetyl-D-glucosamine (PGA) N-deacetylase outer membrane export lipoprotein
1004	pgaA	0.338617	0.492961	5.35028	5.20372	0.234272	0.00654374	nc	nc	Not_regulated	0	Not_determined	BW25113_1024	biofilm adhesin polysaccharide PGA secretin
1005	ycdT	0.312143	-0.0550539	4.54009	4.84472	0.335671	0.833222	nc	nc	Not_regulated	0	Not_determined	BW25113_1025	diguanylate cyclase, membrane-anchored
1006	insF1_4	NA	NA	NA	NA	NA	NA	nc	nc	Not_regulated	0	Not_determined	BW25113_1026	IS3 transposase B
1007	insE1_4	NA	NA	NA	NA	NA	NA	nc	nc	Not_regulated	0	Not_determined	BW25113_1027	IS3 transposase A
1008	ymdE	NA	NA	NA	NA	NA	NA	nc	nc	Not_regulated	1	Not_determined	BW25113_1028	Pseudogene
1009	ycdU	NA	NA	NA	NA	NA	NA	nc	nc	Not_regulated	0	Not_determined	BW25113_1029	putative inner membrane protein
1010	ghrA	0.0939681	-0.0602025	6.57251	6.39125	0.492816	0.845703	nc	nc	Not_regulated	0	Not_determined	BW25113_1033	glyoxylate/hydroxypyruvate reductase A
1011	ycdX	0.279633	0.170537	7.23484	7.01024	0.0204157	0.135838	nc	nc	Not_regulated	0	Not_determined	BW25113_1034	alkaline phosphatase
1012	ycdY	0.516236	0.233691	6.67604	6.3095	0.00019179	0.117216	nc	nc	Not_regulated	0	Not_determined	BW25113_1035	redox enzyme maturation protein (REMP) chaperone for YcdX
1013	ycdZ	1.50881	0.92446	6.43896	5.63575	5.64e-31	5.73e-08	up	up	Dual	0	Not_assigned	BW25113_1036	DUF1097 family inner membrane protein
1014	csgG	-0.108533	-0.351649	5.38547	5.25989	0.832401	0.212408	nc	nc	Activated	0	Not_determined	BW25113_1037	curli production assembly/transport outer membrane lipoprotein
1015	csgF	NA	NA	NA	NA	NA	NA	nc	nc	Activated	0	Not_determined	BW25113_1038	curli nucleation outer membrane protein
1016	csgE	NA	-2.0024	NA	4.08533	NA	1.09e-05	nc	down	Activated	0	K04337	BW25113_1039	curlin secretion specificity factor
1017	csgD	-1.54542	-1.67303	5.23057	6.16336	0.00487241	5.77e-07	down	down	Activated	0	K04333	BW25113_1040	csgBAC operon transcriptional regulator
1018	csgB	-4.75133	-5.11819	5.92202	6.4029	0.000533775	4.52e-07	down	down	Not_regulated	0	K04335	BW25113_1041	curlin nucleator protein, minor subunit in curli complex
1019	csgA	-2.33051	-2.28538	6.42912	6.9847	0.000444238	1.24e-05	down	down	Not_regulated	0	K04334	BW25113_1042	curlin subunit, amyloid curli fibers, cryptic
1020	csgC	NA	NA	NA	NA	NA	NA	nc	nc	Not_regulated	0	Not_determined	BW25113_1043	curli assembly protein
1021	ymdA	-0.843372	-0.11528	4.51854	4.52762	0.0054999	0.852749	down	nc	Not_regulated	0	Not_assigned	BW25113_1044	uncharacterized protein
1022	ymdB	-0.1951	-0.0260001	6.63127	6.66612	0.478342	0.857082	nc	nc	Not_regulated	0	Not_determined	BW25113_1045	O-acetyl-ADP-ribose deacetylase
1023	clsC	-0.5897	-0.278817	7.52445	7.44907	0.000885915	0.108461	down	nc	Not_regulated	0	K06132	BW25113_1046	stationary phase cardiolipin synthase 3
1024	opgC	0.0444233	-0.0840569	6.84521	6.69912	0.853225	0.603109	nc	nc	Not_regulated	0	Not_determined	BW25113_1047	osmoregulated periplasmic glucan succinylation membrane protein
1025	opgG	-0.171942	-0.137137	9.98882	9.98827	0.478342	0.49693	nc	nc	Not_regulated	0	Not_determined	BW25113_1048	osmoregulated periplasmic glucan (OPG) biosynthesis periplasmic protein
1026	opgH	-0.146644	-0.271628	9.75219	9.66152	0.557705	0.156345	nc	nc	Not_regulated	0	Not_determined	BW25113_1049	membrane glycosyltransferase
1027	yceK	-0.337251	-0.115926	6.31786	6.34218	0.32838	0.650462	nc	nc	Not_regulated	0	Not_determined	BW25113_1050	outer membrane integrity lipoprotein
1028	msyB	-0.29683	-0.140326	7.4765	7.5032	0.339847	0.508063	nc	nc	Not_regulated	0	Not_determined	BW25113_1051	multicopy suppressor of secY and secA
1029	mdtG	0.426923	0.639693	5.08865	4.9488	0.0401914	0.000167658	nc	up	Not_regulated	0	K08161	BW25113_1053	putative drug efflux system protein
1030	lpxL	-0.0618346	0.0448819	6.39495	6.29519	0.78957	0.828938	nc	nc	Not_regulated	0	Not_determined	BW25113_1054	lauryl-acyl carrier protein (ACP)-dependent acyltransferase
1031	yceA	0.888951	0.128773	7.39399	7.12359	5.87e-06	0.496512	up	nc	Not_regulated	0	K07146	BW25113_1055	putative rhodanese-related sulfurtransferase
1032	yceI	0.360248	0.0826804	5.79227	5.78514	0.158532	0.692721	nc	nc	Not_regulated	0	Not_determined	BW25113_1056	secreted protein
1033	yceJ	0.116361	-0.102532	4.30391	4.20995	0.925411	0.831033	nc	nc	Not_regulated	0	Not_determined	BW25113_1057	putative cytochrome b561
1034	yceO	NA	NA	NA	NA	NA	NA	nc	nc	Not_regulated	0	Not_determined	BW25113_1058	uncharacterized protein
1035	solA	0.654668	0.667871	7.01495	6.69944	3.28e-05	2.79e-10	up	up	Not_regulated	0	K02846	BW25113_1059	N-methyltryptophan oxidase, FAD-binding
1036	bssS	-0.649483	-0.371156	10.6889	11.157	0.059298	0.0862915	nc	nc	Not_regulated	0	Not_determined	BW25113_1060	biofilm regulator
1037	dinI	1.02904	-0.222997	7.22238	6.67756	0.00332571	0.322966	up	nc	Not_regulated	0	K12149	BW25113_1061	DNA damage-inducible protein I
1038	pyrC	-0.322794	-0.375701	7.05381	7.27753	0.108914	0.0362761	nc	nc	Not_regulated	0	Not_determined	BW25113_1062	dihydro-orotase
1039	yceB	0.0477405	-0.122783	8.40717	8.38773	0.898969	0.451914	nc	nc	Not_regulated	0	Not_determined	BW25113_1063	lipoprotein, DUF1439 family
1040	grxB	0.478319	0.0928058	8.13924	8.19246	0.0354582	0.656852	nc	nc	Not_regulated	0	Not_determined	BW25113_1064	glutaredoxin 2 (Grx2)
1041	mdtH	0.254581	0.695621	5.38511	5.29681	0.212707	1.94e-05	nc	up	Not_regulated	0	K08162	BW25113_1065	multidrug resistance efflux transporter conferring overexpression resistance to norfloxacin and enoxacin
1042	rimJ	-0.120094	-0.243973	6.56098	6.47007	0.586796	0.036096	nc	nc	Not_regulated	0	Not_determined	BW25113_1066	ribosomal-protein-S5-alanine N-acetyltransferase
1043	yceH	-0.436381	-0.21975	6.0424	6.06133	0.0355736	0.172655	nc	nc	Not_regulated	0	Not_determined	BW25113_1067	UPF0502 family protein
1044	yceM	-0.260659	-0.0599305	6.46511	6.28655	0.229086	0.835031	nc	nc	Not_regulated	0	Not_determined	BW25113_1068	putative oxidoreductase
1045	murJ	-0.463783	-0.348212	6.48551	6.46044	0.0371993	0.0446163	nc	nc	Not_regulated	0	Not_determined	BW25113_1069	putative peptidoglycan lipid II flippase
1046	flgN	0.236142	0.0512228	4.59847	4.55267	0.278631	0.724459	nc	nc	Not_regulated	0	Not_determined	BW25113_1070	export chaperone for FlgK and FlgL
1047	flgM	NA	NA	NA	NA	NA	NA	nc	nc	Not_regulated	0	Not_determined	BW25113_1071	anti-sigma factor for FliA (sigma 28)
1048	flgA	NA	NA	NA	NA	NA	NA	nc	nc	Not_regulated	0	Not_determined	BW25113_1072	assembly protein for flagellar basal-body periplasmic P ring
1049	flgB	NA	NA	NA	NA	NA	NA	nc	nc	Not_regulated	0	Not_determined	BW25113_1073	flagellar component of cell-proximal portion of basal-body rod
1050	flgC	NA	NA	NA	NA	NA	NA	nc	nc	Not_regulated	0	Not_determined	BW25113_1074	flagellar component of cell-proximal portion of basal-body rod
1051	flgD	NA	NA	NA	NA	NA	NA	nc	nc	Not_regulated	0	Not_determined	BW25113_1075	flagellar hook assembly protein
1052	flgE	0.115532	0.342972	4.24488	3.99726	0.711692	0.307564	nc	nc	Not_regulated	0	Not_determined	BW25113_1076	flagellar hook protein
1053	flgF	NA	NA	NA	NA	NA	NA	nc	nc	Not_regulated	0	Not_determined	BW25113_1077	flagellar component of cell-proximal portion of basal-body rod
1054	flgG	NA	NA	NA	NA	NA	NA	nc	nc	Not_regulated	0	Not_determined	BW25113_1078	flagellar component of cell-distal portion of basal-body rod
1055	flgH	NA	NA	NA	NA	NA	NA	nc	nc	Not_regulated	0	Not_determined	BW25113_1079	flagellar protein of basal-body outer-membrane L ring
1056	flgI	NA	NA	NA	NA	NA	NA	nc	nc	Not_regulated	0	Not_determined	BW25113_1080	putative flagellar basal body protein
1057	flgJ	NA	NA	NA	NA	NA	NA	nc	nc	Not_regulated	0	Not_determined	BW25113_1081	flagellar rod assembly protein and murein hydrolase
1058	flgK	0.259059	0.374159	5.14876	4.89973	0.322528	0.0568471	nc	nc	Not_regulated	0	Not_determined	BW25113_1082	flagellar hook-filament junction protein 1
1059	flgL	0.428969	0.297764	6.28336	6.10105	0.00872204	0.0560111	nc	nc	Not_regulated	0	Not_determined	BW25113_1083	flagellar hook-filament junction protein
1060	rne	0.0860687	-0.0504993	9.2175	9.17348	0.644786	0.753233	nc	nc	Not_regulated	0	Not_determined	BW25113_1084	fused ribonucleaseE: endoribonuclease/RNA-binding protein/RNA degradosome binding protein
1061	yceQ	0.0917705	-0.10603	8.79577	8.81492	0.675291	0.566728	nc	nc	Not_regulated	0	Not_determined	BW25113_1085	uncharacterized protein
1062	rluC	0.32263	-0.231622	7.0681	6.92424	0.0656456	0.17059	nc	nc	Not_regulated	0	Not_determined	BW25113_1086	23S rRNA pseudouridine(955,2504,2580) synthase
1063	yceF	0.0210045	-0.329475	7.65219	7.82606	0.949234	0.0410714	nc	nc	Not_regulated	0	Not_determined	BW25113_1087	Maf-like protein
1064	yceD	0.0228827	-0.417901	9.33852	9.62793	0.932685	0.00769721	nc	nc	Not_regulated	0	Not_determined	BW25113_1088	DUF177 family protein
1065	rpmF	0.325715	-0.48755	7.99134	8.07332	0.396571	0.0463649	nc	nc	Not_regulated	0	Not_determined	BW25113_1089	50S ribosomal subunit protein L32
1066	plsX	0.133062	-0.193502	8.24918	8.17282	0.390025	0.0776442	nc	nc	Not_regulated	0	Not_determined	BW25113_1090	putative phosphate acyltransferase
1067	fabH	-0.0968616	-0.206943	7.97276	7.8892	0.586796	0.096114	nc	nc	Not_regulated	0	Not_determined	BW25113_1091	3-oxoacyl-[acyl-carrier-protein] synthase III
1068	fabD	0.154032	-0.0715197	8.43925	8.40016	0.374348	0.609342	nc	nc	Not_regulated	0	Not_determined	BW25113_1092	malonyl-CoA-[acyl-carrier-protein] transacylase
1069	fabG	0.233702	-0.664141	10.2886	10.2042	0.286329	7.61e-06	nc	down	Not_regulated	0	K00059	BW25113_1093	3-oxoacyl-[acyl-carrier-protein] reductase
1070	acpP	0.00894978	-0.426749	11.3437	11.3851	0.97662	0.00769659	nc	nc	Not_regulated	0	Not_determined	BW25113_1094	acyl carrier protein (ACP)
1071	fabF	-0.360198	-0.628551	9.61456	9.64039	0.0629225	1.06e-07	nc	down	Not_regulated	0	K09458	BW25113_1095	3-oxoacyl-[acyl-carrier-protein] synthase II
1072	pabC	-0.173627	-0.452039	6.74393	6.55407	0.424705	0.00470792	nc	nc	Not_regulated	0	Not_determined	BW25113_1096	4-amino-4-deoxychorismate lyase component of para-aminobenzoate synthase multienzyme complex
1073	yceG	-0.117079	-0.150922	7.42836	7.20671	0.602522	0.464228	nc	nc	Not_regulated	0	Not_determined	BW25113_1097	septation protein, ampicillin sensitivity
1074	tmk	-0.0459055	0.000997324	6.98897	6.80797	0.827804	0.994957	nc	nc	Not_regulated	0	Not_determined	BW25113_1098	thymidylate kinase
1075	holB	0.143221	0.15085	7.49774	7.27483	0.549927	0.40141	nc	nc	Not_regulated	0	Not_determined	BW25113_1099	DNA polymerase III, delta prime subunit
1076	ycfH	-0.159318	-0.340501	8.79059	8.77595	0.485523	0.0434177	nc	nc	Not_regulated	0	Not_determined	BW25113_1100	putative DNase
1077	ptsG	-0.980371	-0.176618	9.10838	9.47043	2.4e-06	0.418571	down	nc	Activated	0	K02778, K02779	BW25113_1101	fused glucose-specific PTS enzymes: IIB component/IIC component
1078	fhuE	0.189878	-0.0439553	8.76745	8.6296	0.324208	0.817546	nc	nc	Not_regulated	0	Not_determined	BW25113_1102	ferric-rhodotorulic acid outer membrane transporter
1079	hinT	0.380023	0.611391	7.05832	6.73448	0.0221414	5.67e-06	nc	up	Not_regulated	0	K02503	BW25113_1103	purine nucleoside phosphoramidase, dadA activator protein
1080	ycfL	0.272587	0.542556	6.63488	6.3334	0.140877	4e-06	nc	nc	Not_regulated	0	Not_determined	BW25113_1104	uncharacterized protein
1081	lpoB	0.247465	0.518841	7.31804	7.14673	0.263521	2.42e-06	nc	nc	Not_regulated	0	Not_determined	BW25113_1105	OM lipoprotein stimulator of MrcB transpeptidase
1082	thiK	0.380909	0.119797	6.62992	6.33501	0.0186131	0.546359	nc	nc	Not_regulated	0	Not_determined	BW25113_1106	thiamine kinase
1083	nagZ	0.214163	-0.104938	7.57046	7.40547	0.118651	0.391064	nc	nc	Not_regulated	0	Not_determined	BW25113_1107	beta N-acetyl-glucosaminidase
1084	ycfP	0.0502017	-0.035137	7.51339	7.50153	0.71822	0.833222	nc	nc	Not_regulated	0	Not_determined	BW25113_1108	putative UPF0227 family esterase
1085	ndh	0.186946	-0.284286	7.49676	7.47591	0.59701	0.225983	nc	nc	Not_regulated	0	Not_determined	BW25113_1109	respiratory NADH dehydrogenase 2/cupric reductase
1086	ycfJ	-1.20155	-1.07052	9.36824	9.39658	2.52e-05	6.59e-07	down	down	Not_regulated	0	Not_assigned	BW25113_1110	uncharacterized protein
1087	ycfQ	-0.410583	-0.279614	6.67484	6.4008	0.247222	0.204656	nc	nc	Suppressed	0	Not_determined	BW25113_1111	repressor for bhsA(ycfR)
1088	bhsA	-2.94498	-2.34823	8.72636	7.71107	0.0208371	0.0245076	nc	nc	Suppressed	0	Not_determined	BW25113_1112	biofilm, cell surface and signaling protein
1089	ldtC	-0.900172	-0.0365654	6.60033	6.47406	0.00101244	0.930443	down	nc	Not_regulated	0	K19236	BW25113_1113	L,D-transpeptidase linking Lpp to murein
1090	mfd	-0.394176	-0.118726	8.4382	8.6318	0.00682153	0.407544	nc	nc	Not_regulated	0	Not_determined	BW25113_1114	transcription-repair coupling factor
1091	ycfT	0.345582	0.344898	5.20489	5.14983	0.330931	0.159665	nc	nc	Not_regulated	0	Not_determined	BW25113_1115	inner membrane protein
1092	lolC	0.172004	-0.0931476	7.10416	7.08224	0.295256	0.515535	nc	nc	Not_regulated	0	Not_determined	BW25113_1116	lipoprotein-releasing system transmembrane protein
1093	lolD	0.144862	-0.0214957	6.2593	6.29815	0.639656	0.950976	nc	nc	Not_regulated	0	Not_determined	BW25113_1117	outer membrane-specific lipoprotein transporter subunit
1094	lolE	0.0231289	-0.211724	7.92058	7.99628	0.913048	0.0913959	nc	nc	Not_regulated	0	Not_determined	BW25113_1118	lipoprotein-releasing system transmembrane protein
1095	nagK	-0.0489355	-0.102914	7.07096	7.0725	0.796404	0.582537	nc	nc	Not_regulated	0	Not_determined	BW25113_1119	N-acetyl-D-glucosamine kinase
1096	cobB	-0.0388789	-0.0374858	6.62213	6.52517	0.745001	0.886658	nc	nc	Not_regulated	0	Not_determined	BW25113_1120	deacetylase of acs and cheY, chemotaxis regulator
1097	ycfZ	NA	NA	NA	NA	NA	NA	nc	nc	Not_regulated	0	Not_determined	BW25113_1121	inner membrane protein
1098	ymfA	NA	NA	NA	NA	NA	NA	nc	nc	Not_regulated	0	Not_determined	BW25113_1122	DUF3592 family inner membrane protein
1099	potD	0.122379	-0.126111	8.08458	7.96649	0.548698	0.475003	nc	nc	Not_regulated	0	Not_determined	BW25113_1123	polyamine transporter subunit
1100	potC	0.168708	-0.0545389	5.98375	5.84542	0.397385	0.839873	nc	nc	Not_regulated	0	Not_determined	BW25113_1124	polyamine transporter subunit
1101	potB	0.207502	-0.145361	5.20006	5.06963	0.463302	0.42845	nc	nc	Not_regulated	0	Not_determined	BW25113_1125	polyamine transporter subunit
1102	potA	-0.17223	-0.5221	6.62479	6.5867	0.545921	0.000473276	nc	nc	Not_regulated	0	Not_determined	BW25113_1126	polyamine transporter subunit
1103	pepT	-0.228064	-0.407499	7.73422	7.7973	0.171551	0.000896567	nc	nc	Not_regulated	0	Not_determined	BW25113_1127	peptidase T
1104	roxA	0.222234	0.36486	9.3922	9.17275	0.136848	0.00121999	nc	nc	Not_regulated	0	Not_determined	BW25113_1128	50S ribosomal protein L16 arginine hydroxylase
1105	phoQ	-0.312817	-0.247567	8.74514	8.62763	0.104984	0.211285	nc	nc	Not_regulated	0	Not_determined	BW25113_1129	sensory histidine kinase in two-component regulatory system with PhoP
1106	phoP	-0.55886	-0.505794	9.20207	9.16156	0.00414893	0.00621224	nc	nc	Not_regulated	0	Not_determined	BW25113_1130	response regulator in two-component regulatory system with PhoQ
1107	purB	0.56163	0.480722	7.10859	6.88729	0.00130289	0.00380081	nc	nc	Not_regulated	0	Not_determined	BW25113_1131	adenylosuccinate lyase
1108	hflD	0.287897	0.196129	6.40792	6.18178	0.134027	0.236577	nc	nc	Not_regulated	0	Not_determined	BW25113_1132	putative lysogenization regulator
1109	mnmA	0.246595	0.178492	7.69898	7.58143	0.131385	0.219838	nc	nc	Not_regulated	0	Not_determined	BW25113_1133	tRNA(Gln,Lys,Glu) U34 2-thiouridylase, first step in mnm(5)-s(2)U34-tRNA synthesis
1110	nudJ	0.501883	0.419352	5.01657	4.61157	0.0220787	0.0376016	nc	nc	Not_regulated	0	Not_determined	BW25113_1134	bifunctional thiamine pyrimidine pyrophosphate hydrolase/ thiamine pyrophosphate hydrolase
1111	rluE	0.31106	0.759986	5.73993	5.63685	0.194021	1.13e-05	nc	up	Not_regulated	0	K06181	BW25113_1135	23S rRNA pseudouridine(2457) synthase
1112	icd	-0.147797	0.0945452	9.78958	9.67896	0.586796	0.612303	nc	nc	Not_regulated	0	Not_determined	BW25113_1136	e14 prophage
1113	ymfD	0.133907	NA	4.12467	NA	0.689018	NA	nc	nc	Not_regulated	0	Not_determined	BW25113_1137	e14 prophage
1114	ymfE	0.153041	-2.432	4.89883	4.28779	0.686223	4.26e-07	nc	down	Not_regulated	0	Not_assigned	BW25113_1138	e14 prophage
1115	lit	0.646143	-1.7492	6.02075	5.37524	0.00224672	0.000940173	up	down	Not_regulated	0	Not_assigned	BW25113_1139	e14 prophage
1116	intE	1.19479	-1.18681	6.44236	5.21312	3.61e-08	0.026037	up	nc	Not_regulated	0	Not_assigned	BW25113_1140	e14 prophage
1117	xisE	1.41986	NA	4.46048	NA	0.000155103	NA	up	nc	Not_regulated	0	Not_assigned	BW25113_1141	e14 prophage
1118	ymfI	0.557891	-1.934	7.89905	7.3496	0.0134366	0.000553888	nc	down	Not_regulated	0	Not_assigned	BW25113_1143	e14 prophage
1119	ymfJ	1.08522	-1.39853	5.90767	4.61243	0.000936426	0.0057984	up	down	Not_regulated	0	Not_assigned	BW25113_1144	e14 prophage
1120	cohE	0.231539	-2.2738	7.2994	6.85673	0.237337	5.07e-05	nc	down	Not_regulated	0	Not_assigned	BW25113_1145	e14 prophage
1121	croE	0.29777	-2.91219	5.18522	4.76419	0.334977	1.56e-10	nc	down	Not_regulated	0	Not_assigned	BW25113_1146	e14 prophage
1122	ymfL	0.220861	-2.26042	4.60192	4.26128	0.563005	9.7e-07	nc	down	Not_regulated	0	Not_assigned	BW25113_1147	e14 prophage
1123	ymfM	NA	NA	NA	NA	NA	NA	nc	nc	Not_regulated	0	Not_determined	BW25113_1148	e14 prophage
1124	oweE	NA	NA	NA	NA	NA	NA	nc	nc	Not_regulated	1	Not_determined	BW25113_4692	Pseudogene
1125	aaaE	NA	NA	NA	NA	NA	NA	nc	nc	Not_regulated	1	Not_determined	BW25113_4693	Pseudogene
1126	ymfR	NA	NA	NA	NA	NA	NA	nc	nc	Not_regulated	0	Not_determined	BW25113_1150	e14 prophage
1127	beeE	NA	NA	NA	NA	NA	NA	nc	nc	Not_regulated	1	Not_determined	BW25113_1151	Pseudogene
1128	jayE	NA	NA	NA	NA	NA	NA	nc	nc	Not_regulated	1	Not_determined	BW25113_1152	Pseudogene
1129	ymfQ	NA	NA	NA	NA	NA	NA	nc	nc	Not_regulated	0	Not_determined	BW25113_1153	prohage e14 tail protein homolog
1130	stfP	NA	NA	NA	NA	NA	NA	nc	nc	Not_regulated	0	Not_determined	BW25113_1154	e14 prophage
1131	tfaP	NA	NA	NA	NA	NA	NA	nc	nc	Not_regulated	0	Not_determined	BW25113_1155	e14 prophage
1132	tfaE	NA	NA	NA	NA	NA	NA	nc	nc	Not_regulated	0	Not_determined	BW25113_1156	e14 prophage
1133	stfE	NA	NA	NA	NA	NA	NA	nc	nc	Not_regulated	1	Not_determined	BW25113_1157	Pseudogene
1134	pinE	NA	NA	NA	NA	NA	NA	nc	nc	Not_regulated	0	Not_determined	BW25113_1158	e14 prophage
1135	mcrA	1.00838	-1.48231	5.93062	4.58454	0.000715124	0.00498764	up	down	Not_regulated	0	K07451	BW25113_1159	putative 5-methylcytosine/5-hydroxymethylcytosine-specific restriction nuclease
1136	icdC	NA	NA	NA	NA	NA	NA	nc	nc	Not_regulated	1	Not_determined	BW25113_4519	Pseudogene
1137	iraM	NA	NA	NA	NA	NA	NA	nc	nc	Not_regulated	0	Not_determined	BW25113_1160	RpoS stabilzer during Mg starvation, anti-RssB factor
1138	ycgX	NA	NA	NA	NA	NA	NA	nc	nc	Not_regulated	0	Not_determined	BW25113_1161	DUF1398 family protein
1139	bluR	-0.336793	-0.359327	8.62546	8.92076	0.279508	0.163368	nc	nc	Not_regulated	0	Not_determined	BW25113_1162	repressor of blue light-responsive genes
1140	bluF	-0.0226184	-0.346235	7.5819	7.93994	0.930419	0.0412726	nc	nc	Not_regulated	0	Not_determined	BW25113_1163	anti-repressor for YcgE, blue light-responsive
1141	ycgZ	-2.03038	-1.48407	6.07191	6.63608	0.000229784	0.000111949	down	down	Not_regulated	0	K21974	BW25113_1164	RcsB connector protein for regulation of biofilm and acid-resistance
1142	ymgA	-2.09017	-1.50063	4.77887	5.40645	0.00163684	0.000146676	down	down	Not_regulated	0	K21975	BW25113_1165	RcsB connector protein for regulation of biofilm
1143	ariR	-2.77368	-1.81936	4.54669	4.97017	0.000473775	0.000507187	down	down	Not_regulated	0	K21976	BW25113_1166	RcsB connector protein for regulation of biofilm and acid-resistance
1144	ymgC	-2.92299	-2.05993	4.27922	4.51591	0.000885915	0.000234149	down	down	Not_regulated	0	Not_assigned	BW25113_1167	Blue light, low temperature and stress induced protein
1145	ycgG	-0.42275	-0.130568	5.51733	5.76475	0.210171	0.590895	nc	nc	Not_regulated	0	Not_determined	BW25113_1168	putative membrane-anchored cyclic-di-GMP phosphodiesterase
1146	ymgF	NA	NA	NA	NA	NA	NA	nc	nc	Not_regulated	0	Not_determined	BW25113_4520	inner membrane division septum protein
1147	ycgH	NA	NA	NA	NA	NA	NA	nc	nc	Not_regulated	1	Not_determined	BW25113_4491	Pseudogene
1148	ymgD	-0.195754	0.0995007	5.22024	5.20517	0.486	0.932345	nc	nc	Not_regulated	0	Not_determined	BW25113_1171	uncharacterized protein
1149	ymgG	NA	NA	NA	NA	NA	NA	nc	nc	Not_regulated	0	Not_determined	BW25113_1172	UPF0757 family protein
1150	ymgI	NA	NA	NA	NA	NA	NA	nc	nc	Not_regulated	0	Not_determined	BW25113_4593	uncharacterized protein
1151	ymgJ	NA	NA	NA	NA	NA	NA	nc	nc	Not_regulated	0	Not_determined	BW25113_4594	uncharacterized protein
1152	ycgI	NA	NA	NA	NA	NA	NA	nc	nc	Not_regulated	1	Not_determined	BW25113_4521	Pseudogene
1153	minE	0.298555	-0.078815	7.2943	7.24894	0.194717	0.650462	nc	nc	Not_regulated	0	Not_determined	BW25113_1174	cell division topological specificity factor
1154	minD	-0.0430038	-0.244858	8.33993	8.31855	0.834578	0.102407	nc	nc	Not_regulated	0	Not_determined	BW25113_1175	membrane ATPase of the MinC-MinD-MinE system
1155	minC	-0.000771185	-0.317213	8.68551	8.70011	0.998068	0.183632	nc	nc	Not_regulated	0	Not_determined	BW25113_1176	cell division inhibitor
1156	ycgJ	0.406481	0.707181	5.72076	5.83018	0.103313	0.000279875	nc	up	Not_regulated	0	Not_assigned	BW25113_1177	uncharacterized protein
1157	pliG	-0.0767974	0.433525	6.34652	6.25476	0.799081	0.00856638	nc	nc	Not_regulated	0	Not_determined	BW25113_1178	periplasmic inhibitor of g-type lysozyme
1158	ycgL	1.21211	0.871073	7.34443	6.72139	5.15e-06	9.21e-10	up	up	Not_regulated	0	K09902	BW25113_1179	UPF0745 family protein
1159	ycgM	1.22632	1.07221	7.65053	7.00187	1.84e-07	6.46e-19	up	up	Not_regulated	0	Not_assigned	BW25113_1180	putative isomerase/hydrolase
1160	ycgN	0.0485444	0.622799	6.35159	6.24225	0.911538	0.00015261	nc	up	Not_regulated	0	K09160	BW25113_1181	UPF0153 family cysteine cluster protein
1161	hlyE	NA	-0.495464	NA	4.42592	NA	0.153602	nc	nc	Activated	0	Not_determined	BW25113_1182	hemolysin E
1162	umuD	1.39091	0.732864	4.91938	4.06824	3.77e-06	0.000309331	up	up	Not_regulated	0	K03503	BW25113_1183	DNA polymerase V, subunit D
1163	umuC	1.01442	0.607486	5.44484	4.78575	4.04e-06	0.00230382	up	up	Not_regulated	0	K03502	BW25113_1184	DNA polymerase V, subunit C
1164	dsbB	0.286763	-0.257118	6.60461	6.53983	0.158754	0.111624	nc	nc	Not_regulated	0	Not_determined	BW25113_1185	oxidoreductase that catalyzes reoxidation of DsbA protein disulfide isomerase I
1165	nhaB	0.355166	0.124683	6.50668	6.1947	0.150954	0.485488	nc	nc	Not_regulated	0	Not_determined	BW25113_1186	sodium:proton antiporter
1166	fadR	-0.164341	-0.213637	7.731	7.76123	0.371977	0.111624	nc	nc	Not_regulated	0	Not_determined	BW25113_1187	fatty acid metabolism regulon transcriptional regulator
1167	ycgB	-0.794846	-0.365416	9.19655	9.45856	0.00616734	0.0427396	down	nc	Not_regulated	0	Not_assigned	BW25113_1188	SpoVR family stationary phase protein
1168	dadA	0.0194005	0.0204654	9.18994	8.89563	0.949234	0.922168	nc	nc	Dual	0	Not_determined	BW25113_1189	D-amino acid dehydrogenase
1169	dadX	0.0936642	0.205248	8.89264	8.55011	0.756393	0.30568	nc	nc	Dual	0	Not_determined	BW25113_1190	alanine racemase, catabolic, PLP-binding
1170	cvrA	0.321283	0.210765	7.6416	7.28548	0.0805648	0.0954533	nc	nc	Not_regulated	0	Not_determined	BW25113_1191	putative cation/proton antiporter
1171	ldcA	0.233349	-0.240265	6.45591	6.51407	0.166617	0.0861359	nc	nc	Not_regulated	0	Not_determined	BW25113_1192	murein tetrapeptide carboxypeptidase
1172	emtA	-0.596644	-0.906882	5.81788	5.96927	0.0160535	5.94e-12	nc	down	Not_regulated	0	K08308	BW25113_1193	lytic murein endotransglycosylase E
1173	ycgR	NA	NA	NA	NA	NA	NA	nc	nc	Not_regulated	0	Not_determined	BW25113_1194	flagellar velocity braking protein, c-di-GMP-regulated
1174	ymgE	-1.02834	-0.489812	6.30923	6.5041	0.00814838	0.0404132	down	nc	Not_regulated	0	Not_assigned	BW25113_1195	UPF0410 family putative inner membrane protein
1175	ycgY	NA	0.882692	NA	4.1862	NA	5.99e-05	nc	up	Not_regulated	0	Not_assigned	BW25113_1196	uncharacterized protein
1176	treA	-0.745606	-0.00235982	6.54888	6.65276	0.0010712	0.995637	down	nc	Not_regulated	0	K01194	BW25113_1197	periplasmic trehalase
1177	dhaM	-0.303686	-0.413591	6.12088	6.18384	0.100852	0.0105947	nc	nc	Not_regulated	0	Not_determined	BW25113_1198	putative dihydroxyacetone-specific PTS enzymes: HPr component/EI component
1178	dhaL	NA	-1.09023	NA	4.41404	NA	8.9e-06	nc	down	Not_regulated	0	K05879	BW25113_1199	dihydroxyacetone kinase, C-terminal domain
1179	dhaK	-1.02944	-1.39454	5.07258	5.54537	0.00750208	6.32e-14	down	down	Not_regulated	0	K05878	BW25113_1200	dihydroxyacetone kinase, PTS-dependent, dihydroxyacetone-binding subunit
1180	dhaR	0.0685165	-0.0405	6.1201	6.09889	0.696251	0.727023	nc	nc	Not_regulated	0	Not_determined	BW25113_1201	dhaKLM operon transcription activator
1181	ycgV	0.030345	0.120016	6.87679	6.86621	0.761653	0.413098	nc	nc	Not_regulated	0	Not_determined	BW25113_1202	putative adhesin
1182	ychF	-0.168765	0.0694497	7.54794	7.54787	0.432551	0.713518	nc	nc	Not_regulated	0	Not_determined	BW25113_1203	catalase inhibitor protein
1183	pth	0.0881843	-0.335105	5.83999	5.86587	0.669887	0.0568471	nc	nc	Not_regulated	0	Not_determined	BW25113_1204	peptidyl-tRNA hydrolase
1184	ychH	-1.51611	-0.0352329	9.1399	9.08764	7.45e-08	0.914271	down	nc	Activated	0	Not_assigned	BW25113_1205	DUF2583 family putative inner membrane protein
1185	dauA	-0.247159	0.180942	6.62039	6.56558	0.206235	0.132463	nc	nc	Not_regulated	0	Not_determined	BW25113_1206	C4-dicarboxylic acid transporter
1186	prs	-0.0143598	0.166505	9.03686	9.04183	0.949234	0.329344	nc	nc	Not_regulated	0	Not_determined	BW25113_1207	phosphoribosylpyrophosphate synthase
1187	ispE	0.0507175	-0.383353	7.96547	7.91601	0.924828	0.149258	nc	nc	Not_regulated	0	Not_determined	BW25113_1208	4-diphosphocytidyl-2-C-methylerythritol kinase
1188	lolB	-0.548104	-1.04618	6.64671	6.84864	0.0465751	1.62e-11	nc	down	Not_regulated	0	K02494	BW25113_1209	lipoprotein localization factor
1189	hemA	0.686263	0.694993	7.87899	7.54935	8.75e-05	2.81e-08	up	up	Not_regulated	0	K02492	BW25113_1210	glutamyl tRNA reductase
1190	prfA	0.793105	0.863679	6.7065	6.21194	0.000227133	3.52e-11	up	up	Not_regulated	0	K02835	BW25113_1211	peptide chain release factor RF-1
1191	prmC	0.594855	1.1139	5.78349	5.31862	0.00177242	4.42e-12	up	up	Not_regulated	0	K02493	BW25113_1212	N5-glutamine methyltransferase, modifies release factors RF-1 and RF-2
1192	ychQ	0.503386	0.0928186	5.40756	5.30522	0.0469541	0.730796	nc	nc	Not_regulated	0	Not_determined	BW25113_1213	SIRB family inner membrane protein
1193	ychA	0.0566127	-0.0457018	6.56045	6.55248	0.778491	0.845086	nc	nc	Not_regulated	0	Not_determined	BW25113_1214	transglutaminase-like TPR-repeat protein
1194	kdsA	0.0222483	-0.098916	7.79485	7.84932	0.910326	0.50129	nc	nc	Not_regulated	0	Not_determined	BW25113_1215	3-deoxy-D-manno-octulosonate 8-phosphate synthase
1195	ldrA	NA	NA	NA	NA	NA	NA	nc	nc	Not_regulated	0	Not_determined	BW25113_4419	toxic polypeptide, small
1196	ldrB	NA	NA	NA	NA	NA	NA	nc	nc	Not_regulated	0	Not_determined	BW25113_4421	toxic polypeptide, small
1197	ldrC	NA	NA	NA	NA	NA	NA	nc	nc	Not_regulated	0	Not_determined	BW25113_4423	toxic polypeptide, small
1198	chaA	-0.089513	-0.223616	7.11136	6.62928	0.84914	0.3528	nc	nc	Not_regulated	0	Not_determined	BW25113_1216	calcium/sodium:proton antiporter
1199	chaB	-0.626737	-0.713023	5.80345	5.93897	0.0667052	0.001518	nc	down	Not_regulated	0	K06197	BW25113_1217	cation transport regulator
1200	chaC	-0.358164	0.58091	10.0598	9.21367	0.480409	0.0651951	nc	nc	Not_regulated	0	Not_determined	BW25113_1218	cation transport regulator
1201	ychN	-0.969126	-0.537015	7.33797	7.20653	0.000302113	0.00551131	down	nc	Not_regulated	0	K06039	BW25113_1219	putative sulfur relay protein
1202	ychO	0.22135	0.309972	7.42435	7.06649	0.367842	0.0357906	nc	nc	Not_regulated	0	Not_determined	BW25113_1220	putative invasin
1203	narL	0.445951	0.526004	5.88434	5.45154	0.0126348	0.00207887	nc	nc	Not_regulated	0	Not_determined	BW25113_1221	response regulator in two-component regulatory system with NarX (or NarQ)
1204	narX	0.353952	0.219391	6.92765	6.68905	0.0206791	0.06845	nc	nc	Not_regulated	0	Not_determined	BW25113_1222	sensory histidine kinase in two-component regulatory system with NarL
1205	narK	-0.410576	0.320236	4.61136	4.64975	0.242652	0.179893	nc	nc	Not_regulated	0	Not_determined	BW25113_1223	nitrate/nitrite transporter
1206	narG	0.176409	0.783542	6.16024	6.1463	0.396639	5.94e-08	nc	up	Not_regulated	0	K00370	BW25113_1224	nitrate reductase 1, alpha subunit
1207	narH	-0.169571	0.849098	5.15926	5.1133	0.390726	1.42e-06	nc	up	Not_regulated	0	K00371	BW25113_1225	nitrate reductase 1, beta (Fe-S) subunit
1208	narJ	0.378718	1.0025	4.21244	4.03235	0.404057	3.17e-05	nc	up	Not_regulated	0	K00373	BW25113_1226	molybdenum-cofactor-assembly chaperone subunit (delta subunit) of nitrate reductase 1
1209	narI	0.182032	0.659544	4.24907	4.12109	0.403093	0.00590553	nc	up	Not_regulated	0	K00374	BW25113_1227	nitrate reductase 1, gamma (cytochrome b(NR)) subunit
1210	tpr	NA	NA	NA	NA	NA	NA	nc	nc	Not_regulated	0	Not_determined	BW25113_1229	protamine-like protein
1211	purU	0.358799	-0.0536745	6.30181	6.16638	0.01793	0.671558	nc	nc	Not_regulated	0	Not_determined	BW25113_1232	formyltetrahydrofolate hydrolase
1212	ychJ	0.289524	-0.39155	6.79285	7.01268	0.105088	0.0197984	nc	nc	Not_regulated	0	Not_determined	BW25113_1233	UPF0225 family protein
1213	rssA	0.0302912	0.282176	6.87995	6.72679	0.918718	0.0205165	nc	nc	Not_regulated	0	Not_determined	BW25113_1234	putative patatin-like family phospholipase
1214	rssB	-0.571934	-0.695384	9.05654	9.25959	0.000831785	1.88e-05	nc	down	Not_regulated	0	K02485	BW25113_1235	PcnB-degradosome interaction factor
1215	galU	-0.505637	-0.323825	8.93052	8.89257	0.0163663	0.121917	nc	nc	Not_regulated	0	Not_determined	BW25113_1236	glucose-1-phosphate uridylyltransferase
1216	hns	0.0171758	-0.154109	11.068	11.3523	0.951743	0.450958	nc	nc	Not_regulated	0	Not_determined	BW25113_1237	global DNA-binding transcriptional dual regulator H-NS
1217	tdk	0.315405	0.423912	6.44942	6.63401	0.108914	0.0335302	nc	nc	Not_regulated	0	Not_determined	BW25113_1238	thymidine kinase/deoxyuridine kinase
1218	insZ	NA	NA	NA	NA	NA	NA	nc	nc	Not_regulated	1	Not_determined	BW25113_4573	Pseudogene
1219	adhE	-0.672526	0.818781	10.4113	10.5467	0.0203652	5.26e-06	nc	up	Not_regulated	0	K04072	BW25113_1241	fused acetaldehyde-CoA dehydrogenase/iron-dependent alcohol dehydrogenase/pyruvate-formate lyase deactivase
1220	ychE	0.643219	0.857529	6.29516	6.03196	0.00104788	9.21e-10	up	up	Not_regulated	0	Not_assigned	BW25113_1242	UPF0056 family inner membrane protein
1221	oppA	0.590591	0.826752	12.1813	11.6598	0.030248	9.65e-06	nc	up	Not_regulated	0	K15580	BW25113_1243	oligopeptide transporter subunit
1222	oppB	0.758196	1.11669	8.8291	8.21783	0.00166099	6.64e-10	up	up	Not_regulated	0	K15581	BW25113_1244	oligopeptide transporter subunit
1223	oppC	0.755247	0.977674	8.60476	8.04212	0.000167852	8.16e-09	up	up	Not_regulated	0	K15582	BW25113_1245	oligopeptide transporter subunit
1224	oppD	0.631721	0.945251	8.98311	8.45572	0.00416691	2.16e-07	up	up	Not_regulated	0	K15583	BW25113_1246	oligopeptide transporter subunit
1225	oppF	0.524318	0.940538	9.06952	8.56359	0.0103067	2.12e-07	nc	up	Not_regulated	0	K10823	BW25113_1247	oligopeptide transporter subunit
1226	yciU	0.0615607	-0.357795	6.69081	6.92968	0.794053	0.00872229	nc	nc	Not_regulated	0	Not_determined	BW25113_1248	UPF0263 family protein
1227	clsA	-0.620191	-0.998798	7.34843	7.47566	0.00588027	1.12e-16	down	down	Not_regulated	0	K06131	BW25113_1249	cardiolipin synthase 1
1228	yciY	-0.241343	-0.13723	8.63567	8.81504	0.684256	0.710799	nc	nc	Not_regulated	0	Not_determined	BW25113_4595	uncharacterized protein
1229	kch	0.269517	-0.181914	7.62473	7.6071	0.291155	0.288299	nc	nc	Not_regulated	0	Not_determined	BW25113_1250	voltage-gated potassium channel
1230	yciI	0.388442	-0.412439	8.32933	8.51255	0.152375	0.0281116	nc	nc	Not_regulated	0	Not_determined	BW25113_1251	putative DGPF domain-containing enzyme
1231	tonB	0.339852	0.345805	8.97709	8.8721	0.0805319	0.0228478	nc	nc	Not_regulated	0	Not_determined	BW25113_1252	membrane spanning protein in TonB-ExbB-ExbD transport complex
1232	yciA	0.129004	-0.353487	6.98179	7.13483	0.703251	0.0517575	nc	nc	Not_regulated	0	Not_determined	BW25113_1253	acyl-CoA esterase
1233	yciB	-0.100717	-0.411534	6.77359	6.81748	0.572218	0.00233238	nc	nc	Not_regulated	0	Not_determined	BW25113_1254	IspA family inner membrane protein
1234	yciC	-0.129893	-0.277613	7.52555	7.5731	0.339847	0.0234186	nc	nc	Not_regulated	0	Not_determined	BW25113_1255	UPF0259 family inner membrane protein
1235	ompW	-1.04048	0.208479	5.05499	5.37832	0.0534483	0.607623	nc	nc	Suppressed	0	Not_determined	BW25113_1256	outer membrane protein W
1236	yciE	-1.94504	-1.02322	7.36541	7.54486	0.000172093	0.00241102	down	down	Not_regulated	0	Not_assigned	BW25113_1257	putative rubrerythrin/ferritin-like metal-binding protein
1237	yciF	-2.48843	-1.52984	7.01422	7.45839	1.91e-06	2.73e-06	down	down	Not_regulated	0	Not_assigned	BW25113_1258	putative rubrerythrin/ferritin-like metal-binding protein
1238	yciG	-2.57824	-1.38684	10.5932	10.6901	8.99e-05	0.00135765	down	down	Not_regulated	0	K06884	BW25113_1259	KGG family protein
1239	trpA	-0.308885	-0.441269	6.71525	6.6121	0.233517	0.0125102	nc	nc	Not_regulated	0	Not_determined	BW25113_1260	tryptophan synthase, alpha subunit
1240	trpB	-0.216189	-0.371002	6.87345	6.69625	0.459338	0.0248017	nc	nc	Not_regulated	0	Not_determined	BW25113_1261	tryptophan synthase, beta subunit
1241	trpC	-0.496207	-0.537081	6.50325	6.35455	0.100204	0.00455523	nc	nc	Not_regulated	0	Not_determined	BW25113_1262	fused indole-3-glycerolphosphate synthetase/N-(5-phosphoribosyl)anthranilate isomerase
1242	trpD	-0.425712	-0.172207	6.16026	5.96638	0.302387	0.523539	nc	nc	Not_regulated	0	Not_determined	BW25113_1263	fused glutamine amidotransferase (component II) of anthranilate synthase/anthranilate phosphoribosyl transferase
1243	trpE	-1.78194	-0.344703	5.1113	4.47238	0.000972873	0.505478	down	nc	Not_regulated	0	K01657	BW25113_1264	component I of anthranilate synthase
1244	trpL	NA	NA	NA	NA	NA	NA	nc	nc	Not_regulated	0	Not_determined	BW25113_1265	trp operon leader peptide
1245	yciV	0.165536	0.0418011	6.52847	6.50773	0.409994	0.891172	nc	nc	Not_regulated	0	Not_determined	BW25113_1266	PHP domain protein
1246	yciO	0.156784	0.354879	6.36553	6.22363	0.283418	0.00577798	nc	nc	Not_regulated	0	Not_determined	BW25113_1267	putative RNA binding protein
1247	yciQ	0.371451	0.425787	6.61184	6.42582	0.095891	0.00143449	nc	nc	Not_regulated	0	Not_determined	BW25113_1268	enhancer of membrane protein expression
1248	rluB	0.428359	0.270237	7.0707	6.73513	0.00129279	0.0258461	nc	nc	Not_regulated	0	Not_determined	BW25113_1269	23S rRNA pseudouridine(2605) synthase
1249	btuR	-0.0115656	0.162297	6.56546	6.50472	0.998068	0.281859	nc	nc	Not_regulated	0	Not_determined	BW25113_1270	cob(I)yrinic acid a,c-diamide adenosyltransferase
1250	yciK	-0.435414	-0.394339	6.62202	6.6511	0.0287638	0.0206632	nc	nc	Not_regulated	0	Not_determined	BW25113_1271	putative EmrKY-TolC system oxoacyl-(acyl carrier protein) reductase
1251	sohB	-0.185353	-0.386019	7.70103	7.84434	0.421041	0.00253316	nc	nc	Suppressed	0	Not_determined	BW25113_1272	inner membrane protein, S49 peptidase family protein
1252	yciN	0.161952	-0.0742725	7.84542	7.97157	0.606069	0.727147	nc	nc	Not_regulated	0	Not_determined	BW25113_1273	DUF2498 protein YciN
1253	topA	-0.13874	-0.0704415	9.29855	9.3175	0.420691	0.65884	nc	nc	Not_regulated	0	Not_determined	BW25113_1274	DNA topoisomerase I, omega subunit
1254	cysB	-0.257827	-0.564939	7.96774	8.07127	0.13269	0.000161196	nc	nc	Not_regulated	0	Not_determined	BW25113_1275	N-acetylserine-responsive cysteine regulon transcriptional activator
1255	ymiA	1.32499	0.843543	5.90769	5.00439	3.32e-07	0.000134584	up	up	Not_regulated	0	Not_assigned	BW25113_4522	uncharacterized protein
1256	yciX	1.52268	0.862943	5.27221	4.55867	1.83e-05	0.00848712	up	up	Not_regulated	0	Not_assigned	BW25113_4523	uncharacterized protein
1257	acnA	-0.0193831	0.462527	8.59606	8.33885	0.957442	0.00167607	nc	nc	Activated	0	Not_determined	BW25113_1276	aconitate hydratase 1
1258	ribA	0.242902	0.086646	7.8802	7.82965	0.160516	0.61018	nc	nc	Not_regulated	0	Not_determined	BW25113_1277	GTP cyclohydrolase II
1259	pgpB	0.152312	0.0925093	7.24785	7.11299	0.332831	0.534983	nc	nc	Not_regulated	0	Not_determined	BW25113_1278	phosphatidylglycerophosphatase B
1260	yciS	-0.042383	0.109029	7.83663	7.70935	0.832401	0.493887	nc	nc	Not_regulated	0	Not_determined	BW25113_1279	DUF1049 family inner membrane protein, function unknown
1261	yciM	0.293292	0.341213	8.72306	8.49719	0.0465156	0.00185284	nc	nc	Not_regulated	0	Not_determined	BW25113_1280	envelope integrity maintenance protein
1262	pyrF	0.534619	0.135825	6.02795	5.80278	0.0507975	0.549639	nc	nc	Not_regulated	0	Not_determined	BW25113_1281	orotidine-5'-phosphate decarboxylase
1263	yciH	0.572855	-0.0512549	5.27146	5.10646	0.0111333	0.709729	nc	nc	Not_regulated	0	Not_determined	BW25113_1282	initiation factor function partial mimic, SUI1 family
1264	osmB	-0.915085	-0.960372	9.5239	9.51899	0.0164762	0.000355955	nc	down	Not_regulated	0	K04062	BW25113_1283	lipoprotein
1265	yciT	0.649806	0.0875374	7.41886	7.08073	0.000103774	0.535788	up	nc	Not_regulated	0	Not_assigned	BW25113_1284	global regulator of transcription
1266	yciZ	0.279862	-0.243035	5.96571	5.68146	0.421041	0.341314	nc	nc	Not_regulated	0	Not_determined	BW25113_4596	uncharacterized protein
1267	gmr	-0.725293	-0.962561	7.454	7.66623	0.00138403	2.32e-09	down	down	Not_regulated	0	K14051	BW25113_1285	cyclic-di-GMP phosphodiesterase
1268	ymiB	NA	NA	NA	NA	NA	NA	nc	nc	Not_regulated	0	Not_determined	BW25113_4672	uncharacterized protein
1269	rnb	0.00036144	-0.308672	9.02782	9.01704	0.997076	0.0418261	nc	nc	Not_regulated	0	Not_determined	BW25113_1286	ribonuclease II
1270	yciW	-0.780041	-0.615717	8.51611	8.34289	0.000149842	0.050443	down	nc	Not_regulated	0	Not_assigned	BW25113_1287	putative oxidoreductase
1271	fabI	0.295743	0.422035	8.69566	8.52116	0.0462343	0.00116714	nc	nc	Not_regulated	0	Not_determined	BW25113_1288	enoyl-[acyl-carrier-protein] reductase, NADH-dependent
1272	ycjD	-0.0497185	0.106675	4.1524	4.30548	0.924649	0.679811	nc	nc	Not_regulated	0	Not_determined	BW25113_1289	DUF559 family endonuclease-related protein
1273	sapF	0.214216	0.323469	6.03342	5.75024	0.242274	0.0335302	nc	nc	Not_regulated	0	Not_determined	BW25113_1290	antimicrobial peptide transport ABC system ATP-binding protein
1274	sapD	0.291012	0.278208	6.34385	6.01615	0.0699762	0.044979	nc	nc	Not_regulated	0	Not_determined	BW25113_1291	antimicrobial peptide transport ABC system ATP-binding protein
1275	sapC	0.383183	-0.0325623	5.36713	5.02879	0.0210232	0.760203	nc	nc	Not_regulated	0	Not_determined	BW25113_1292	antimicrobial peptide transport ABC transporter permease
1276	sapB	0.493169	0.366974	5.8338	5.53694	0.000670911	0.0136961	nc	nc	Not_regulated	0	Not_determined	BW25113_1293	antimicrobial peptide transport ABC transporter permease
1277	sapA	0.203713	0.321915	6.83632	6.68315	0.115832	0.00436674	nc	nc	Not_regulated	0	Not_determined	BW25113_1294	antimicrobial peptide transport ABC transporter periplasmic binding protein
1278	ymjA	0.35407	0.0709482	5.32223	5.22176	0.20882	0.845703	nc	nc	Not_regulated	0	Not_determined	BW25113_1295	DUF2543 family protein
1279	puuP	-0.272327	-0.139146	5.69764	5.4908	0.444022	0.679999	nc	nc	Not_regulated	0	Not_determined	BW25113_1296	putrescine importer
1280	puuA	-0.124729	-0.269137	6.20076	6.01089	0.835439	0.419111	nc	nc	Not_regulated	0	Not_determined	BW25113_1297	glutamate--putrescine ligase
1281	puuD	0.00362629	-0.0321852	5.5415	5.70742	1	0.765318	nc	nc	Suppressed	0	Not_determined	BW25113_1298	gamma-glutamyl-gamma-aminobutyrate hydrolase
1282	puuR	0.0817121	0.288924	5.63291	5.71618	0.782208	0.140027	nc	nc	Suppressed	0	Not_determined	BW25113_1299	repressor for the divergent puu operons, putrescine inducible
1283	puuC	-0.130986	0.6259	4.25543	4.26702	0.571015	0.00972543	nc	up	Suppressed	0	K09472	BW25113_1300	gamma-glutamyl-gamma-aminobutyraldehyde dehydrogenase
1284	puuB	NA	NA	NA	NA	NA	NA	nc	nc	Suppressed	0	Not_determined	BW25113_1301	gamma-glutamylputrescine oxidoreductase
1285	puuE	-0.146162	0.514451	5.11662	4.92665	0.687421	0.00551693	nc	nc	Suppressed	0	Not_determined	BW25113_1302	4-aminobutyrate aminotransferase, PLP-dependent
1286	pspF	0.251383	0.366327	5.01634	4.79997	0.286329	0.0441285	nc	nc	Not_regulated	0	Not_determined	BW25113_1303	psp operon transcriptional activator
1287	pspA	-2.2401	-0.153464	13.5727	13.6171	3.62e-19	0.639744	down	nc	Not_regulated	0	K03969	BW25113_1304	regulatory protein for phage-shock-protein operon
1288	pspB	-2.1269	-0.346266	10.8022	10.663	2.23e-13	0.304852	down	nc	Not_regulated	0	K03970	BW25113_1305	psp operon transcription co-activator
1289	pspC	-2.33385	-0.333363	10.5634	10.4011	9.87e-19	0.332498	down	nc	Not_regulated	0	K03973	BW25113_1306	psp operon transcription co-activator
1290	pspD	-2.38837	-0.617102	9.61357	9.60726	6.32e-16	0.0536728	down	nc	Not_regulated	0	K03971	BW25113_1307	peripheral inner membrane phage-shock protein
1291	pspE	-2.43167	-0.578848	9.99605	9.9105	1.66e-20	0.0413621	down	nc	Not_regulated	0	K03972	BW25113_1308	thiosulfate:cyanide sulfurtransferase (rhodanese)
1292	ycjM	-0.0813439	0.530199	4.87851	4.55303	0.917891	0.107343	nc	nc	Not_regulated	0	Not_determined	BW25113_1309	alpha amylase catalytic domain family protein
1293	ycjN	0.592405	NA	4.47025	NA	0.217892	NA	nc	nc	Not_regulated	0	Not_determined	BW25113_1310	putative ABC superfamily sugar transporter periplasmic-binding protein
1294	ycjO	NA	NA	NA	NA	NA	NA	nc	nc	Not_regulated	0	Not_determined	BW25113_1311	inner membrane putative ABC superfamily sugar transporter permease
1295	ycjP	NA	NA	NA	NA	NA	NA	nc	nc	Not_regulated	0	Not_determined	BW25113_1312	inner membrane putative ABC superfamily sugar transporter permease
1296	ycjQ	NA	NA	NA	NA	NA	NA	nc	nc	Not_regulated	0	Not_determined	BW25113_1313	putative Zn-dependent NAD(P)-binding oxidoreductase
1297	ycjR	NA	NA	NA	NA	NA	NA	nc	nc	Not_regulated	0	Not_determined	BW25113_1314	putative TIM alpha/beta barrel enzyme
1298	ycjS	0.338604	0.0160208	4.51109	4.28053	0.213367	0.958855	nc	nc	Not_regulated	0	Not_determined	BW25113_1315	putative NADH-binding oxidoreductase
1299	ycjT	0.440964	0.498125	5.30972	4.9861	0.0646211	0.00412838	nc	nc	Not_regulated	0	Not_determined	BW25113_1316	putative family 65 glycosyl hydrolase
1300	ycjU	NA	NA	NA	NA	NA	NA	nc	nc	Not_regulated	0	Not_determined	BW25113_1317	beta-phosphoglucomutase
1301	ycjV	NA	NA	NA	NA	NA	NA	nc	nc	Not_regulated	1	Not_determined	BW25113_4524	Pseudogene
1302	ompG	NA	NA	NA	NA	NA	NA	nc	nc	Not_regulated	0	Not_determined	BW25113_1319	outer membrane porin G
1303	ycjW	0.548261	0.295658	5.66122	5.42265	0.0186009	0.119435	nc	nc	Not_regulated	0	Not_determined	BW25113_1320	LacI family putative transcriptional repressor
1304	ycjX	-0.648479	0.170079	7.45236	7.56848	4.12e-05	0.312264	down	nc	Not_regulated	0	K06918	BW25113_1321	DUF463 family protein, putative P-loop NTPase
1305	ycjF	-0.673217	0.227411	6.75467	6.72716	0.0001973	0.190317	down	nc	Not_regulated	0	K08990	BW25113_1322	UPF0283 family inner membrane protein
1306	tyrR	0.0113853	0.0610386	7.48758	7.60406	0.930683	0.713518	nc	nc	Not_regulated	0	Not_determined	BW25113_1323	aromatic amino acid biosynthesis and transport regulon transcriptional regulator
1307	tpx	0.278132	0.566961	9.21268	9.05222	0.109669	6.73e-05	nc	nc	Not_regulated	0	Not_determined	BW25113_1324	lipid hydroperoxide peroxidase
1308	ycjG	-0.190105	-0.0589873	7.23396	7.23756	0.227409	0.823101	nc	nc	Not_regulated	0	Not_determined	BW25113_1325	L-Ala-D/L-Glu epimerase
1309	mpaA	-0.378292	-0.245524	7.72752	7.68637	0.0080262	0.0789146	nc	nc	Not_regulated	0	Not_determined	BW25113_1326	murein peptide amidase A
1310	ymjC	NA	NA	NA	NA	NA	NA	nc	nc	Not_regulated	1	Not_determined	BW25113_4525	Pseudogene
1311	ymjD	NA	NA	NA	NA	NA	NA	nc	nc	Not_regulated	1	Not_determined	BW25113_4673	Pseudogene
1312	ycjY	0.157935	0.356412	4.72343	4.53214	0.534786	0.0466351	nc	nc	Not_regulated	0	Not_determined	BW25113_1327	S9 homolog non-peptidase family protein
1313	pgrR	0.0123237	-0.256857	6.0616	6.22446	0.894219	0.126194	nc	nc	Not_regulated	0	Not_determined	BW25113_1328	murein peptide degradation regulator
1314	mppA	-0.332917	-0.522583	6.93362	6.86525	0.129003	0.00054704	nc	nc	Not_regulated	0	Not_determined	BW25113_1329	murein tripeptide (L-ala-gamma-D-glutamyl-meso-DAP) transporter subunit
1315	ynaI	-1.11887	-1.25205	7.95842	8.62124	0.0029284	1.21e-08	down	down	Not_regulated	0	K16052	BW25113_1330	mechanosensitive channel protein, very small conductance
1316	insH1_4	NA	NA	NA	NA	NA	NA	nc	nc	Not_regulated	0	Not_determined	BW25113_1331	IS5 transposase and trans-activator
1317	ynaJ	0.478747	-0.0451996	8.47584	8.16276	0.0174576	0.845086	nc	nc	Not_regulated	0	Not_determined	BW25113_1332	DUF2534 family putative inner membrane protein
1318	uspE	-0.556499	-0.592077	9.27265	9.5608	0.00258053	5.6e-06	nc	down	Not_regulated	0	K14055	BW25113_1333	stress-induced protein
1319	fnr	0.234281	0.229846	9.40851	9.3982	0.234802	0.172213	nc	nc	Not_regulated	0	Not_determined	BW25113_1334	oxygen-sensing anaerobic growth regulon transcriptional regulator
1320	ogt	0.347192	0.594568	6.21484	5.70625	0.0658419	2.05e-05	nc	up	Not_regulated	0	K00567	BW25113_1335	O-6-alkylguanine-DNA:cysteine-protein methyltransferase
1321	abgT	0.316688	0.449119	5.40664	5.19107	0.187095	0.0131836	nc	nc	Not_regulated	0	Not_determined	BW25113_1336	p-aminobenzoyl-glutamate transporter
1322	abgB	0.229415	0.324949	5.43085	5.26105	0.279508	0.0352592	nc	nc	Not_regulated	0	Not_determined	BW25113_1337	p-aminobenzoyl-glutamate hydrolase, B subunit
1323	abgA	NA	NA	NA	NA	NA	NA	nc	nc	Not_regulated	0	Not_determined	BW25113_1338	p-aminobenzoyl-glutamate hydrolase, A subunit
1324	abgR	0.193739	-0.125893	7.08687	6.51807	0.608566	0.703069	nc	nc	Not_regulated	0	Not_determined	BW25113_1339	putative DNA-binding transcriptional regulator of abgABT operon
1325	smrA	0.0554548	0.183034	6.3509	6.23519	0.735603	0.181811	nc	nc	Not_regulated	0	Not_determined	BW25113_1340	DNA endonuclease
1326	ydaM	0.20238	0.148716	6.67519	6.89945	0.395476	0.506577	nc	nc	Not_regulated	0	Not_determined	BW25113_1341	diguanylate cyclase, csgD regulator
1327	ydaN	0.030064	0.318296	6.65424	6.32339	0.865499	0.0309205	nc	nc	Not_regulated	0	Not_determined	BW25113_1342	putative Zn(II) transporter
1328	dbpA	-0.259136	-0.164639	6.74442	6.73892	0.258025	0.437139	nc	nc	Not_regulated	0	Not_determined	BW25113_1343	ATP-dependent RNA helicase, specific for 23S rRNA
1329	ttcA	0.214017	-0.241174	7.03551	6.96221	0.250447	0.141656	nc	nc	Not_regulated	0	Not_determined	BW25113_1344	tRNA 2-thiocytidine biosynthesis protein
1330	intR	0.00533242	-0.173201	5.06497	5.16555	0.932685	0.376233	nc	nc	Not_regulated	0	Not_determined	BW25113_1345	Rac prophage
1331	ydaQ	NA	NA	NA	NA	NA	NA	nc	nc	Not_regulated	0	Not_determined	BW25113_1346	Rac prophage
1332	rcbA	NA	NA	NA	NA	NA	NA	nc	nc	Not_regulated	0	Not_determined	BW25113_1347	double-strand break reduction protein, Rac prophage
1333	ralR	NA	NA	NA	NA	NA	NA	nc	nc	Not_regulated	0	Not_determined	BW25113_1348	Rac prophage
1334	recT	0.605761	0.0139557	4.30502	4.25076	0.0126607	0.845086	nc	nc	Not_regulated	0	Not_determined	BW25113_1349	Rac prophage
1335	recE	0.449542	0.504056	5.578	5.35478	0.0202	0.00270405	nc	nc	Not_regulated	0	Not_determined	BW25113_1350	Rac prophage
1336	racC	NA	NA	NA	NA	NA	NA	nc	nc	Not_regulated	0	Not_determined	BW25113_1351	Rac prophage
1337	ydaE	NA	NA	NA	NA	NA	NA	nc	nc	Not_regulated	0	Not_determined	BW25113_4526	Rac prophage
1338	kilR	NA	NA	NA	NA	NA	NA	nc	nc	Not_regulated	0	Not_determined	BW25113_1352	Rac prophage
1339	sieB	NA	NA	NA	NA	NA	NA	nc	nc	Not_regulated	0	Not_determined	BW25113_1353	Rac prophage
1340	ydaF	NA	NA	NA	NA	NA	NA	nc	nc	Not_regulated	0	Not_determined	BW25113_4527	Rac prophage
1341	ydaG	NA	NA	NA	NA	NA	NA	nc	nc	Not_regulated	0	Not_determined	BW25113_1355	Rac prophage
1342	racR	0.350259	0.199542	9.69241	9.70414	0.0937492	0.241593	nc	nc	Not_regulated	0	Not_determined	BW25113_1356	Rac prophage
1343	ydaS	0.646558	NA	4.19502	NA	0.00728334	NA	up	nc	Not_regulated	0	Not_assigned	BW25113_1357	Rac prophage
1344	ydaT	NA	NA	NA	NA	NA	NA	nc	nc	Not_regulated	0	Not_determined	BW25113_1358	Rac prophage
1345	ydaU	0.180247	0.532673	4.30464	4.17476	0.729472	0.0121677	nc	nc	Not_regulated	0	Not_determined	BW25113_1359	Rac prophage
1346	ydaV	NA	NA	NA	NA	NA	NA	nc	nc	Not_regulated	0	Not_determined	BW25113_1360	Rac prophage
1347	ydaW	NA	NA	NA	NA	NA	NA	nc	nc	Not_regulated	1	Not_determined	BW25113_1361	Pseudogene
1348	rzpR	NA	NA	NA	NA	NA	NA	nc	nc	Not_regulated	1	Not_determined	BW25113_1362	Pseudogene
1349	rzoR	NA	NA	NA	NA	NA	NA	nc	nc	Not_regulated	0	Not_determined	BW25113_4528	Rac prophage
1350	trkG	0.334379	0.0112854	6.03306	6.2391	0.0305892	0.973584	nc	nc	Not_regulated	0	Not_determined	BW25113_1363	Rac prophage
1351	ynaK	NA	NA	NA	NA	NA	NA	nc	nc	Not_regulated	0	Not_determined	BW25113_1365	Rac prophage
1352	ydaY	NA	NA	NA	NA	NA	NA	nc	nc	Not_regulated	1	Not_determined	BW25113_1366	Pseudogene
1353	tmpR	NA	NA	NA	NA	NA	NA	nc	nc	Not_regulated	1	Not_determined	BW25113_1368	Pseudogene
1354	lomR	NA	NA	NA	NA	NA	NA	nc	nc	Not_regulated	1	Not_determined	BW25113_4570	Pseudogene
1355	insH1_5	NA	NA	NA	NA	NA	NA	nc	nc	Not_regulated	1	Not_determined	BW25113_1370	Pseudogene
1356	stfR	0.29606	0.349779	6.31067	6.05959	0.209721	0.0307293	nc	nc	Not_regulated	0	Not_determined	BW25113_1372	Rac prophage
1357	tfaR	NA	NA	NA	NA	NA	NA	nc	nc	Not_regulated	0	Not_determined	BW25113_1373	Rac prophage
1358	pinR	-0.708758	0.012313	6.47569	6.6954	0.0267907	0.973347	nc	nc	Not_regulated	0	Not_determined	BW25113_1374	Rac prophage
1359	ynaE	0.77124	0.102922	5.97143	6.14636	0.0534483	0.801569	nc	nc	Not_regulated	0	Not_determined	BW25113_1375	cold shock protein, Rac prophage
1360	ttcC	NA	NA	NA	NA	NA	NA	nc	nc	Not_regulated	1	Not_determined	BW25113_4638	Pseudogene
1361	uspF	-1.19983	-1.54672	7.68377	8.52419	8.13e-07	2.79e-12	down	down	Not_regulated	0	K14061	BW25113_1376	stress-induced protein, ATP-binding protein
1362	ompN	0.139617	NA	4.28015	NA	0.709162	NA	nc	nc	Not_regulated	0	Not_determined	BW25113_1377	outer membrane pore protein N, non-specific
1363	pfo	-0.0624032	0.442627	8.12602	8.00784	0.756393	0.000446304	nc	nc	Not_regulated	0	Not_determined	BW25113_1378	pyruvate-flavodoxin oxidoreductase
1364	ydbJ	-0.956187	-1.24039	7.46702	7.64677	1.15e-05	8.61e-16	down	down	Not_regulated	0	Not_assigned	BW25113_4529	DUF333 family putative lipoprotein
1365	hslJ	-1.01134	-1.0819	8.58655	8.82164	1.36e-05	5.25e-11	down	down	Not_regulated	0	K03668	BW25113_1379	heat-inducible lipoprotein involved in novobiocin resistance
1366	ldhA	-0.58564	-0.0513538	6.70285	6.74511	0.000960531	0.644029	down	nc	Not_regulated	0	K03778	BW25113_1380	fermentative D-lactate dehydrogenase, NAD-dependent
1367	ydbH	0.203645	0.196919	6.97959	6.83933	0.162721	0.0761165	nc	nc	Not_regulated	0	Not_determined	BW25113_1381	putative membrane-anchored protein, function unknown
1368	ynbE	NA	NA	NA	NA	NA	NA	nc	nc	Not_regulated	0	Not_determined	BW25113_1382	lipoprotein
1369	ydbL	0.0291528	-0.0855526	4.89487	4.93204	0.896553	0.801569	nc	nc	Not_regulated	0	Not_determined	BW25113_1383	DUF1318 family protein
1370	feaR	-0.0595471	-0.523077	7.11516	6.98446	0.932685	0.0567757	nc	nc	Activated	0	Not_determined	BW25113_1384	transcriptional activator for tynA and feaB
1371	feaB	0.16117	0.0400374	6.263	6.16103	0.510967	0.727183	nc	nc	Activated	0	Not_determined	BW25113_1385	phenylacetaldehyde dehydrogenase
1372	tynA	0.376396	0.0168376	5.77716	5.47184	0.0262036	0.996557	nc	nc	Not_regulated	0	Not_determined	BW25113_1386	tyramine oxidase, copper-requiring
1373	paaZ	NA	NA	NA	NA	NA	NA	nc	nc	Activated	0	Not_determined	BW25113_1387	fused oxepin-CoA hydrolase/3-oxo-5,6-dehydrosuberyl-CoA semialdehyde dehydrogenase
1374	paaA	NA	NA	NA	NA	NA	NA	nc	nc	Activated	0	Not_determined	BW25113_1388	ring 1,2-phenylacetyl-CoA epoxidase subunit
1375	paaB	NA	NA	NA	NA	NA	NA	nc	nc	Activated	0	Not_determined	BW25113_1389	putative ring 1,2-phenylacetyl-CoA epoxidase subunit
1376	paaC	NA	NA	NA	NA	NA	NA	nc	nc	Activated	0	Not_determined	BW25113_1390	ring 1,2-phenylacetyl-CoA epoxidase subunit
1377	paaD	NA	NA	NA	NA	NA	NA	nc	nc	Activated	0	Not_determined	BW25113_1391	ring 1,2-phenylacetyl-CoA epoxidase subunit
1378	paaE	NA	NA	NA	NA	NA	NA	nc	nc	Activated	0	Not_determined	BW25113_1392	ring 1,2-phenylacetyl-CoA epoxidase, NAD(P)H oxidoreductase component
1379	paaF	NA	NA	NA	NA	NA	NA	nc	nc	Activated	0	Not_determined	BW25113_1393	2,3-dehydroadipyl-CoA hydratase
1380	paaG	NA	NA	NA	NA	NA	NA	nc	nc	Activated	0	Not_determined	BW25113_1394	1,2-epoxyphenylacetyl-CoA isomerase, oxepin-CoA-forming
1381	paaH	NA	NA	NA	NA	NA	NA	nc	nc	Activated	0	Not_determined	BW25113_1395	3-hydroxyadipyl-CoA dehydrogenase, NAD+-dependent
1382	paaI	NA	NA	NA	NA	NA	NA	nc	nc	Activated	0	Not_determined	BW25113_1396	hydroxyphenylacetyl-CoA thioesterase
1383	paaJ	-0.480893	-0.459123	5.79973	5.97222	0.0836798	0.0191761	nc	nc	Activated	0	Not_determined	BW25113_1397	3-oxoadipyl-CoA/3-oxo-5,6-dehydrosuberyl-CoA thiolase
1384	paaK	-0.0246359	0.204453	5.90874	5.83876	0.961649	0.199181	nc	nc	Activated	0	Not_determined	BW25113_1398	phenylacetyl-CoA ligase
1385	paaX	0.445616	0.464763	5.78751	5.20314	0.073593	0.00634725	nc	nc	Not_regulated	0	Not_determined	BW25113_1399	transcriptional repressor of phenylacetic acid degradation paa operon, phenylacetyl-CoA inducer
1386	paaY	0.126077	0.529277	5.88802	5.48203	0.750886	0.00100663	nc	nc	Not_regulated	0	Not_determined	BW25113_1400	putative hexapeptide repeat acetyltransferase
1387	ynbG	NA	NA	NA	NA	NA	NA	nc	nc	Not_regulated	0	Not_determined	BW25113_4674	uncharacterized protein
1388	ydbA	NA	NA	NA	NA	NA	NA	nc	nc	Not_regulated	1	Not_determined	BW25113_4492	Pseudogene
1389	insD1_2	NA	NA	NA	NA	NA	NA	nc	nc	Not_regulated	0	Not_determined	BW25113_1402	IS2 transposase TnpB
1390	insC1_2	NA	NA	NA	NA	NA	NA	nc	nc	Not_regulated	0	Not_determined	BW25113_1403	IS2 repressor TnpA
1391	insI1_3	NA	NA	NA	NA	NA	NA	nc	nc	Not_regulated	0	Not_determined	BW25113_1404	IS30 transposase
1392	ydbC	-1.2053	-0.575619	6.0978	5.9979	5.04e-09	0.000131953	down	nc	Not_regulated	0	K05275	BW25113_1406	putative NAD(P)-binding oxidoreductase
1393	ydbD	0.17006	0.811123	5.25749	5.26214	0.616555	4.99e-05	nc	up	Not_regulated	0	Not_assigned	BW25113_1407	PF10971 family putative periplasmic methylglyoxal resistance protein
1394	ynbA	NA	NA	NA	NA	NA	NA	nc	nc	Not_regulated	0	Not_determined	BW25113_1408	inner membrane protein
1395	ynbB	NA	NA	NA	NA	NA	NA	nc	nc	Not_regulated	0	Not_determined	BW25113_1409	putative CDP-diglyceride synthase
1396	ynbC	0.0666347	0.253136	4.49071	4.28206	0.845359	0.130917	nc	nc	Not_regulated	0	Not_determined	BW25113_1410	putative esterase
1397	ynbD	0.268209	0.49722	4.94816	4.93331	0.33132	0.000972129	nc	nc	Not_regulated	0	Not_determined	BW25113_1411	putative phosphatase inner membrane protein
1398	azoR	0.192304	0.241629	5.8752	5.62277	0.400103	0.137965	nc	nc	Not_regulated	0	Not_determined	BW25113_1412	NADH-azoreductase, FMN-dependent
1399	hrpA	0.432064	0.748909	8.37548	8.11339	0.00511737	2.29e-13	nc	up	Not_regulated	0	K03578	BW25113_1413	putative ATP-dependent helicase
1400	ydcF	-0.386353	-0.711208	8.7258	8.71822	0.168542	0.00134536	nc	down	Not_regulated	0	Not_assigned	BW25113_1414	DUF218 superfamily protein, SAM-binding
1401	aldA	-3.75211	-2.00935	9.18973	9.32144	1.29e-23	4.08e-14	down	down	Activated	0	K07248	BW25113_1415	aldehyde dehydrogenase A, NAD-linked
1402	gapC	NA	NA	NA	NA	NA	NA	nc	nc	Not_regulated	1	Not_determined	BW25113_4493	Pseudogene
1403	cybB	-0.0212456	0.161227	6.62781	6.41433	0.908513	0.248222	nc	nc	Not_regulated	0	Not_determined	BW25113_1418	cytochrome b561
1404	ydcA	-1.15306	-0.770225	5.36517	5.16215	0.00516133	0.00849673	down	down	Not_regulated	0	Not_assigned	BW25113_1419	putative periplasmic protein
1405	hokB	-1.81233	-1.05673	6.00167	6.48722	2.23e-05	0.00128379	down	down	Not_regulated	0	K18921	BW25113_4428	toxic polypeptide, small
1406	mokB	-2.20564	-2.27007	6.98231	7.57127	3.24e-09	1.15e-08	down	down	Not_regulated	0	Not_assigned	BW25113_1420	regulatory peptide
1407	trg	0.273598	0.315483	5.73214	5.49539	0.10475	0.0530039	nc	nc	Activated	0	Not_determined	BW25113_1421	methyl-accepting chemotaxis protein III, ribose and galactose sensor receptor
1408	ydcI	-0.235251	-0.37647	7.49523	7.5006	0.302882	0.0437331	nc	nc	Not_regulated	0	Not_determined	BW25113_1422	putative DNA-binding transcriptional regulator
1409	ydcJ	-1.32609	-0.519679	7.36143	7.36903	1.66e-06	0.0409323	down	nc	Not_regulated	0	Not_assigned	BW25113_1423	putative metalloenzyme
1410	opgD	-0.171704	-0.284985	8.86862	8.70282	0.302254	0.0646447	nc	nc	Not_regulated	0	Not_determined	BW25113_1424	osmoregulated periplasmic glucan (OPG) biosynthesis periplasmic protein
1411	ydcH	-5.77126	-1.81347	9.6035	9.73166	1.09e-36	1.16e-06	down	down	Not_regulated	0	K09794	BW25113_1426	DUF465 family protein
1412	rimL	-0.496238	-0.323175	7.41279	7.23915	0.0372548	0.0205524	nc	nc	Not_regulated	0	Not_determined	BW25113_1427	ribosomal-protein-L7/L12-serine acetyltransferase
1413	ydcK	-0.0474022	0.111386	6.75465	6.63923	0.920997	0.453376	nc	nc	Not_regulated	0	Not_determined	BW25113_1428	uncharacterized protein
1414	tehA	-0.0788266	-0.10223	5.81736	5.79101	0.90281	0.671558	nc	nc	Not_regulated	0	Not_determined	BW25113_1429	potassium-tellurite ethidium and proflavin transporter
1415	tehB	0.0670262	-0.101757	5.20455	5.06702	0.84169	0.65777	nc	nc	Not_regulated	0	Not_determined	BW25113_1430	tellurite, selenium methyltransferase, SAM-dependent
1416	ydcL	-0.205733	0.205242	8.18136	8.13699	0.399722	0.211779	nc	nc	Not_regulated	0	Not_determined	BW25113_1431	lipoprotein
1417	insP	NA	NA	NA	NA	NA	NA	nc	nc	Not_regulated	1	Not_determined	BW25113_4578	Pseudogene
1418	insQ	-0.202618	-0.724115	7.04469	7.15989	0.445502	1.05e-09	nc	down	Not_regulated	0	K07496	BW25113_1432	IS609 transposase B
1419	ydcO	0.26386	0.0946504	5.20063	5.08356	0.342564	0.776848	nc	nc	Not_regulated	0	Not_determined	BW25113_1433	BenE family inner membrane putative transporter
1420	ydcN	0.404018	NA	4.03601	NA	0.156655	NA	nc	nc	Not_regulated	0	Not_determined	BW25113_1434	putative DNA-binding transcriptional regulator
1421	ydcP	0.159396	0.14501	7.12274	6.70065	0.525178	0.38666	nc	nc	Not_regulated	0	Not_determined	BW25113_1435	putative peptidase
1422	yncJ	-1.11985	0.0626439	5.55715	5.18514	0.000830732	0.886418	down	nc	Not_regulated	0	Not_assigned	BW25113_1436	uncharacterized protein
1423	hicA	0.306333	0.370869	4.50208	4.30414	0.328542	0.241926	nc	nc	Activated	0	Not_determined	BW25113_4532	mRNA interferase toxin of the HicAB toxin-antitoxin system
1424	hicB	0.438197	0.239543	5.32124	5.21889	0.0153065	0.0965733	nc	nc	Activated	0	Not_determined	BW25113_1438	antitoxin for the HicAB toxin-antitoxin system
1425	ydcR	0.366432	0.239222	6.3918	6.12941	0.0332571	0.116539	nc	nc	Not_regulated	0	Not_determined	BW25113_1439	putative DNA-binding transcriptional regulator/putative amino transferase
1426	ydcS	-1.95409	-1.50038	7.91566	7.77478	2.42e-06	1.42e-07	down	down	Not_regulated	0	K02055	BW25113_1440	polyhydroxybutyrate (PHB) synthase, ABC transporter periplasmic binding protein homolog
1427	ydcT	-1.43232	-1.21235	6.30436	6.057	0.000728126	6.69e-05	down	down	Not_regulated	0	K02052	BW25113_1441	putative spermidine/putrescine transporter subunit
1428	ydcU	-0.60198	-0.701081	6.19821	5.7556	0.109267	0.0312452	nc	nc	Not_regulated	0	Not_determined	BW25113_1442	putative spermidine/putrescine transporter subunit
1429	ydcV	-1.81849	-1.41463	5.87905	5.74309	1.77e-05	1.08e-05	down	down	Not_regulated	0	K02053	BW25113_1443	putative spermidine/putrescine transporter subunit
1430	patD	-1.52593	-1.27118	7.43963	7.41916	1.11e-07	4.36e-10	down	down	Not_regulated	0	K00137	BW25113_1444	gamma-aminobutyraldehyde dehydrogenase
1431	yncL	NA	NA	NA	NA	NA	NA	nc	nc	Not_regulated	0	Not_determined	BW25113_4598	stress-induced small inner membrane enterobacterial protein
1432	ydcX	0.231865	-0.188844	4.67916	4.59497	0.504231	0.523819	nc	nc	Not_regulated	0	Not_determined	BW25113_1445	DUF2566 family protein
1433	ydcY	-0.108895	-1.11179	6.0786	6.52737	0.701093	1.25e-12	nc	down	Not_regulated	0	Not_assigned	BW25113_1446	uncharacterized protein
1434	ydcZ	0.0307292	-0.839783	5.87392	6.00774	0.891626	3.09e-07	nc	down	Not_regulated	0	K09936	BW25113_1447	DUF606 family inner membrane protein
1435	mnaT	-0.115653	-0.695075	6.70951	6.84756	0.670152	1.45e-08	nc	down	Not_regulated	0	K03823	BW25113_1448	methionine N-acyltransferase
1436	curA	-0.318212	0.294755	6.58474	6.41903	0.140754	0.114332	nc	nc	Not_regulated	0	Not_determined	BW25113_1449	curcumin/dihydrocurcumin reductase, NADPH-dependent
1437	mcbR	-0.42897	0.0433916	6.29556	6.69523	0.0667052	0.856376	nc	nc	Not_regulated	0	Not_determined	BW25113_1450	colanic acid and biofilm gene transcriptional regulator, MqsR-controlled
1438	yncD	0.378993	0.332729	6.77246	6.71653	0.0541352	0.0134408	nc	nc	Not_regulated	0	Not_determined	BW25113_1451	putative iron outer membrane transporter
1439	yncE	0.0998596	-0.64181	9.7654	9.80383	0.670314	3.04e-05	nc	down	Not_regulated	0	Not_assigned	BW25113_1452	ATP-binding protein, periplasmic, function unknown
1440	ansP	0.360663	0.330962	5.62025	5.50297	0.0846605	0.0331531	nc	nc	Not_regulated	0	Not_determined	BW25113_1453	L-asparagine transporter
1441	yncG	-0.360109	-0.541081	6.60882	6.87625	0.280643	0.0215009	nc	nc	Not_regulated	0	Not_determined	BW25113_1454	glutathione S-transferase homolog
1442	yncH	NA	NA	NA	NA	NA	NA	nc	nc	Not_regulated	0	Not_determined	BW25113_1455	IPR020099 family protein
1443	rhsE	NA	NA	NA	NA	NA	NA	nc	nc	Not_regulated	1	Not_determined	BW25113_1456	Pseudogene
1444	ydcD	0.357959	0.113399	4.94613	4.77594	0.221011	0.69519	nc	nc	Not_regulated	0	Not_determined	BW25113_1457	uncharacterized protein
1445	yncI	NA	NA	NA	NA	NA	NA	nc	nc	Not_regulated	1	Not_determined	BW25113_1459	Pseudogene
1446	ydcC	NA	NA	NA	NA	NA	NA	nc	nc	Not_regulated	0	Not_determined	BW25113_1460	H repeat-associated putative transposase
1447	pptA	0.413809	0.440451	5.56481	5.52741	0.250372	0.0696671	nc	nc	Not_regulated	0	Not_determined	BW25113_1461	4-oxalocrotonate tautomerase
1448	yddH	-0.624973	-0.614272	5.30944	5.09242	0.0118126	0.0017623	nc	down	Not_regulated	0	Not_assigned	BW25113_1462	flavin reductase like-protein
1449	nhoA	-0.218582	-0.240381	5.24079	5.1387	0.35834	0.297629	nc	nc	Not_regulated	0	Not_determined	BW25113_1463	N-hydroxyarylamine O-acetyltransferase
1450	yddE	0.176895	-0.26215	7.16596	7.14467	0.291984	0.0601988	nc	nc	Not_regulated	0	Not_determined	BW25113_1464	PhzC-PhzF family protein
1451	narV	-0.381024	-0.00521371	4.52759	4.38594	0.401661	0.94786	nc	nc	Not_regulated	0	Not_determined	BW25113_1465	nitrate reductase 2 (NRZ), gamma subunit
1452	narW	NA	NA	NA	NA	NA	NA	nc	nc	Not_regulated	0	Not_determined	BW25113_1466	nitrate reductase 2 (NRZ), delta subunit (assembly subunit)
1453	narY	-1.09582	0.0222902	5.40909	5.39013	0.00147856	0.903508	down	nc	Not_regulated	0	K00371	BW25113_1467	nitrate reductase 2 (NRZ), beta subunit
1454	narZ	-0.811318	0.131133	6.69684	6.70101	0.00807829	0.542559	down	nc	Not_regulated	0	K00370	BW25113_1468	nitrate reductase 2 (NRZ), alpha subunit
1455	narU	-0.791488	0.071483	5.83563	6.04537	0.0184708	0.775165	nc	nc	Not_regulated	0	Not_determined	BW25113_1469	nitrate/nitrite transporter
1456	yddK	NA	NA	NA	NA	NA	NA	nc	nc	Not_regulated	1	Not_determined	BW25113_1471	Pseudogene
1457	yddL	NA	NA	NA	NA	NA	NA	nc	nc	Not_regulated	1	Not_determined	BW25113_1472	Pseudogene
1458	yddG	1.01797	0.79507	4.7222	4.32704	7.14e-05	0.00026739	up	up	Not_regulated	0	Not_assigned	BW25113_1473	aromatic amino acid exporter
1459	fdnG	0.172942	0.632096	4.65953	4.53263	0.575355	0.00439815	nc	up	Not_regulated	0	Not_assigned	BW25113_1474	formate dehydrogenase-N, alpha subunit, nitrate-inducible
1460	fdnH	NA	NA	NA	NA	NA	NA	nc	nc	Not_regulated	0	Not_determined	BW25113_1475	formate dehydrogenase-N, Fe-S (beta) subunit, nitrate-inducible
1461	fdnI	-0.263967	-0.286522	5.74216	6.33767	0.536754	0.367219	nc	nc	Not_regulated	0	Not_determined	BW25113_1476	formate dehydrogenase-N, cytochrome B556 (gamma) subunit, nitrate-inducible
1462	yddM	0.0751759	-0.132788	6.06117	5.99219	0.739163	0.620981	nc	nc	Not_regulated	0	Not_determined	BW25113_1477	putative DNA-binding transcriptional regulator
1463	adhP	-0.858072	-0.427527	7.79505	8.21261	0.00472231	0.0307293	down	nc	Not_regulated	0	K13953	BW25113_1478	ethanol-active dehydrogenase/acetaldehyde-active reductase
1464	maeA	-0.400254	-0.325178	9.15048	9.24042	0.0842382	0.0802058	nc	nc	Not_regulated	0	Not_determined	BW25113_1479	malate dehydrogenase, (decarboxylating, NAD-requiring) (malic enzyme)
1465	sra	0.110409	0.0791644	12.0608	12.5521	0.931467	0.907066	nc	nc	Not_regulated	0	Not_determined	BW25113_1480	stationary-phase-induced ribosome-associated protein
1466	bdm	-0.232395	-0.792484	5.8055	5.98483	0.467023	0.00136155	nc	down	Not_regulated	0	Not_assigned	BW25113_1481	biofilm-dependent modulation protein
1467	osmC	-0.733749	-0.326095	10.0777	10.2779	0.0036111	0.0596498	down	nc	Not_regulated	0	K04063	BW25113_1482	lipoyl-dependent Cys-based peroxidase, hydroperoxide resistance
1468	ddpF	-0.291796	0.487129	7.16104	6.35457	0.538821	0.0849468	nc	nc	Not_regulated	0	Not_determined	BW25113_1483	D,D-dipeptide permease system, ATP-binding component
1469	ddpD	0.0715388	0.792793	7.0078	5.85806	0.913611	0.026037	nc	nc	Not_regulated	0	Not_determined	BW25113_1484	D,D-dipeptide permease system, ATP-binding component
1470	ddpC	0.213346	0.835922	6.79958	5.63461	0.732421	0.00949501	nc	up	Not_regulated	0	K02034	BW25113_1485	D-ala-D-ala transporter subunit
1471	ddpB	-0.223713	1.30693	7.26941	5.94368	0.78403	0.000387646	nc	up	Not_regulated	0	K02033	BW25113_1486	D-ala-D-ala transporter subunit
1472	ddpA	-0.452263	1.21231	8.9781	7.84157	0.517386	0.00227756	nc	up	Not_regulated	0	K02035	BW25113_1487	D-ala-D-a la transporter subunit
1473	ddpX	-0.633407	1.17073	8.23423	7.00256	0.404057	0.0114492	nc	nc	Not_regulated	0	Not_determined	BW25113_1488	D-ala-D-ala dipeptidase, Zn-dependent
1474	dosP	-0.280099	0.0745929	7.01666	6.9976	0.239156	0.661564	nc	nc	Not_regulated	0	Not_determined	BW25113_1489	oxygen sensor, c-di-GMP phosphodiesterase, heme-regulated
1475	dosC	-0.410473	-0.00921944	7.33948	7.58264	0.139224	0.968428	nc	nc	Not_regulated	0	Not_determined	BW25113_1490	diguanylate cyclase, cold- and stationary phase-induced oxygen-dependent biofilm regulator
1476	yddW	-0.221977	-0.543392	6.22357	6.40454	0.455361	0.000161196	nc	nc	Not_regulated	0	Not_determined	BW25113_1491	liprotein, glycosyl hydrolase homolog
1477	gadC	-1.78565	-1.07661	10.6905	11.1912	0.000242949	0.000165967	down	down	Suppressed	0	K20265	BW25113_1492	glutamate:gamma-aminobutyric acid antiporter
1478	gadB	-2.08207	-0.938369	10.6457	11.1192	6.04e-06	0.00173039	down	down	Suppressed	0	K01580	BW25113_1493	glutamate decarboxylase B, PLP-dependent
1479	pqqL	0.178727	0.155653	6.9911	7.03948	0.450031	0.547241	nc	nc	Not_regulated	0	Not_determined	BW25113_1494	putative periplasmic M16 family zinc metalloendopeptidase
1480	yddB	0.622677	0.671384	6.14225	5.83922	0.011139	5.76e-05	nc	up	Not_regulated	0	Not_assigned	BW25113_1495	putative TonB-dependent outer membrane receptor
1481	yddA	1.22925	1.43673	4.87649	4.28778	6.26e-05	5.67e-06	up	up	Not_regulated	0	K02471	BW25113_1496	putative multidrug transporter subunit of ABC superfamily, membrane component/ATP-binding component
1482	ydeM	0.158447	NA	4.05928	NA	0.696251	NA	nc	nc	Not_regulated	0	Not_determined	BW25113_1497	putative YdeN-specific sulfatase-maturating enzyme
1483	ydeN	-0.0348594	-0.287791	6.04075	5.7444	0.930648	0.116766	nc	nc	Not_regulated	0	Not_determined	BW25113_1498	putative Ser-type periplasmic non-aryl sulfatase
1484	ydeO	0.31513	-1.48108	9.33301	9.16223	0.619202	5.86e-05	nc	down	Not_regulated	0	Not_assigned	BW25113_1499	UV-inducible global regulator, EvgA-, GadE-dependent
1485	safA	-0.362708	-1.50306	5.38517	4.98347	0.644158	0.00283204	nc	down	Not_regulated	0	K23236	BW25113_1500	two-component system connector membrane protein, EvgSA to PhoQP
1486	ydeP	-0.622446	-1.45684	9.82596	9.77448	0.260223	5.37e-05	nc	down	Not_regulated	0	Not_assigned	BW25113_1501	putative oxidoreductase
1487	ydeQ	NA	NA	NA	NA	NA	NA	nc	nc	Not_regulated	0	Not_determined	BW25113_1502	putative fimbrial-like adhesin protein
1488	ydeR	NA	NA	NA	NA	NA	NA	nc	nc	Not_regulated	0	Not_determined	BW25113_1503	putative fimbrial-like adhesin protein
1489	ydeS	NA	NA	NA	NA	NA	NA	nc	nc	Not_regulated	0	Not_determined	BW25113_1504	putative fimbrial-like adhesin protein
1490	ydeT	NA	NA	NA	NA	NA	NA	nc	nc	Not_regulated	1	Not_determined	BW25113_1505	Pseudogene
1491	yneL	NA	NA	NA	NA	NA	NA	nc	nc	Not_regulated	1	Not_determined	BW25113_1506	Pseudogene
1492	hipA	0.0935546	-0.0264243	5.75741	5.69824	0.731889	0.934671	nc	nc	Not_regulated	0	Not_determined	BW25113_1507	inactivating GltX kinase facilitating persister formation
1493	hipB	0.0592658	0.083739	4.2995	4.45346	0.932685	0.656039	nc	nc	Not_regulated	0	Not_determined	BW25113_1508	antitoxin of HipAB toxin-antitoxin system
1494	yneO	NA	NA	NA	NA	NA	NA	nc	nc	Not_regulated	1	Not_determined	BW25113_4696	Pseudogene
1495	lsrK	-0.688702	-0.70205	7.26224	7.48737	0.0045795	0.000960672	down	down	Activated	0	K11216	BW25113_1511	autoinducer-2 (AI-2) kinase
1496	lsrR	-0.773105	-0.708672	6.98739	7.14583	0.00228777	0.000829115	down	down	Activated	0	K11531	BW25113_1512	lsr operon transcriptional repressor
1497	lsrA	-1.96543	-1.53244	5.92578	6.30512	2.04e-09	5.69e-09	down	down	Activated	0	K10558	BW25113_1513	autoinducer 2 import ATP-binding protein
1498	lsrC	-2.05054	-1.82033	5.16793	5.5017	8.7e-08	4.54e-10	down	down	Activated	0	K10556	BW25113_1514	autoinducer 2 import system permease protein
1499	lsrD	-1.22697	-1.44514	4.70924	4.86256	0.00370862	2.01e-05	down	down	Activated	0	K10557	BW25113_1515	autoinducer 2 import system permease protein
1500	lsrB	-2.19461	-1.87953	5.75603	6.14656	5.36e-08	5.74e-12	down	down	Activated	0	K10555	BW25113_1516	autoinducer 2-binding protein
1501	lsrF	-2.47392	-2.34098	5.27762	5.69885	9.85e-11	6.1e-16	down	down	Activated	0	K08321	BW25113_1517	putative autoinducer-2 (AI-2) aldolase
1502	lsrG	-1.85572	-2.04403	5.0107	5.28287	2.96e-07	1.06e-10	down	down	Activated	0	K11530	BW25113_1518	autoinducer-2 (AI-2) degrading protein LsrG
1503	tam	-0.371559	-0.482317	6.80903	6.84114	0.146329	0.00676321	nc	nc	Activated	0	Not_determined	BW25113_1519	trans-aconitate methyltransferase
1504	yneE	1.0825	0.765678	6.6344	6.21014	1.01e-07	6.88e-07	up	up	Not_regulated	0	K08994	BW25113_1520	bestrophin family putative inner membrane protein
1505	uxaB	0.0508533	0.386979	5.86758	5.74415	0.813459	0.0183239	nc	nc	Activated	0	Not_determined	BW25113_1521	altronate oxidoreductase, NAD-dependent
1506	yneF	0.51871	0.702554	7.28031	6.94478	0.0458419	1.14e-07	nc	up	Not_regulated	0	Not_assigned	BW25113_1522	putative membrane-bound diguanylate cyclase
1507	yneG	0.476484	0.0468572	7.64088	7.58107	0.105928	0.892287	nc	nc	Not_regulated	0	Not_determined	BW25113_1523	DUF4186 family protein
1508	glsB	0.802428	0.917996	6.50867	5.97957	0.000564528	1.59e-10	up	up	Not_regulated	0	K01425	BW25113_1524	glutaminase 2
1509	sad	-0.131746	0.020444	6.19631	6.02814	0.672794	0.859277	nc	nc	Not_regulated	0	Not_determined	BW25113_1525	succinate semialdehyde dehydrogenase, NAD(P)+-dependent
1510	yneJ	-0.0171818	0.0329966	5.10707	5.11572	0.910326	0.63774	nc	nc	Not_regulated	0	Not_determined	BW25113_1526	putative DNA-binding transcriptional regulator
1511	yneK	NA	NA	NA	NA	NA	NA	nc	nc	Not_regulated	0	Not_determined	BW25113_1527	uncharacterized protein
1512	ydeA	1.15726	0.754341	6.62088	6.03249	3.38e-10	2.09e-06	up	up	Not_regulated	0	K08159	BW25113_1528	arabinose efflux transporter, arabinose-inducible
1513	marC	0.0591106	0.0282094	6.25702	6.12464	0.834871	0.968428	nc	nc	Not_regulated	0	Not_determined	BW25113_1529	UPF0056 family inner membrane protein
1514	marR	NA	-0.0199521	NA	4.09324	NA	0.951509	nc	nc	Activated	0	Not_determined	BW25113_1530	transcriptional repressor of multiple antibiotic resistance
1515	marA	0.891783	0.422276	5.00844	4.75703	1.05e-05	0.0312834	up	nc	Activated	0	K13632	BW25113_1531	multiple antibiotic resistance transcriptional regulator
1516	marB	NA	NA	NA	NA	NA	NA	nc	nc	Activated	0	Not_determined	BW25113_1532	mar operon regulator, periplasmic
1517	eamA	0.143172	-0.233599	6.59094	6.51529	0.414226	0.116074	nc	nc	Not_regulated	0	Not_determined	BW25113_1533	cysteine and O-acetyl-L-serine efflux system
1518	ydeE	0.326951	-0.0548946	6.5231	6.33394	0.105075	0.819189	nc	nc	Not_regulated	0	Not_determined	BW25113_1534	putative transporter
1519	yneM	0.0337645	-0.438833	11.8923	11.5123	0.963699	0.758071	nc	nc	Not_regulated	0	Not_determined	BW25113_4599	inner membrane-associated protein
1520	dgcZ	-0.514266	-0.118868	7.84814	7.96076	0.00370562	0.485433	nc	nc	Not_regulated	0	Not_determined	BW25113_1535	diguanylate cyclase, zinc-sensing
1521	ydeI	-1.23907	-1.05545	8.19181	8.50284	0.000267835	2.63e-07	down	down	Not_regulated	0	Not_assigned	BW25113_1536	hydrogen peroxide resistance OB fold protein
1522	ydeJ	-0.421462	-0.543837	5.73607	5.90417	0.0497473	0.00413839	nc	nc	Not_regulated	0	Not_determined	BW25113_1537	inactive PncC family protein
1523	dcp	0.420005	0.147861	8.01187	7.90358	0.00261738	0.22645	nc	nc	Not_regulated	0	Not_determined	BW25113_1538	dipeptidyl carboxypeptidase II
1524	ydfG	0.317728	0.405518	9.16903	8.41303	0.445434	0.0886614	nc	nc	Not_regulated	0	Not_determined	BW25113_1539	NADP-dependent 3-hydroxy acid dehydrogenase
1525	rspR	0.391073	0.606964	7.71735	7.45378	0.110876	5.79e-05	nc	up	Not_regulated	0	K22293	BW25113_1540	transcriptional repressor for rspAB
1526	ydfZ	2.03403	1.87407	6.21999	6.96901	1.61e-07	6.94e-07	up	up	Not_regulated	0	Not_assigned	BW25113_1541	selenoprotein, function unknown
1527	ydfI	0.505974	0.772048	4.81825	4.64685	0.0266197	4.81e-05	nc	up	Not_regulated	0	K00040	BW25113_1542	putative NAD-dependent D-mannonate oxidoreductase
1528	ydfJ	NA	NA	NA	NA	NA	NA	nc	nc	Not_regulated	1	Not_determined	BW25113_4600	Pseudogene
1529	ydfK	NA	NA	NA	NA	NA	NA	nc	nc	Not_regulated	0	Not_determined	BW25113_1544	cold shock protein, function unknown, Qin prophage
1530	pinQ	NA	NA	NA	NA	NA	NA	nc	nc	Not_regulated	0	Not_determined	BW25113_1545	Qin prophage
1531	tfaQ	NA	NA	NA	NA	NA	NA	nc	nc	Not_regulated	0	Not_determined	BW25113_1546	Qin prophage
1532	stfQ	NA	NA	NA	NA	NA	NA	nc	nc	Not_regulated	0	Not_determined	BW25113_1547	Qin prophage
1533	nohQ	NA	NA	NA	NA	NA	NA	nc	nc	Not_regulated	1	Not_determined	BW25113_1548	Pseudogene
1534	ynfO	NA	NA	NA	NA	NA	NA	nc	nc	Not_regulated	0	Not_determined	BW25113_4533	uncharacterized protein, Qin prophage
1535	ydfO	NA	NA	NA	NA	NA	NA	nc	nc	Not_regulated	0	Not_determined	BW25113_1549	Qin prophage
1536	gnsB	0.128996	-0.174315	7.89243	7.52865	0.930648	0.891749	nc	nc	Not_regulated	0	Not_determined	BW25113_1550	Qin prophage
1537	ynfN	NA	NA	NA	NA	NA	NA	nc	nc	Not_regulated	0	Not_determined	BW25113_1551	Qin prophage
1538	cspI	-1.62062	-1.17889	6.11359	7.04596	0.297029	0.0932538	nc	nc	Not_regulated	0	Not_determined	BW25113_1552	Qin prophage
1539	rzpQ	NA	NA	NA	NA	NA	NA	nc	nc	Not_regulated	0	Not_determined	BW25113_1553	Rz-like protein, Qin prophage
1540	rzoQ	NA	NA	NA	NA	NA	NA	nc	nc	Not_regulated	0	Not_determined	BW25113_4689	putative Rz1-like lipoprotein, Qin prophage
1541	rrrQ	NA	NA	NA	NA	NA	NA	nc	nc	Not_regulated	0	Not_determined	BW25113_1554	Qin prophage
1542	ydfR	NA	NA	NA	NA	NA	NA	nc	nc	Not_regulated	0	Not_determined	BW25113_1555	Qin prophage
1543	essQ	NA	NA	NA	NA	NA	NA	nc	nc	Not_regulated	0	Not_determined	BW25113_1556	Qin prophage
1544	cspB	0.88682	0.740804	8.97296	9.50103	0.117678	0.0829608	nc	nc	Not_regulated	0	Not_determined	BW25113_1557	Qin prophage
1545	cspF	NA	NA	NA	NA	NA	NA	nc	nc	Not_regulated	0	Not_determined	BW25113_1558	Qin prophage
1546	quuQ	NA	NA	NA	NA	NA	NA	nc	nc	Not_regulated	0	Not_determined	BW25113_1559	Qin prophage
1547	ydfU	NA	NA	NA	NA	NA	NA	nc	nc	Not_regulated	0	Not_determined	BW25113_1560	Qin prophage
1548	rem	NA	NA	NA	NA	NA	NA	nc	nc	Not_regulated	0	Not_determined	BW25113_1561	Qin prophage
1549	hokD	NA	NA	NA	NA	NA	NA	nc	nc	Not_regulated	0	Not_determined	BW25113_1562	Qin prophage
1550	relE	0.878486	NA	4.17562	NA	0.480409	NA	nc	nc	Not_regulated	0	Not_determined	BW25113_1563	Qin prophage
1551	relB	NA	NA	NA	NA	NA	NA	nc	nc	Not_regulated	0	Not_determined	BW25113_1564	Qin prophage
1552	ydfV	NA	NA	NA	NA	NA	NA	nc	nc	Not_regulated	0	Not_determined	BW25113_1565	Qin prophage
1553	flxA	NA	NA	NA	NA	NA	NA	nc	nc	Not_regulated	0	Not_determined	BW25113_1566	Qin prophage
1554	intK	NA	NA	NA	NA	NA	NA	nc	nc	Not_regulated	1	Not_determined	BW25113_1567	Pseudogene
1555	ydfX	NA	NA	NA	NA	NA	NA	nc	nc	Not_regulated	1	Not_determined	BW25113_1568	Pseudogene
1556	dicC	NA	NA	NA	NA	NA	NA	nc	nc	Not_regulated	0	Not_determined	BW25113_1569	Qin prophage
1557	dicA	0.480666	0.0600335	7.79782	7.49028	0.349635	0.906922	nc	nc	Not_regulated	0	Not_determined	BW25113_1570	Qin prophage
1558	ydfA	NA	NA	NA	NA	NA	NA	nc	nc	Not_regulated	0	Not_determined	BW25113_1571	Qin prophage
1559	ydfB	NA	NA	NA	NA	NA	NA	nc	nc	Not_regulated	0	Not_determined	BW25113_1572	Qin prophage
1560	ydfC	NA	NA	NA	NA	NA	NA	nc	nc	Not_regulated	0	Not_determined	BW25113_1573	uncharacterized protein, Qin prophage
1561	dicB	NA	NA	NA	NA	NA	NA	nc	nc	Not_regulated	0	Not_determined	BW25113_1575	Qin prophage
1562	ydfD	NA	NA	NA	NA	NA	NA	nc	nc	Not_regulated	0	Not_determined	BW25113_1576	Qin prophage
1563	ydfE	NA	NA	NA	NA	NA	NA	nc	nc	Not_regulated	1	Not_determined	BW25113_1577	Pseudogene
1564	insD1_3	NA	NA	NA	NA	NA	NA	nc	nc	Not_regulated	1	Not_determined	BW25113_1578	Pseudogene
1565	intQ	NA	NA	NA	NA	NA	NA	nc	nc	Not_regulated	1	Not_determined	BW25113_1579	Pseudogene
1566	rspB	0.386656	0.629218	6.88116	6.61448	0.30583	0.00911742	nc	up	Not_regulated	0	K08322	BW25113_1580	putative Zn-dependent NAD(P)-binding oxidoreductase
1567	rspA	0.338466	0.564847	4.80311	4.52569	0.262265	0.00445822	nc	nc	Not_regulated	0	Not_determined	BW25113_1581	bifunctional D-altronate/D-mannonate dehydratase
1568	ynfA	0.330499	0.455292	4.89927	4.64346	0.109267	0.0171712	nc	nc	Not_regulated	0	Not_determined	BW25113_1582	UPF0060 family inner membrane protein
1569	ynfB	-1.08405	-1.33615	7.53063	7.84145	0.000100953	1.82e-12	down	down	Not_regulated	0	Not_assigned	BW25113_1583	UPF0482 family putative periplasmic protein
1570	speG	-0.557799	-0.656219	7.01296	7.00198	0.00993489	4.25e-05	nc	down	Not_regulated	0	K00657	BW25113_1584	spermidine N1-acetyltransferase
1571	ynfC	0.0533457	0.0305719	6.62141	6.62817	0.698433	0.806149	nc	nc	Not_regulated	0	Not_determined	BW25113_1585	UPF0257 family lipoprotein
1572	ynfD	-1.11446	-0.715471	5.7204	5.71448	0.00061989	0.00142216	down	down	Not_regulated	0	Not_assigned	BW25113_1586	DUF1161 family periplasmic protein
1573	ynfE	0.164023	0.338763	6.2773	6.17131	0.234802	0.00904054	nc	nc	Not_regulated	0	Not_determined	BW25113_1587	putative selenate reductase, periplasmic
1574	ynfF	0.440181	0.542068	5.95978	5.96952	0.00689564	0.00201281	nc	nc	Not_regulated	0	Not_determined	BW25113_1588	S- and N-oxide reductase, A subunit, periplasmic
1575	ynfG	NA	NA	NA	NA	NA	NA	nc	nc	Not_regulated	0	Not_determined	BW25113_1589	oxidoreductase, Fe-S subunit
1576	ynfH	0.477767	0.449369	6.6039	6.37412	0.12106	0.0354585	nc	nc	Not_regulated	0	Not_determined	BW25113_1590	oxidoreductase, membrane subunit
1577	dmsD	0.903478	0.820322	6.16256	5.634	8.13e-07	2.26e-09	up	up	Not_regulated	0	K23349	BW25113_1591	twin-argninine leader-binding protein for DmsA and TorA
1578	clcB	0.443713	0.347499	5.28223	5.00551	0.026984	0.0176272	nc	nc	Not_regulated	0	Not_determined	BW25113_1592	H(+)/Cl(-) exchange transporter
1579	ynfK	0.192119	-0.049077	6.20972	6.23956	0.445137	0.787919	nc	nc	Activated	0	Not_determined	BW25113_1593	putative dethiobiotin synthetase
1580	mlc	-0.349896	-0.317666	6.92704	6.83694	0.0558868	0.0335302	nc	nc	Dual	0	Not_determined	BW25113_1594	glucosamine anaerobic growth regulon transcriptional repressor
1581	ynfL	0.280454	0.354749	4.19687	4.10336	0.378012	0.0827939	nc	nc	Not_regulated	0	Not_determined	BW25113_1595	LysR family putative transcriptional regulator
1582	ynfM	-0.152042	0.33511	7.21061	7.01846	0.746707	0.165558	nc	nc	Not_regulated	0	Not_determined	BW25113_1596	putative arabinose efflux transporter
1583	asr	-0.802292	-0.308352	11.9695	12.0766	0.0863002	0.506577	nc	nc	Not_regulated	0	Not_determined	BW25113_1597	acid shock-inducible periplasmic protein
1584	ydgU	NA	NA	NA	NA	NA	NA	nc	nc	Not_regulated	0	Not_determined	BW25113_4601	stationary phase-induced protein
1585	ydgD	-0.0209402	0.277971	8.61082	8.5559	0.934626	0.0755614	nc	nc	Not_regulated	0	Not_determined	BW25113_1598	putative peptidase
1586	mdtI	NA	NA	NA	NA	NA	NA	nc	nc	Not_regulated	0	Not_determined	BW25113_1599	multidrug efflux system transporter
1587	mdtJ	1.3815	NA	4.08238	NA	0.000607741	NA	up	nc	Not_regulated	0	K11743	BW25113_1600	multidrug efflux system transporter
1588	tqsA	-1.27965	-0.65895	6.74627	6.59888	2.01e-06	0.004361	down	down	Not_regulated	0	K11744	BW25113_1601	pheromone AI-2 transporter
1589	pntB	-0.293257	-0.129877	7.8477	7.79599	0.0672886	0.407649	nc	nc	Not_regulated	0	Not_determined	BW25113_1602	pyridine nucleotide transhydrogenase, beta subunit
1590	pntA	-0.0788177	-0.164548	8.08389	8.00318	0.70519	0.252117	nc	nc	Not_regulated	0	Not_determined	BW25113_1603	pyridine nucleotide transhydrogenase, alpha subunit
1591	ydgH	-0.172841	-0.308077	7.84891	7.65774	0.536207	0.0500035	nc	nc	Not_regulated	0	Not_determined	BW25113_1604	DUF1471 family periplasmic protein
1592	ydgI	0.461694	0.307374	5.77583	5.50984	0.0126588	0.0807858	nc	nc	Not_regulated	0	Not_determined	BW25113_1605	putative arginine/ornithine antiporter transporter
1593	folM	0.269156	0.276276	6.302	6.1036	0.106821	0.0309205	nc	nc	Not_regulated	0	Not_determined	BW25113_1606	dihydromonapterin reductase, NADPH-dependent
1594	ydgC	0.618512	0.521823	6.31078	5.90799	0.0305315	0.00267374	nc	nc	Not_regulated	0	Not_determined	BW25113_1607	GlpM family inner membrane protein
1595	rstA	-0.25779	-0.354741	10.3399	10.1686	0.274996	0.0866952	nc	nc	Not_regulated	0	Not_determined	BW25113_1608	response regulator of RstAB two-component system, low Mg-responsive via PhoQP
1596	rstB	-0.0020033	-0.101413	10.1297	9.87651	1	0.663389	nc	nc	Not_regulated	0	Not_determined	BW25113_1609	sensory histidine kinase of RstAB two-component system, low Mg-responsive via PhoQP
1597	tus	0.0216304	0.184462	6.75821	6.5242	0.92032	0.166676	nc	nc	Not_regulated	0	Not_determined	BW25113_1610	inhibitor of replication at Ter, DNA-binding protein
1598	fumC	-0.12133	0.237344	7.74737	7.23857	0.739163	0.195518	nc	nc	Activated	0	Not_determined	BW25113_1611	fumarate hydratase (fumarase C),aerobic Class II
1599	fumA	-1.109	-1.06111	7.91976	7.75968	4.78e-05	4.21e-07	down	down	Activated	0	K01676	BW25113_1612	fumarate hydratase (fumarase A), aerobic Class I
1600	manA	-0.410773	-0.732978	8.21759	8.4201	0.0729735	1.76e-06	nc	down	Dual	0	K01809	BW25113_1613	mannose-6-phosphate isomerase
1601	ydgA	-0.561529	-0.33171	9.15082	9.34239	0.00457988	0.0249514	nc	nc	Not_regulated	0	Not_determined	BW25113_1614	DUF945 family protein
1602	uidC	NA	NA	NA	NA	NA	NA	nc	nc	Activated	0	Not_determined	BW25113_1615	putative outer membrane porin for beta-glucuronides porin protein
1603	uidB	0.0291169	NA	4.07914	NA	0.974109	NA	nc	nc	Activated	0	Not_determined	BW25113_1616	glucuronide transporter
1604	uidA	0.12981	0.225038	4.71747	4.71016	0.742516	0.310702	nc	nc	Activated	0	Not_determined	BW25113_1617	beta-D-glucuronidase
1605	uidR	-0.0752655	-0.15389	6.8429	7.05227	0.796118	0.375756	nc	nc	Not_regulated	0	Not_determined	BW25113_1618	transcriptional repressor
1606	hdhA	-0.56396	0.979984	8.14785	8.45445	0.0343109	9.02e-06	nc	up	Not_regulated	0	K00076	BW25113_1619	7-alpha-hydroxysteroid dehydrogenase, NAD-dependent
1607	malI	-0.56715	-0.255328	5.19909	5.2251	0.0141388	0.181525	nc	nc	Dual	0	Not_determined	BW25113_1620	transcriptional repressor of Mal regulon
1608	malX	0.138743	-0.220719	6.43033	6.27408	0.459338	0.109121	nc	nc	Activated	0	Not_determined	BW25113_1621	fused maltose and glucose-specific PTS enzymes: IIB component, IIC component
1609	malY	-0.0197705	-0.245135	6.27177	6.29971	0.953838	0.0755183	nc	nc	Activated	0	Not_determined	BW25113_1622	bifunctional beta-cystathionase, PLP-dependent/ regulator of maltose regulon
1610	add	0.860435	0.143711	8.23013	7.35387	4.27e-06	0.471481	up	nc	Not_regulated	0	K01488	BW25113_1623	adenosine deaminase
1611	ydgJ	-0.259691	-0.584359	8.59071	8.77015	0.194021	2.73e-07	nc	nc	Not_regulated	0	Not_determined	BW25113_1624	putative oxidoreductase
1612	blr	-0.24197	-0.517156	4.34949	4.23263	0.836567	0.331295	nc	nc	Not_regulated	0	Not_determined	BW25113_4409	beta-lactam resistance membrane protein
1613	cnu	NA	-1.28467	NA	4.37473	NA	0.000173737	nc	down	Not_regulated	0	Not_assigned	BW25113_1625	nucleoid-associated oriC-binding protein
1614	ydgK	-0.390236	-0.742476	6.60556	7.09702	0.145837	8.15e-05	nc	down	Not_regulated	0	Not_assigned	BW25113_1626	DUF2569 family inner membrane protein
1615	rsxA	-0.00895486	-0.0267545	6.75338	6.68178	0.998068	0.999451	nc	nc	Not_regulated	0	Not_determined	BW25113_1627	SoxR iron-sulfur cluster reduction factor component
1616	rsxB	0.138996	0.266903	5.96356	5.83277	0.618168	0.0781633	nc	nc	Not_regulated	0	Not_determined	BW25113_1628	SoxR iron-sulfur cluster reduction factor component
1617	rsxC	0.393684	-0.0130787	7.12561	6.91549	0.044709	0.972181	nc	nc	Not_regulated	0	Not_determined	BW25113_1629	SoxR iron-sulfur cluster reduction factor component
1618	rsxD	0.372704	0.154213	5.83683	5.51512	0.0061217	0.327166	nc	nc	Not_regulated	0	Not_determined	BW25113_1630	SoxR iron-sulfur cluster reduction factor component
1619	rsxG	0.28881	0.0199945	4.7958	4.50052	0.349134	0.819189	nc	nc	Not_regulated	0	Not_determined	BW25113_1631	SoxR iron-sulfur cluster reduction factor component
1620	rsxE	0.317601	0.271868	4.94402	4.652	0.194258	0.227902	nc	nc	Not_regulated	0	Not_determined	BW25113_1632	SoxR iron-sulfur cluster reduction factor component
1621	nth	0.508862	0.463046	5.31006	4.95669	0.0184285	0.0104154	nc	nc	Not_regulated	0	Not_determined	BW25113_1633	DNA glycosylase and apyrimidinic (AP) lyase (endonuclease III)
1622	dtpA	1.37214	1.4775	9.19403	8.89526	5.87e-08	2.54e-13	up	up	Not_regulated	0	K03305	BW25113_1634	dipeptide and tripeptide permease A
1623	gstA	0.0834001	-0.197648	7.73487	7.72498	0.664511	0.143117	nc	nc	Not_regulated	0	Not_determined	BW25113_1635	glutathionine S-transferase
1624	pdxY	0.657491	0.0426637	7.3391	6.99245	2.75e-06	0.821751	up	nc	Not_regulated	0	K00868	BW25113_1636	pyridoxamine kinase
1625	tyrS	0.138362	-0.0852721	8.78801	8.65218	0.37855	0.57596	nc	nc	Not_regulated	0	Not_determined	BW25113_1637	tyrosyl-tRNA synthetase
1626	pdxH	0.169462	0.132112	7.06044	6.97451	0.454467	0.438308	nc	nc	Not_regulated	0	Not_determined	BW25113_1638	pyridoxine 5'-phosphate oxidase
1627	mliC	-0.522098	-0.774066	7.21894	6.97959	0.0159154	0.000130219	nc	down	Not_regulated	0	Not_assigned	BW25113_1639	inhibitor of c-type lysozyme, membrane-bound
1628	anmK	-0.650345	-0.748741	7.32345	7.32512	5.42e-05	1.6e-08	down	down	Not_regulated	0	K09001	BW25113_1640	anhydro-N-acetylmuramic acid kinase
1629	slyB	-0.920799	-1.38794	10.6006	10.977	0.000631387	2.35e-18	down	down	Not_regulated	0	K06077	BW25113_1641	outer membrane lipoprotein
1630	slyA	0.245455	-0.39839	8.94382	9.11553	0.261004	0.0442399	nc	nc	Not_regulated	0	Not_determined	BW25113_1642	global transcriptional regulator
1631	ydhI	-0.151186	0.166792	5.70458	5.81401	0.695075	0.432604	nc	nc	Not_regulated	0	Not_determined	BW25113_1643	DUF1656 family putative inner membrane efflux pump associated protein
1632	ydhJ	0.344779	0.264405	6.11856	5.91641	0.142901	0.119358	nc	nc	Not_regulated	0	Not_determined	BW25113_1644	putative membrane fusion protein (MFP) of YdhJK efflux pump
1633	ydhK	-0.00625763	-0.0522912	7.30835	7.17825	0.955601	0.77652	nc	nc	Not_regulated	0	Not_determined	BW25113_1645	putative efflux protein (PET) component of YdhJK efflux pump
1634	sodC	-0.879859	-0.961528	8.03263	8.26803	0.000411774	2.37e-07	down	down	Not_regulated	0	K04565	BW25113_1646	superoxide dismutase, Cu, Zn, periplasmic
1635	ydhF	-0.142677	-0.0743779	7.23732	7.16831	0.448797	0.573444	nc	nc	Not_regulated	0	Not_determined	BW25113_1647	putative oxidoreductase
1636	ydhL	0.0759614	-0.0978003	5.87869	5.88014	0.823434	0.576405	nc	nc	Not_regulated	0	Not_determined	BW25113_1648	DUF1289 family protein
1637	nemR	0.307741	0.653137	4.79885	4.42707	0.553148	0.0248297	nc	nc	Not_regulated	0	Not_determined	BW25113_1649	transcriptional repressor for the nemRA-gloA operon, quinone-, glyoxal-, and HOCl-activated
1638	nemA	0.344646	0.618399	6.11621	5.70343	0.0655552	0.000176446	nc	up	Not_regulated	0	K10680	BW25113_1650	chromate reductase, quinone reductase, FMN-linked
1639	gloA	0.0537714	0.166839	6.67915	6.633	0.80017	0.260347	nc	nc	Not_regulated	0	Not_determined	BW25113_1651	glyoxalase I, Ni-dependent
1640	rnt	0.345519	0.361824	6.11908	5.91769	0.0259655	0.0471357	nc	nc	Not_regulated	0	Not_determined	BW25113_1652	ribonuclease T (RNase T)
1641	lhr	0.327654	0.453093	8.03183	7.83998	0.034016	3.23e-05	nc	nc	Not_regulated	0	Not_determined	BW25113_1653	putative ATP-dependent helicase
1642	grxD	0.304939	-0.310266	8.02315	8.07692	0.133303	0.0535992	nc	nc	Not_regulated	0	Not_determined	BW25113_1654	glutaredoxin-4
1643	mepH	0.0809626	-0.00731507	6.48128	6.61418	0.704948	1	nc	nc	Not_regulated	0	Not_determined	BW25113_1655	murein DD-endopeptidase, space-maker hydrolase
1644	sodB	0.199538	0.557785	6.29399	5.93848	0.498419	0.00148818	nc	nc	Suppressed	0	Not_determined	BW25113_1656	superoxide dismutase, Fe
1645	ydhP	0.537242	0.359173	6.17894	5.7805	0.00259802	0.0227716	nc	nc	Not_regulated	0	Not_determined	BW25113_1657	putative transporter
1646	ynhF	NA	NA	NA	NA	NA	NA	nc	nc	Not_regulated	0	Not_determined	BW25113_4602	stress response membrane
1647	purR	0.350655	0.321478	7.43029	7.28015	0.0314442	0.0372028	nc	nc	Not_regulated	0	Not_determined	BW25113_1658	transcriptional repressor, hypoxanthine-binding
1648	ydhB	0.201525	0.0724512	5.82053	5.61781	0.23867	0.74595	nc	nc	Not_regulated	0	Not_determined	BW25113_1659	LysR family putative transcriptional regulator
1649	ydhC	0.282538	0.411567	5.59845	5.39429	0.150868	0.0511649	nc	nc	Not_regulated	0	Not_determined	BW25113_1660	putative arabinose efflux transporter
1650	cfa	-0.211474	-0.193869	9.92818	9.86025	0.501019	0.322966	nc	nc	Not_regulated	0	Not_determined	BW25113_1661	cyclopropane fatty acyl phospholipid synthase (unsaturated-phospholipid methyltransferase)
1651	ribC	0.522944	0.467472	7.74427	7.56467	0.000677507	0.000185247	nc	nc	Not_regulated	0	Not_determined	BW25113_1662	riboflavin synthase, alpha subunit
1652	mdtK	-0.0711609	-0.470712	6.67452	6.79113	0.776696	0.000389262	nc	nc	Not_regulated	0	Not_determined	BW25113_1663	multidrug efflux system transporter
1653	ydhQ	-0.715436	-0.55584	7.80863	8.04449	0.000254468	6.43e-06	down	nc	Not_regulated	0	Not_assigned	BW25113_1664	autotransporter adhesin-related protein
1654	ydhR	-0.0387534	-0.067981	8.62612	8.79165	0.939605	0.805518	nc	nc	Not_regulated	0	Not_determined	BW25113_1667	putative monooxygenase
1655	ydhS	-0.442032	-0.450775	7.34576	7.5418	0.0297918	0.00681004	nc	nc	Not_regulated	0	Not_determined	BW25113_1668	putative oxidoreductase
1656	ydhT	0.0712553	0.380113	4.73445	4.65841	0.907751	0.0234186	nc	nc	Not_regulated	0	Not_determined	BW25113_1669	FNR, Nar, NarP-regulated protein
1657	ydhU	0.528932	0.368164	4.80155	4.43411	0.0407406	0.0912071	nc	nc	Not_regulated	0	Not_determined	BW25113_1670	putative cytochrome b subunit of YdhYVWXUT oxidoreductase complex
1658	ydhX	0.185517	0.0225995	4.34122	4.33352	0.64636	0.859128	nc	nc	Not_regulated	0	Not_determined	BW25113_1671	putative 4Fe-4S ferridoxin-type protein
1659	ydhW	NA	0.0750071	NA	4.06849	NA	0.74595	nc	nc	Not_regulated	0	Not_determined	BW25113_1672	FNR, Nar, NarP-regulated protein
1660	ydhV	0.227889	0.0507075	4.58839	4.47694	0.480642	0.812167	nc	nc	Not_regulated	0	Not_determined	BW25113_1673	putative oxidoreductase subunit
1661	ydhY	NA	NA	NA	NA	NA	NA	nc	nc	Not_regulated	0	Not_determined	BW25113_1674	putative 4Fe-4S ferridoxin-type protein
1662	ydhZ	-0.469156	0.167746	6.08886	6.08192	0.06434	0.54863	nc	nc	Not_regulated	0	Not_determined	BW25113_1675	uncharacterized protein
1663	pykF	0.388046	0.462681	9.71532	9.62127	0.018322	0.00071522	nc	nc	Not_regulated	0	Not_determined	BW25113_1676	pyruvate kinase I
1664	lpp	-0.252197	-0.0138618	13.7461	13.693	0.34149	0.971052	nc	nc	Not_regulated	0	Not_determined	BW25113_1677	murein lipoprotein
1665	ldtE	-0.13288	0.438202	7.84825	7.97733	0.689116	0.0144797	nc	nc	Not_regulated	0	Not_determined	BW25113_1678	murein L,D-transpeptidase
1666	sufE	-0.314873	-0.543719	6.30717	6.35075	0.297854	0.00437618	nc	nc	Not_regulated	0	Not_determined	BW25113_1679	sulfur acceptor protein
1667	sufS	-0.528662	-0.604771	8.46868	8.55534	0.0189432	0.000444543	nc	down	Not_regulated	0	K11717	BW25113_1680	cysteine desulfurase, stimulated by SufE
1668	sufD	-0.727031	-0.671927	8.35677	8.3932	0.00261405	0.000451762	down	down	Not_regulated	0	K09015	BW25113_1681	component of SufBCD Fe-S cluster assembly scaffold
1669	sufC	-0.705579	-0.489597	7.11994	7.13386	0.00713477	0.0225657	down	nc	Not_regulated	0	K09013	BW25113_1682	SufBCD Fe-S cluster assembly scaffold protein, ATP-binding protein
1670	sufB	-0.716611	-0.467092	8.3772	8.46279	0.00159943	0.0147913	down	nc	Not_regulated	0	K09014	BW25113_1683	component of SufBCD Fe-S cluster assembly scaffold
1671	sufA	-0.5117	-0.526066	6.63251	6.67521	0.0468329	0.0128436	nc	nc	Not_regulated	0	Not_determined	BW25113_1684	Fe-S cluster assembly protein
1672	ydiH	0.867764	0.487253	8.37245	8.07061	0.018827	0.048643	nc	nc	Not_regulated	0	Not_determined	BW25113_1685	uncharacterized protein
1673	menI	0.345749	0.0968524	5.74682	5.85146	0.0497473	0.684716	nc	nc	Not_regulated	0	Not_determined	BW25113_1686	1,4-dihydroxy-2-naphthoyl-CoA hydrolase
1674	ydiJ	-0.108334	-0.251958	7.67037	7.83031	0.555946	0.094437	nc	nc	Not_regulated	0	Not_determined	BW25113_1687	putative FAD-linked oxidoreductase
1675	ydiK	-0.0367425	-0.0546187	7.59375	7.61253	0.894219	0.826208	nc	nc	Not_regulated	0	Not_determined	BW25113_1688	UPF0118 family inner membrane protein
1676	ydiL	NA	NA	NA	NA	NA	NA	nc	nc	Not_regulated	0	Not_determined	BW25113_1689	putative HTH domain DNA-binding protein
1677	ydiM	NA	NA	NA	NA	NA	NA	nc	nc	Not_regulated	0	Not_determined	BW25113_1690	MFS superfamily sugar transport 1 family protein
1678	ydiN	NA	NA	NA	NA	NA	NA	nc	nc	Not_regulated	0	Not_determined	BW25113_1691	MFS transporter superfamily protein
1679	ydiB	NA	NA	NA	NA	NA	NA	nc	nc	Not_regulated	0	Not_determined	BW25113_1692	quinate/shikimate 5-dehydrogenase, NAD(P)-binding
1680	aroD	0.969047	0.717655	6.20529	5.63504	1.36e-05	3.53e-07	up	up	Not_regulated	0	K03785	BW25113_1693	3-dehydroquinate dehydratase
1681	ydiF	NA	NA	NA	NA	NA	NA	nc	nc	Not_regulated	0	Not_determined	BW25113_1694	putative acetyl-CoA:acetoacetyl-CoA transferase: alpha subunit/beta subunit
1682	ydiO	NA	NA	NA	NA	NA	NA	nc	nc	Not_regulated	0	Not_determined	BW25113_1695	putative acyl-CoA dehydrogenase
1683	ydiP	0.573652	0.657257	4.82803	4.52848	0.0335897	0.000151301	nc	up	Not_regulated	0	Not_assigned	BW25113_1696	putative DNA-binding transcriptional regulator
1684	ydiQ	NA	NA	NA	NA	NA	NA	nc	nc	Not_regulated	0	Not_determined	BW25113_1697	putative electron transfer flavoprotein subunit
1685	ydiR	NA	NA	NA	NA	NA	NA	nc	nc	Not_regulated	0	Not_determined	BW25113_1698	putative electron transfer flavoprotein, FAD-binding subunit
1686	ydiS	0.472151	0.860441	4.29947	4.09506	0.200195	0.000309331	nc	up	Not_regulated	0	K00313	BW25113_1699	putative oxidoreductase
1687	ydiT	NA	NA	NA	NA	NA	NA	nc	nc	Not_regulated	0	Not_determined	BW25113_1700	putative 3Fe-4S ferredoxin-type protein
1688	fadK	0.0620671	0.359603	5.11699	5.08864	0.762971	0.080702	nc	nc	Not_regulated	0	Not_determined	BW25113_1701	short chain acyl-CoA synthetase, anaerobic
1689	ppsA	-1.55971	-1.35701	10.8942	11.1457	6.29e-14	1.7e-10	down	down	Not_regulated	0	K01007	BW25113_1702	phosphoenolpyruvate synthase
1690	ppsR	-0.880998	-0.922365	6.57836	6.8987	6.1e-07	2.13e-12	down	down	Not_regulated	0	K09773	BW25113_1703	bifunctional regulatory protein: PEP synthase kinase and PEP synthase pyrophosphorylase
1691	aroH	-0.0888514	-0.594235	6.75903	6.75795	0.743417	2.13e-05	nc	down	Not_regulated	0	K01626	BW25113_1704	3-deoxy-D-arabino-heptulosonate-7-phosphate synthase, tryptophan repressible
1692	ydiE	0.321762	0.28916	6.07736	5.97348	0.334374	0.181525	nc	nc	Not_regulated	0	Not_determined	BW25113_1705	hemin uptake protein HemP homolog
1693	ydiU	0.478071	0.299424	8.45527	8.15182	0.017894	0.0413252	nc	nc	Not_regulated	0	Not_determined	BW25113_1706	UPF0061 family protein
1694	ydiV	0.437448	-0.504006	5.70671	6.18346	0.129395	0.0293604	nc	nc	Not_regulated	0	Not_determined	BW25113_1707	anti-FlhD4C2 factor, inactive EAL family phosphodiesterase
1695	nlpC	0.528134	0.456289	7.77752	7.61009	0.012418	0.0115913	nc	nc	Not_regulated	0	Not_determined	BW25113_1708	putative C40 clan peptidase lipoprotein
1696	btuD	-0.0204767	0.107055	6.50681	6.26569	0.939172	0.456221	nc	nc	Not_regulated	0	Not_determined	BW25113_1709	vitamin B12 transporter subunit : ATP-binding component of ABC superfamily
1697	btuE	0.126545	0.459691	6.49458	6.21372	0.69172	0.00151315	nc	nc	Not_regulated	0	Not_determined	BW25113_1710	glutathione peroxidase
1698	btuC	0.0432297	-0.249705	6.00612	6.03284	0.843777	0.203868	nc	nc	Not_regulated	0	Not_determined	BW25113_1711	vitamin B12 transporter subunit: membrane component of ABC superfamily
1699	ihfA	-0.439242	-0.51275	10.5048	10.6096	0.0242355	0.000240464	nc	nc	Not_regulated	0	Not_determined	BW25113_1712	integration host factor (IHF), DNA-binding protein, alpha subunit
1700	pheT	-0.627071	-1.08247	9.86748	10.1375	0.00431433	2.57e-16	down	down	Not_regulated	0	K01890	BW25113_1713	phenylalanine tRNA synthetase, beta subunit
1701	pheS	0.428359	-0.22781	6.94499	6.71012	0.157299	0.167015	nc	nc	Not_regulated	0	Not_determined	BW25113_1714	phenylalanine tRNA synthetase, alpha subunit
1702	pheM	NA	NA	NA	NA	NA	NA	nc	nc	Not_regulated	0	Not_determined	BW25113_1715	phenylalanyl-tRNA synthetase operon leader peptide
1703	rplT	-0.215652	-0.0851578	10.1118	10.3265	0.414226	0.765813	nc	nc	Not_regulated	0	Not_determined	BW25113_1716	50S ribosomal subunit protein L20
1704	rpmI	0.0503066	-0.430308	9.87456	10.3036	0.932685	0.307122	nc	nc	Not_regulated	0	Not_determined	BW25113_1717	50S ribosomal subunit protein L35
1705	infC	0.0716499	0.0294148	11.9202	12.0372	0.732421	0.869758	nc	nc	Not_regulated	0	Not_determined	BW25113_1718	translation initiation factor IF-3
1706	thrS	0.00897414	-0.104964	10.9383	10.9713	0.959738	0.418552	nc	nc	Not_regulated	0	Not_determined	BW25113_1719	threonyl-tRNA synthetase
1707	arpB	NA	NA	NA	NA	NA	NA	nc	nc	Not_regulated	1	Not_determined	BW25113_4494	Pseudogene
1708	yniD	NA	NA	NA	NA	NA	NA	nc	nc	Not_regulated	0	Not_determined	BW25113_4535	uncharacterized protein
1709	ydiY	0.583021	0.757608	4.75115	4.49166	0.0313774	0.000187051	nc	up	Not_regulated	0	K07283	BW25113_1722	acid-inducible putative outer membrane protein
1710	pfkB	-0.151834	-0.269025	6.46923	6.65186	0.532225	0.044267	nc	nc	Not_regulated	0	Not_determined	BW25113_1723	6-phosphofructokinase II
1711	ydiZ	-0.47592	-0.293324	6.05371	6.41279	0.0548751	0.101255	nc	nc	Not_regulated	0	Not_determined	BW25113_1724	uncharacterized protein
1712	yniA	-1.17054	-0.501736	8.17775	8.37823	1.48e-08	0.00396322	down	nc	Not_regulated	0	Not_assigned	BW25113_1725	fructosamine kinase family protein
1713	yniB	-0.153093	-0.576108	7.79505	7.71968	0.696656	0.00415748	nc	nc	Not_regulated	0	Not_determined	BW25113_1726	putative inner membrane protein
1714	yniC	0.109682	-0.202821	6.0642	5.99206	0.583061	0.170842	nc	nc	Not_regulated	0	Not_determined	BW25113_1727	2-deoxyglucose-6-P phosphatase
1715	ydjM	NA	NA	NA	NA	NA	NA	nc	nc	Not_regulated	0	Not_determined	BW25113_1728	inner membrane protein regulated by LexA
1716	ydjN	0.558848	0.802591	9.53282	8.79256	0.0221582	0.00294119	nc	up	Not_regulated	0	K06956	BW25113_1729	putative transporter
1717	ydjO	1.77675	1.82322	6.20949	5.02022	7.45e-08	2.05e-08	up	up	Not_regulated	0	Not_assigned	BW25113_1730	uncharacterized protein
1718	cedA	NA	NA	NA	NA	NA	NA	nc	nc	Not_regulated	0	Not_determined	BW25113_1731	cell division modulator
1719	katE	-1.05342	-0.715944	10.0032	10.2582	1.89e-05	2.81e-05	down	down	Not_regulated	0	K03781	BW25113_1732	catalase HPII, heme d-containing
1720	chbG	-0.104262	0.115966	5.29766	4.9488	0.724238	0.384004	nc	nc	Activated	0	Not_determined	BW25113_1733	chito-oligosaccharide deacetylase
1721	chbF	-0.00137398	-0.0343707	5.11351	4.97893	0.931832	0.995536	nc	nc	Activated	0	Not_determined	BW25113_1734	phospho-chitobiase
1722	chbR	-0.449383	-0.874613	5.89657	6.19988	0.167537	2.12e-06	nc	down	Activated	0	K03490	BW25113_1735	repressor of chb operon for N,N'-diacetylchitobiose utilization
1723	chbA	0.377675	0.179013	4.24926	4.10593	0.0365989	0.554835	nc	nc	Activated	0	Not_determined	BW25113_1736	N,N'-diacetylchitobiose-specific enzyme IIA component of PTS
1724	chbC	-0.233021	0.318085	4.44094	4.07795	0.575825	0.136556	nc	nc	Activated	0	Not_determined	BW25113_1737	N,N'-diacetylchitobiose-specific enzyme IIC component of PTS
1725	chbB	-0.0563819	0.143374	5.97036	5.76494	0.918765	0.671558	nc	nc	Activated	0	Not_determined	BW25113_1738	N,N'-diacetylchitobiose-specific enzyme IIB component of PTS
1726	osmE	-0.611757	-0.71929	9.94812	10.079	0.0194295	4.25e-05	nc	down	Not_regulated	0	K04064	BW25113_1739	osmotically-inducible lipoprotein
1727	nadE	-0.245848	-0.722372	8.45223	8.33984	0.39859	3.92e-05	nc	down	Not_regulated	0	K01916	BW25113_1740	NAD synthetase, NH3/glutamine-dependent
1728	cho	0.795845	0.466228	6.21991	5.76724	0.00427673	0.0194024	up	nc	Not_regulated	0	K05984	BW25113_1741	endonuclease of nucleotide excision repair
1729	ves	-0.44722	-0.347395	4.55494	4.11568	0.258589	0.177586	nc	nc	Not_regulated	0	Not_determined	BW25113_1742	cold- and stress-inducible protein
1730	spy	-3.2646	-1.76894	11.7643	11.2086	4.05e-10	0.000274306	down	down	Not_regulated	0	K06006	BW25113_1743	periplasmic ATP-independent protein refolding chaperone, stress-induced
1731	astE	-0.14304	0.671144	10.0999	9.19745	0.827915	0.0894539	nc	nc	Not_regulated	0	Not_determined	BW25113_1744	succinylglutamate desuccinylase
1732	astB	-0.374143	0.596562	10.649	9.82932	0.476918	0.13433	nc	nc	Not_regulated	0	Not_determined	BW25113_1745	succinylarginine dihydrolase
1733	astD	-0.44532	0.66881	10.8764	10.0339	0.387978	0.0913517	nc	nc	Not_regulated	0	Not_determined	BW25113_1746	succinylglutamic semialdehyde dehydrogenase
1734	astA	-0.51102	0.752841	11.3299	10.4112	0.370464	0.0652215	nc	nc	Not_regulated	0	Not_determined	BW25113_1747	arginine succinyltransferase
1735	astC	-0.286858	0.99087	12.3008	11.3384	0.640348	0.0141876	nc	nc	Not_regulated	0	Not_determined	BW25113_1748	succinylornithine transaminase, PLP-dependent
1736	xthA	0.550405	0.685491	6.9079	6.42689	0.00643141	8.53e-10	nc	up	Not_regulated	0	K01142	BW25113_1749	exonuclease III
1737	ydjX	0.606266	0.672022	4.28826	4.3526	0.0478553	0.0123182	nc	nc	Not_regulated	0	Not_determined	BW25113_1750	TVP38/TMEM64 family inner membrane protein
1738	ydjY	NA	0.32146	NA	4.08649	NA	0.35143	nc	nc	Not_regulated	0	Not_determined	BW25113_1751	putative ferrodoxin-like lipoprotein
1739	ydjZ	-0.191923	0.446648	4.52994	4.56509	0.59125	0.039446	nc	nc	Not_regulated	0	Not_determined	BW25113_1752	TVP38/TMEM64 family inner membrane protein
1740	ynjA	0.514306	0.406407	4.88768	4.52586	0.012418	0.022682	nc	nc	Not_regulated	0	Not_determined	BW25113_1753	carboxymuconolactone decarboxylase family protein
1741	ynjB	0.597788	0.731833	6.02788	5.69805	0.00270928	4.3e-08	up	up	Not_regulated	0	K05777	BW25113_1754	putative ABC superfamily transporter periplasmic-binding protein
1742	ynjC	0.599726	0.654821	5.40681	5.00475	0.00345829	0.000438465	up	up	Not_regulated	0	K05778	BW25113_1755	inner membrane putative ABC superfamily transporter permease
1743	ynjD	0.746613	0.623368	5.05423	4.86927	0.000358775	0.000490639	up	up	Not_regulated	0	K05779	BW25113_1756	putative ABC superfamily transporter ATP-binding subunit
1744	ynjE	0.365318	0.679277	6.22885	5.92528	0.073491	3.62e-06	nc	up	Not_regulated	0	K21028	BW25113_1757	molybdopterin synthase sulfurtransferase
1745	ynjF	0.0864032	0.319578	5.3996	5.13028	0.755821	0.0946882	nc	nc	Not_regulated	0	Not_determined	BW25113_1758	inner membrane protein, phosphatidylglycerophosphate synthase homolog
1746	nudG	-0.0444621	-0.385473	4.82651	4.77193	0.986261	0.0724785	nc	nc	Not_regulated	0	Not_determined	BW25113_1759	CTP pyrophosphohydrolase
1747	ynjH	0.153105	-0.307981	4.26757	4.36697	0.689998	0.0932538	nc	nc	Not_regulated	0	Not_determined	BW25113_1760	DUF1496 family protein
1748	gdhA	0.555149	-0.295474	9.21692	8.93879	0.00736502	0.0894539	nc	nc	Suppressed	0	Not_determined	BW25113_1761	glutamate dehydrogenase, NADP-specific
1749	ynjI	0.487836	-0.338603	5.53746	5.26644	0.0419901	0.081461	nc	nc	Not_regulated	0	Not_determined	BW25113_1762	inner membrane protein
1750	topB	-0.335082	-0.618137	7.73557	7.83116	0.136515	0.000301432	nc	down	Not_regulated	0	K03169	BW25113_1763	DNA topoisomerase III
1751	selD	-0.698643	-0.835129	7.87632	8.06669	0.00239486	9.58e-07	down	down	Not_regulated	0	K01008	BW25113_1764	selenophosphate synthase
1752	ydjA	-0.202456	-0.353795	6.45934	6.53811	0.32324	0.00848712	nc	nc	Not_regulated	0	Not_determined	BW25113_1765	putative oxidoreductase
1753	sppA	-0.539953	-0.114885	8.54252	8.73194	0.0509006	0.671558	nc	nc	Not_regulated	0	Not_determined	BW25113_1766	protease IV (signal peptide peptidase)
1754	ansA	0.0254882	-0.0463153	6.34494	6.30551	0.984996	0.713518	nc	nc	Not_regulated	0	Not_determined	BW25113_1767	cytoplasmic L-asparaginase 1
1755	pncA	0.128591	0.0419169	6.09701	6.08274	0.462363	0.888427	nc	nc	Not_regulated	0	Not_determined	BW25113_1768	nicotinamidase/pyrazinamidase
1756	ydjE	NA	NA	NA	NA	NA	NA	nc	nc	Not_regulated	0	Not_determined	BW25113_1769	putative transporter
1757	ydjF	0.0476339	0.308914	6.15048	6.28621	0.779539	0.103096	nc	nc	Not_regulated	0	Not_determined	BW25113_1770	putative DNA-binding transcriptional regulator
1758	ydjG	0.446589	0.514845	4.4882	4.38854	0.102313	0.0132391	nc	nc	Not_regulated	0	Not_determined	BW25113_1771	alpha-Keto reductase, NADH-dependent
1759	ydjH	NA	NA	NA	NA	NA	NA	nc	nc	Not_regulated	0	Not_determined	BW25113_1772	putative kinase
1760	ydjI	NA	NA	NA	NA	NA	NA	nc	nc	Not_regulated	0	Not_determined	BW25113_1773	putative aldolase
1761	ydjJ	NA	NA	NA	NA	NA	NA	nc	nc	Not_regulated	0	Not_determined	BW25113_1774	putative Zn-dependent NAD(P)-binding oxidoreductase
1762	ydjK	NA	NA	NA	NA	NA	NA	nc	nc	Not_regulated	0	Not_determined	BW25113_1775	putative transporter
1763	ydjL	NA	0.406626	NA	3.9663	NA	0.232137	nc	nc	Not_regulated	0	Not_determined	BW25113_1776	putative Zn-dependent NAD(P)-binding oxidoreductase
1764	yeaC	0.2195	0.626914	6.31481	5.82557	0.496632	0.000867647	nc	up	Not_regulated	0	K09916	BW25113_1777	DUF1315 family protein
1765	msrB	0.31695	0.712641	7.78416	7.34955	0.34149	1.4e-06	nc	up	Not_regulated	0	K07305	BW25113_1778	methionine sulfoxide reductase B
1766	gapA	-0.3611	0.805582	11.2543	11.3643	0.0784809	4e-06	nc	up	Activated	0	K00134	BW25113_1779	glyceraldehyde-3-phosphate dehydrogenase A
1767	yeaD	0.0198149	0.630118	6.25534	6.39618	0.970667	2.06e-05	nc	up	Not_regulated	0	K01792	BW25113_1780	D-hexose-6-phosphate epimerase-like protein
1768	yeaE	0.0122436	0.0445526	6.6155	6.99339	0.962479	0.8526	nc	nc	Not_regulated	0	Not_determined	BW25113_1781	aldo-keto reductase, methylglyoxal to acetol, NADPH-dependent
1769	mipA	-0.361183	-0.0490667	8.11462	8.57664	0.101229	0.836494	nc	nc	Not_regulated	0	Not_determined	BW25113_1782	scaffolding protein for murein synthesizing machinery
1770	yeaG	-0.375795	0.377486	12.8571	12.3245	0.469567	0.225983	nc	nc	Not_regulated	0	Not_determined	BW25113_1783	protein kinase, endogenous substrate unidentified
1771	yeaH	-0.436064	0.241882	11.2646	10.7979	0.371528	0.45882	nc	nc	Not_regulated	0	Not_determined	BW25113_1784	UPF0229 family protein
1772	yeaI	0.43225	1.23789	5.71693	5.21777	0.401535	4.22e-05	nc	up	Not_regulated	0	Not_assigned	BW25113_1785	putative membrane-anchored diguanylate cyclase
1773	yeaJ	0.0192345	0.806499	7.86041	7.90427	0.943234	1.4e-05	nc	up	Not_regulated	0	Not_assigned	BW25113_1786	putative diguanylate cyclase
1774	yeaK	-0.487449	0.324719	8.73167	9.05795	0.198421	0.172422	nc	nc	Not_regulated	0	Not_determined	BW25113_1787	aminoacyl-tRNA editing domain protein
1775	yoaI	NA	NA	NA	NA	NA	NA	nc	nc	Not_regulated	0	Not_determined	BW25113_1788	uncharacterized protein
1776	yeaL	0.596245	1.60217	5.43744	5.09934	0.0655552	5.48e-24	nc	up	Not_regulated	0	Not_assigned	BW25113_1789	UPF0756 family putative inner membrane protein
1777	yeaM	0.267236	-0.10743	5.10842	5.0727	0.263521	0.719787	nc	nc	Not_regulated	0	Not_determined	BW25113_1790	putative DNA-binding transcriptional regulator
1778	yeaN	-0.0158406	0.25901	5.01362	4.90213	0.935832	0.176495	nc	nc	Not_regulated	0	Not_determined	BW25113_1791	putative transporter
1779	yeaO	0.093021	0.0774717	6.76017	6.56733	0.571015	0.630762	nc	nc	Not_regulated	0	Not_determined	BW25113_1792	DUF488 family protein
1780	yoaF	-0.863032	0.0635392	6.39537	6.73256	2.07e-06	0.796772	down	nc	Not_regulated	0	K09712	BW25113_1793	DUF333 family outer membrane lipoprotein
1781	yeaP	0.980655	0.569847	7.25889	6.96905	2.23e-05	0.00104513	up	nc	Not_regulated	0	K13069	BW25113_1794	diguanylate cyclase
1782	yoaK	NA	NA	NA	NA	NA	NA	nc	nc	Not_regulated	0	Not_determined	BW25113_4676	inner membrane-associated protein
1783	yoaJ	NA	NA	NA	NA	NA	NA	nc	nc	Not_regulated	0	Not_determined	BW25113_4675	inner membrane-associated protein
1784	yeaQ	0.223653	0.8528	9.11142	9.23467	0.497534	9.99e-05	nc	up	Not_regulated	0	Not_assigned	BW25113_1795	UPF0410 family protein
1785	yoaG	NA	NA	NA	NA	NA	NA	nc	nc	Not_regulated	0	Not_determined	BW25113_1796	uncharacterized protein
1786	yeaR	NA	NA	NA	NA	NA	NA	nc	nc	Not_regulated	0	Not_determined	BW25113_1797	DUF1971 family protein, nitrate-inducible
1787	leuE	0.154888	-0.0713524	4.89709	5.09988	0.618168	0.801569	nc	nc	Not_regulated	0	Not_determined	BW25113_1798	leucine efflux protein
1788	dmlR	-0.766346	-0.616911	5.67759	6.0123	0.000238773	0.000920074	down	down	Not_regulated	0	K16135	BW25113_1799	transcriptional activator of dmlA
1789	dmlA	-0.496927	-0.288587	5.34442	5.27219	0.0343109	0.0876698	nc	nc	Not_regulated	0	Not_determined	BW25113_1800	D-malate oxidase, NAD-dependent
1790	yeaV	-0.0957097	-0.174555	4.24994	4.02092	0.884892	0.640269	nc	nc	Not_regulated	0	Not_determined	BW25113_1801	putative transporter
1791	yeaW	0.701226	NA	4.02411	NA	0.00750208	NA	up	nc	Not_regulated	0	K22443	BW25113_1802	putative YeaWX dioxygenase alpha subunit
1792	yeaX	-0.256447	-0.505242	4.38872	4.49676	0.361424	0.0382352	nc	nc	Not_regulated	0	Not_determined	BW25113_1803	putative YeaWX dioxygenase beta subunit, reductase component
1793	rnd	-0.117849	-0.644684	6.71209	6.96243	0.643452	1.39e-05	nc	down	Not_regulated	0	K03684	BW25113_1804	ribonuclease D
1794	fadD	-0.682845	-1.03498	7.69738	8.02719	0.00634815	3.02e-06	down	down	Activated	0	K01897	BW25113_1805	acyl-CoA synthetase (long-chain-fatty-acid--CoA ligase)
1795	yeaY	-0.508417	-0.0894019	9.62711	9.66709	0.00848741	0.676148	nc	nc	Not_regulated	0	Not_determined	BW25113_1806	Slp family lipoprotein, RpoE-regulated
1796	tsaB	0.951719	1.15456	6.54786	5.93643	6.32e-06	2.44e-13	up	up	Not_regulated	0	K14742	BW25113_1807	tRNA(ANN) t(6)A37 threonylcarbamoyladenosine modification protein
1797	yoaA	0.24065	0.118005	6.81597	6.6089	0.14677	0.476399	nc	nc	Not_regulated	0	Not_determined	BW25113_1808	putative ATP-dependent helicase, DinG family
1798	yoaB	0.293045	-0.552652	6.67284	6.68219	0.165397	5.16e-05	nc	nc	Not_regulated	0	Not_determined	BW25113_1809	putative reactive intermediate deaminase
1799	yoaC	-0.39092	-0.318624	7.85997	8.40082	0.285573	0.247898	nc	nc	Not_regulated	0	Not_determined	BW25113_1810	DUF1889 family protein
1800	yoaH	0.38507	-0.329898	6.52263	6.44546	0.0738243	0.0479478	nc	nc	Not_regulated	0	Not_determined	BW25113_1811	UPF0181 family protein
1801	pabB	0.638599	0.437864	6.55145	6.36694	7.05e-05	0.000447032	up	nc	Not_regulated	0	K01665	BW25113_1812	aminodeoxychorismate synthase, subunit I
1802	nudL	0.305675	0.431791	5.30759	4.96297	0.100745	0.0296153	nc	nc	Not_regulated	0	Not_determined	BW25113_1813	putative CoA pyrophosphohydrolase, weak 3-phosphohydroxypyruvate phosphatase
1803	sdaA	-0.189319	0.111042	8.23863	8.05933	0.34149	0.577388	nc	nc	Not_regulated	0	Not_determined	BW25113_1814	L-serine dehydratase 1
1804	yoaD	-0.00655826	-0.133957	6.15259	6.07124	0.951743	0.5037	nc	nc	Not_regulated	0	Not_determined	BW25113_1815	putative membrane-anchored cyclic-di-GMP phosphodiesterase, regulator of cellulose production
1805	yoaE	0.237115	0.514435	6.83848	6.41738	0.396639	6.45e-05	nc	nc	Not_regulated	0	Not_determined	BW25113_1816	putative membrane protein/conserved protein
1806	manX	-2.31097	-0.617538	8.39906	8.64503	1.17e-19	0.00830073	down	down	Activated	0	K02793, K02794	BW25113_1817	fused mannose-specific PTS enzymes: IIA component/IIB component
1807	manY	-2.06893	-0.549085	7.66531	7.71407	3.19e-13	0.0215009	down	nc	Activated	0	K02795	BW25113_1818	mannose-specific enzyme IIC component of PTS
1808	manZ	-1.88592	-0.464749	8.32287	8.57844	2.76e-14	0.0344057	down	nc	Activated	0	K02796	BW25113_1819	mannose-specific enzyme IID component of PTS
1809	yobD	NA	NA	NA	NA	NA	NA	nc	nc	Not_regulated	0	Not_determined	BW25113_1820	UPF0266 family inner membrane protein
1810	mntP	0.934635	NA	4.09151	NA	0.00239486	NA	up	nc	Not_regulated	0	K23242	BW25113_1821	putative Mn(2+) efflux pump, mntR-regulated
1811	rlmA	0.394863	-0.03288	6.66338	6.77519	0.0293723	0.833222	nc	nc	Not_regulated	0	Not_determined	BW25113_1822	23S rRNA m(1)G745 methyltransferase, SAM-dependent
1812	cspC	-0.638455	-1.17013	11.0162	11.2779	0.0192007	8.52e-10	nc	down	Not_regulated	0	K03704	BW25113_1823	stress protein, member of the CspA-family
1813	yobF	-0.759502	-1.33881	9.62809	9.80988	0.156199	0.000683153	nc	down	Not_regulated	0	Not_assigned	BW25113_1824	DUF2527 family heat-induced protein
1814	yebO	-0.676441	-0.513338	9.02622	8.85297	0.0585224	0.0961389	nc	nc	Not_regulated	0	Not_determined	BW25113_1825	putative inner membrane protein
1815	mgrB	-0.622913	-0.851081	8.04728	7.84692	0.119315	0.00514867	nc	down	Not_regulated	0	Not_assigned	BW25113_1826	regulatory peptide for PhoPQ, feedback inhibition
1816	yobH	-0.495093	-1.03345	6.24388	6.2624	0.0810494	1.24e-06	nc	down	Not_regulated	0	Not_assigned	BW25113_4536	uncharacterized protein
1817	kdgR	-0.196494	-0.0462835	7.27842	6.96225	0.542159	0.856747	nc	nc	Not_regulated	0	Not_determined	BW25113_1827	KDG regulon transcriptional repressor
1818	yebQ	-0.38419	0.455647	6.12275	5.93976	0.12106	0.0163999	nc	nc	Not_regulated	0	Not_determined	BW25113_1828	putative transporter
1819	htpX	-1.26458	-0.964894	9.20223	9.30706	5.12e-10	3.02e-10	down	down	Not_regulated	0	K03799	BW25113_1829	putative endopeptidase
1820	prc	0.0394538	-0.189874	9.38367	9.41453	0.837196	0.193668	nc	nc	Not_regulated	0	Not_determined	BW25113_1830	carboxy-terminal protease for penicillin-binding protein 3
1821	proQ	-0.255015	-0.417359	8.59738	8.7586	0.168608	0.000899406	nc	nc	Not_regulated	0	Not_determined	BW25113_1831	RNA chaperone, putative ProP translation regulator
1822	msrC	-0.00534603	-0.517232	8.05529	8.21248	0.990995	0.000151301	nc	nc	Not_regulated	0	Not_determined	BW25113_1832	free methionine-(R)-sulfoxide reductase
1823	yebS	0.274406	0.0744537	7.32474	7.19472	0.06434	0.675803	nc	nc	Not_regulated	0	Not_determined	BW25113_1833	inner membrane protein
1824	yebT	0.254313	0.285119	7.32034	7.15726	0.11254	0.0217351	nc	nc	Not_regulated	0	Not_determined	BW25113_1834	MCE domain protein
1825	rsmF	0.946109	0.883064	6.6003	6.09584	1.97e-08	7.46e-14	up	up	Not_regulated	0	K11392	BW25113_1835	16S rRNA m(5)C1407 methyltransferase, SAM-dependent
1826	yebV	-0.237591	0.0820173	11.9493	12.6761	0.622695	0.808778	nc	nc	Not_regulated	0	Not_determined	BW25113_1836	uncharacterized protein
1827	yebW	0.00850019	-0.486331	6.51863	6.60724	0.990195	0.0231972	nc	nc	Not_regulated	0	Not_determined	BW25113_1837	uncharacterized protein
1828	pphA	0.000653873	0.0426311	6.20207	6.37334	0.963699	0.863346	nc	nc	Not_regulated	0	Not_determined	BW25113_1838	serine/threonine-specific protein phosphatase 1
1829	yebY	0.267375	-0.271211	6.91579	6.98131	0.464475	0.142677	nc	nc	Not_regulated	0	Not_determined	BW25113_1839	DUF2511 family protein
1830	yebZ	0.0916977	-0.222228	5.98366	6.10427	0.884713	0.140027	nc	nc	Not_regulated	0	Not_determined	BW25113_1840	inner membrane protein
1831	yobA	0.157447	-0.259429	5.91485	6.28997	0.683061	0.162369	nc	nc	Not_regulated	0	Not_determined	BW25113_1841	CopC family protein
1832	holE	0.0584439	-0.812522	5.96036	6.22594	0.906697	0.000356314	nc	down	Not_regulated	0	K02345	BW25113_1842	DNA polymerase III, theta subunit
1833	yobB	0.0435147	0.442543	5.37734	5.4174	0.884892	0.0446139	nc	nc	Not_regulated	0	Not_determined	BW25113_1843	C-N hydrolase family protein
1834	exoX	0.108881	-0.0757136	6.8323	6.64162	0.559793	0.649476	nc	nc	Not_regulated	0	Not_determined	BW25113_1844	exodeoxyribonuclease 10
1835	ptrB	-0.036294	0.070942	7.05978	6.94782	0.925959	0.604186	nc	nc	Not_regulated	0	Not_determined	BW25113_1845	protease II
1836	yebE	-1.25045	-0.219688	8.81692	8.66361	2.16e-06	0.35225	down	nc	Not_regulated	0	Not_assigned	BW25113_1846	DUF533 family inner membrane protein
1837	yebF	-0.0354244	-0.6708	6.55575	6.63634	0.911538	2.51e-05	nc	down	Not_regulated	0	Not_assigned	BW25113_1847	extracellular Colicin M immunity family protein
1838	yebG	0.814236	-0.108994	7.76128	7.47408	0.00611311	0.675188	up	nc	Not_regulated	0	K09918	BW25113_1848	DNA damage-inducible protein regulated by LexA
1839	purT	0.716201	0.777749	5.8858	5.71231	0.0019761	3.59e-05	up	up	Not_regulated	0	K08289	BW25113_1849	phosphoribosylglycinamide formyltransferase 2
1840	eda	-0.0876092	-0.0326779	6.56903	6.6395	0.788743	0.892092	nc	nc	Not_regulated	0	Not_determined	BW25113_1850	multifunctional 2-keto-3-deoxygluconate 6-phosphate aldolase and 2-keto-4-hydroxyglutarate aldolase and oxaloacetate decarboxylase
1841	edd	0.12363	0.00913314	6.38736	6.377	0.604736	0.969918	nc	nc	Not_regulated	0	Not_determined	BW25113_1851	6-phosphogluconate dehydratase
1842	zwf	0.213374	-0.0843323	7.8267	7.83478	0.218954	0.501743	nc	nc	Not_regulated	0	Not_determined	BW25113_1852	glucose-6-phosphate 1-dehydrogenase
1843	yebK	0.206218	-0.035373	7.42769	7.32544	0.171402	0.776848	nc	nc	Not_regulated	0	Not_determined	BW25113_1853	putative DNA-binding transcriptional regulator
1844	pykA	-0.0801857	0.00159416	8.43165	8.46925	0.700937	0.986015	nc	nc	Not_regulated	0	Not_determined	BW25113_1854	pyruvate kinase II
1845	lpxM	0.166574	-0.0955878	7.95483	7.8292	0.255204	0.49646	nc	nc	Not_regulated	0	Not_determined	BW25113_1855	myristoyl-acyl carrier protein (ACP)-dependent acyltransferase
1846	mepM	-0.0648907	-0.540245	9.20266	9.14185	0.75234	0.000146537	nc	nc	Not_regulated	0	Not_determined	BW25113_1856	murein DD-endopeptidase, space-maker hydrolase, septation protein
1847	znuA	-0.370441	-0.719663	9.32983	9.44855	0.105792	0.000969163	nc	down	Not_regulated	0	K09815	BW25113_1857	zinc transporter subunit: periplasmic-binding component of ABC superfamily
1848	znuC	-0.123861	0.264998	7.8922	7.77735	0.703251	0.274671	nc	nc	Not_regulated	0	Not_determined	BW25113_1858	zinc transporter subunit: ATP-binding component of ABC superfamily
1849	znuB	-0.0555143	-0.17279	6.27368	5.97318	0.816704	0.541068	nc	nc	Not_regulated	0	Not_determined	BW25113_1859	zinc transporter subunit: membrane component of ABC superfamily
1850	ruvB	-0.0193496	-0.14145	6.82701	6.75071	0.90666	0.384879	nc	nc	Not_regulated	0	Not_determined	BW25113_1860	ATP-dependent DNA helicase, component of RuvABC resolvasome
1851	ruvA	0.23554	-0.394305	6.71252	6.74598	0.180852	0.00393798	nc	nc	Not_regulated	0	Not_determined	BW25113_1861	component of RuvABC resolvasome, regulatory subunit
1852	yobI	NA	NA	NA	NA	NA	NA	nc	nc	Not_regulated	0	Not_determined	BW25113_4677	uncharacterized protein
1853	yebB	NA	NA	NA	NA	NA	NA	nc	nc	Not_regulated	0	Not_determined	BW25113_1862	DUF830 family protein
1854	ruvC	0.510177	0.779524	7.00302	6.74181	0.00175092	1.84e-10	nc	up	Not_regulated	0	K01159	BW25113_1863	component of RuvABC resolvasome, endonuclease
1855	yebC	0.387997	0.698523	8.35782	8.081	0.0115178	2.89e-10	nc	up	Not_regulated	0	Not_assigned	BW25113_1864	UPF0082 family protein
1856	nudB	0.466646	0.858717	7.51614	7.31131	0.00103119	9.45e-17	nc	up	Not_regulated	0	K08310	BW25113_1865	dihydroneopterin triphosphate pyrophosphatase
1857	aspS	0.245576	0.777204	9.16632	8.86038	0.209303	1.2e-10	nc	up	Not_regulated	0	K01876	BW25113_1866	aspartyl-tRNA synthetase
1858	yecD	-0.796545	0.312477	7.92848	7.99565	0.000521984	0.172681	down	nc	Not_regulated	0	Not_assigned	BW25113_1867	isochorismatase family protein
1859	yecE	-0.944784	0.00637437	7.31304	7.4275	1.36e-05	0.948159	down	nc	Not_regulated	0	Not_assigned	BW25113_1868	UPF0759 family protein
1860	yecN	0.297957	-0.232313	6.68788	6.46503	0.118346	0.221035	nc	nc	Not_regulated	0	Not_determined	BW25113_1869	MAPEG family inner membrane protein
1861	cmoA	0.330354	0.310203	5.58843	5.39671	0.0536583	0.0844829	nc	nc	Not_regulated	0	Not_determined	BW25113_1870	carboxy-SAM synthase
1862	cmoB	0.370119	0.516139	5.88231	5.62023	0.0429278	0.000376696	nc	nc	Not_regulated	0	Not_determined	BW25113_1871	tRNA (cmo5U34)-carboxymethyltransferase, carboxy-SAM-dependent
1863	torZ	0.495909	0.473921	5.90527	5.66667	0.015212	0.00107359	nc	nc	Not_regulated	0	Not_determined	BW25113_1872	trimethylamine N-oxide reductase system III, catalytic subunit
1864	torY	-0.221044	-0.10623	4.06228	4.00273	0.672345	0.932468	nc	nc	Not_regulated	0	Not_determined	BW25113_1873	TMAO reductase III (TorYZ), cytochrome c-type subunit
1865	cutC	0.271499	0.140344	10.8353	10.8088	0.306516	0.531735	nc	nc	Not_regulated	0	Not_determined	BW25113_1874	copper homeostasis protein
1866	yecM	0.092325	-0.123164	5.91842	5.71646	0.601564	0.648525	nc	nc	Not_regulated	0	Not_determined	BW25113_1875	putative metal-binding enzyme
1867	argS	0.400233	0.0758333	8.28731	8.09925	0.00178412	0.567667	nc	nc	Not_regulated	0	Not_determined	BW25113_1876	arginyl-tRNA synthetase
1868	yecT	-0.0454864	0.0816749	4.77226	4.77631	0.990263	0.929419	nc	nc	Not_regulated	0	Not_determined	BW25113_1877	uncharacterized protein
1869	flhE	NA	NA	NA	NA	NA	NA	nc	nc	Not_regulated	0	Not_determined	BW25113_1878	proton seal during flagellar secretion
1870	flhA	0.0660001	0.364527	5.45765	5.24303	0.70485	0.0184239	nc	nc	Not_regulated	0	Not_determined	BW25113_1879	putative flagellar export pore protein
1871	flhB	NA	NA	NA	NA	NA	NA	nc	nc	Not_regulated	0	Not_determined	BW25113_1880	flagellin export apparatus, substrate specificity protein
1872	cheZ	NA	NA	NA	NA	NA	NA	nc	nc	Not_regulated	0	Not_determined	BW25113_1881	chemotaxis regulator, protein phosphatase for CheY
1873	cheY	NA	NA	NA	NA	NA	NA	nc	nc	Not_regulated	0	Not_determined	BW25113_1882	chemotaxis regulator transmitting signal to flagellar motor component
1874	cheB	NA	NA	NA	NA	NA	NA	nc	nc	Not_regulated	0	Not_determined	BW25113_1883	fused chemotaxis regulator: protein-glutamate methylesterase in two-component regulatory system with CheA
1875	cheR	NA	NA	NA	NA	NA	NA	nc	nc	Not_regulated	0	Not_determined	BW25113_1884	chemotaxis regulator, protein-glutamate methyltransferase
1876	tap	NA	NA	NA	NA	NA	NA	nc	nc	Not_regulated	0	Not_determined	BW25113_1885	methyl-accepting protein IV
1877	tar	0.0201699	0.10804	4.09599	4.03499	0.920737	0.733492	nc	nc	Not_regulated	0	Not_determined	BW25113_1886	methyl-accepting chemotaxis protein II
1878	cheW	NA	NA	NA	NA	NA	NA	nc	nc	Not_regulated	0	Not_determined	BW25113_1887	purine-binding chemotaxis protein
1879	cheA	0.181121	0.637822	3.96471	3.87097	0.695075	0.0231769	nc	nc	Not_regulated	0	Not_determined	BW25113_1888	fused chemotactic sensory histidine kinase in two-component regulatory system with CheB and CheY: sensory histidine kinase/signal sensing protein
1880	motB	NA	NA	NA	NA	NA	NA	nc	nc	Not_regulated	0	Not_determined	BW25113_1889	protein that enables flagellar motor rotation
1881	motA	NA	NA	NA	NA	NA	NA	nc	nc	Not_regulated	0	Not_determined	BW25113_1890	proton conductor component of flagella motor
1882	flhC	0.0394245	-0.227945	4.40559	4.5109	0.953001	0.344242	nc	nc	Activated	0	Not_determined	BW25113_1891	flagellar class II regulon transcriptional activator, with FlhD
1883	flhD	NA	NA	NA	NA	NA	NA	nc	nc	Activated	0	Not_determined	BW25113_1892	flagellar class II regulon transcriptional activator, with FlhC
1884	uspC	-0.16815	0.0817501	6.43595	6.4912	0.604736	0.758883	nc	nc	Not_regulated	0	Not_determined	BW25113_1895	universal stress protein
1885	otsA	-0.431916	-0.129073	9.56674	9.61049	0.138447	0.530216	nc	nc	Not_regulated	0	Not_determined	BW25113_1896	trehalose-6-phosphate synthase
1886	otsB	-0.50456	-0.286498	9.36725	9.4558	0.10794	0.142469	nc	nc	Not_regulated	0	Not_determined	BW25113_1897	trehalose-6-phosphate phosphatase, biosynthetic
1887	araH	-0.730557	-0.283888	6.83512	6.62102	0.0245794	0.178632	nc	nc	Activated	0	Not_determined	BW25113_4460	fused L-arabinose transporter subunits of ABC superfamily: membrane components
1888	araG	-1.24833	-0.139185	6.61859	6.36254	0.000437742	0.676013	down	nc	Activated	0	K10539	BW25113_1900	fused L-arabinose transporter subunits of ABC superfamily: ATP-binding components
1889	araF	-3.95981	-1.68178	7.28583	6.46845	5.12e-10	7.21e-05	down	down	Activated	0	K10537	BW25113_1901	L-arabinose transporter subunit
1890	ftnB	-1.26204	-1.01923	5.81827	6.23271	3.47e-08	3.82e-06	down	down	Not_regulated	0	K02255	BW25113_1902	ferritin B, putative ferrous iron reservoir
1891	yecJ	1.12557	0.344255	6.11092	5.91083	0.000636175	0.183798	up	nc	Not_regulated	0	Not_assigned	BW25113_4537	uncharacterized protein
1892	azuC	NA	NA	NA	NA	NA	NA	nc	nc	Suppressed	0	Not_determined	BW25113_4663	acid-inducible small membrane-associated protein
1893	yecR	NA	NA	NA	NA	NA	NA	nc	nc	Not_regulated	0	Not_determined	BW25113_1904	lipoprotein, function unknown
1894	ftnA	0.274211	0.120455	5.18781	5.00784	0.309699	0.629037	nc	nc	Not_regulated	0	Not_determined	BW25113_1905	ferritin iron storage protein (cytoplasmic)
1895	yecH	-0.145422	0.590149	5.74224	6.07217	0.618168	0.0122308	nc	nc	Not_regulated	0	Not_determined	BW25113_1906	DUF2492 family protein
1896	tyrP	0.507979	0.578904	5.29586	5.12357	0.104133	0.0153538	nc	nc	Not_regulated	0	Not_determined	BW25113_1907	tyrosine transporter
1897	yecA	-0.136042	-0.251204	7.36528	7.54526	0.436656	0.0576609	nc	nc	Not_regulated	0	Not_determined	BW25113_1908	UPF0149 family protein
1898	pgsA	0.212335	-0.153481	6.55961	6.34253	0.290003	0.345836	nc	nc	Not_regulated	0	Not_determined	BW25113_1912	phosphatidylglycerophosphate synthetase
1899	uvrC	0.138058	0.0892629	8.30744	8.14276	0.41199	0.549764	nc	nc	Not_regulated	0	Not_determined	BW25113_1913	excinuclease UvrABC, endonuclease subunit
1900	uvrY	0.228645	0.235342	8.74562	8.68135	0.291241	0.143117	nc	nc	Not_regulated	0	Not_determined	BW25113_1914	response regulator in two-component regulatory system with BarA
1901	yecF	0.381797	0.529165	5.68677	5.56255	0.265159	0.0331531	nc	nc	Not_regulated	0	Not_determined	BW25113_1915	DUF2594 family protein
1902	sdiA	-0.0971502	0.0820918	7.18776	7.43132	0.727892	0.640449	nc	nc	Not_regulated	0	Not_determined	BW25113_1916	quorum-sensing transcriptional activator
1903	yecC	0.0329577	0.186931	6.88757	6.53439	0.949234	0.23662	nc	nc	Not_regulated	0	Not_determined	BW25113_1917	putative ABC superfamily transporter ATP-binding subunit
1904	yecS	-0.317897	0.101245	5.94065	5.53322	0.15837	0.619409	nc	nc	Not_regulated	0	Not_determined	BW25113_1918	ABC family putative inner membrane permease
1905	dcyD	-0.396058	0.187037	7.54148	7.19237	0.0884805	0.310733	nc	nc	Not_regulated	0	Not_determined	BW25113_1919	D-cysteine desulfhydrase, PLP-dependent
1906	fliY	-0.347887	0.471896	9.1398	8.53025	0.261346	0.054451	nc	nc	Not_regulated	0	Not_determined	BW25113_1920	cystine transporter subunit
1907	fliZ	0.0190989	0.144987	4.61594	4.43098	0.866237	0.686639	nc	nc	Not_regulated	0	Not_determined	BW25113_1921	RpoS antagonist
1908	fliA	NA	NA	NA	NA	NA	NA	nc	nc	Not_regulated	0	Not_determined	BW25113_1922	RNA polymerase, sigma 28 (sigma F) factor
1909	fliC	0.325748	-0.0408528	8.30463	8.34344	0.0717722	0.835121	nc	nc	Not_regulated	0	Not_determined	BW25113_1923	flagellar filament structural protein (flagellin)
1910	fliD	NA	NA	NA	NA	NA	NA	nc	nc	Not_regulated	0	Not_determined	BW25113_1924	flagellar filament capping protein
1911	fliS	NA	NA	NA	NA	NA	NA	nc	nc	Not_regulated	0	Not_determined	BW25113_1925	flagellar protein potentiates polymerization
1912	fliT	NA	NA	NA	NA	NA	NA	nc	nc	Not_regulated	0	Not_determined	BW25113_1926	putative flagellar synthesis and assembly chaperone
1913	amyA	-0.749749	-0.5996	7.73266	7.96465	0.000735299	1.28e-06	down	down	Not_regulated	0	K01176	BW25113_1927	cytoplasmic alpha-amylase
1914	yedD	0.158384	-0.189456	6.76717	6.58124	0.38844	0.267393	nc	nc	Not_regulated	0	Not_determined	BW25113_1928	lipoprotein
1915	yedE	-0.611234	1.33949	5.89377	5.9566	0.171592	2.33e-09	nc	up	Not_regulated	0	K07112	BW25113_1929	UPF0394 family sulfur transport domain-containing inner membrane protein
1916	yedF	NA	0.94825	NA	4.05406	NA	0.000616273	nc	up	Not_regulated	0	Not_assigned	BW25113_1930	putative TusA family sulfurtransferase
1917	yedK	-0.282199	-0.0574001	4.40613	4.32836	0.418508	0.801245	nc	nc	Not_regulated	0	Not_determined	BW25113_1931	DUF159 family protein
1918	yedL	0.299065	0.331576	9.90374	9.18917	0.491628	0.324727	nc	nc	Not_regulated	0	Not_determined	BW25113_1932	putative acyl transferase
1919	yedN	NA	NA	NA	NA	NA	NA	nc	nc	Not_regulated	1	Not_determined	BW25113_4495	Pseudogene
1920	intG	NA	NA	NA	NA	NA	NA	nc	nc	Not_regulated	1	Not_determined	BW25113_1936	Pseudogene
1921	fliE	NA	NA	NA	NA	NA	NA	nc	nc	Not_regulated	0	Not_determined	BW25113_1937	flagellar basal-body component
1922	fliF	NA	NA	NA	NA	NA	NA	nc	nc	Not_regulated	0	Not_determined	BW25113_1938	flagellar basal-body MS-ring and collar protein
1923	fliG	0.352601	NA	4.14524	NA	0.217544	NA	nc	nc	Not_regulated	0	Not_determined	BW25113_1939	flagellar motor switching and energizing component
1924	fliH	NA	NA	NA	NA	NA	NA	nc	nc	Not_regulated	0	Not_determined	BW25113_1940	negative regulator of FliI ATPase activity
1925	fliI	NA	NA	NA	NA	NA	NA	nc	nc	Not_regulated	0	Not_determined	BW25113_1941	flagellum-specific ATP synthase
1926	fliJ	NA	NA	NA	NA	NA	NA	nc	nc	Not_regulated	0	Not_determined	BW25113_1942	flagellar protein
1927	fliK	NA	NA	NA	NA	NA	NA	nc	nc	Not_regulated	0	Not_determined	BW25113_1943	flagellar hook-length control protein
1928	fliL	NA	NA	NA	NA	NA	NA	nc	nc	Not_regulated	0	Not_determined	BW25113_1944	flagellar biosynthesis protein
1929	fliM	0.0937938	0.149082	4.22837	4.01112	0.753631	0.619122	nc	nc	Not_regulated	0	Not_determined	BW25113_1945	flagellar motor switching and energizing component
1930	fliN	NA	NA	NA	NA	NA	NA	nc	nc	Not_regulated	0	Not_determined	BW25113_1946	flagellar motor switching and energizing component
1931	fliO	NA	NA	NA	NA	NA	NA	nc	nc	Not_regulated	0	Not_determined	BW25113_1947	flagellar biosynthesis protein
1932	fliP	NA	NA	NA	NA	NA	NA	nc	nc	Not_regulated	0	Not_determined	BW25113_1948	flagellar biosynthesis protein
1933	fliQ	NA	NA	NA	NA	NA	NA	nc	nc	Not_regulated	0	Not_determined	BW25113_1949	flagellar biosynthesis protein
1934	fliR	-1.11923	-0.661987	5.8811	5.87159	5.01e-05	0.00237204	down	down	Not_regulated	0	K02421	BW25113_1950	flagellar export pore protein
1935	rcsA	-0.624801	-0.519361	8.2612	8.21128	0.0541352	0.0736234	nc	nc	Not_regulated	0	Not_determined	BW25113_1951	transcriptional regulator of colanic acid capsular biosynthesis
1936	dsrB	-0.322011	-0.131909	6.70853	6.75493	0.197751	0.410034	nc	nc	Not_regulated	0	Not_determined	BW25113_1952	uncharacterized protein
1937	yodD	-0.518957	-0.172492	8.97045	9.26715	0.166781	0.552104	nc	nc	Not_regulated	0	Not_determined	BW25113_1953	uncharacterized protein
1938	yedP	-0.253175	0.0277682	7.51402	7.46865	0.310818	0.887247	nc	nc	Not_regulated	0	Not_determined	BW25113_1955	putative mannosyl-3-phosphoglycerate phosphatase
1939	yedQ	0.0850725	-0.101838	7.28609	7.21238	0.689116	0.419097	nc	nc	Not_regulated	0	Not_determined	BW25113_1956	putative membrane-anchored diguanylate cyclase
1940	yodC	-0.91643	-1.30938	5.10958	5.40325	0.0280157	4.81e-08	nc	down	Not_regulated	0	Not_assigned	BW25113_1957	uncharacterized protein
1941	yedI	-0.387185	-0.298751	6.08742	6.1663	0.10719	0.0412223	nc	nc	Not_regulated	0	Not_determined	BW25113_1958	DUF808 family inner membrane protein
1942	yedA	-0.366616	-0.701159	5.16955	5.27387	0.129003	0.000102469	nc	down	Not_regulated	0	Not_assigned	BW25113_1959	amino acid exporter for phenylalanine, threonine
1943	vsr	1.038	1.27071	5.62996	4.98047	2.07e-05	2.96e-20	up	up	Not_regulated	0	K07458	BW25113_1960	DNA mismatch endonuclease of very short patch repair
1944	dcm	1.06357	1.3351	8.0687	7.32557	2.6e-06	2.57e-32	up	up	Not_regulated	0	K00558	BW25113_1961	DNA cytosine methyltransferase
1945	yedJ	0.451262	0.110705	6.98058	6.7405	0.00250281	0.474107	nc	nc	Not_regulated	0	Not_determined	BW25113_1962	putative HD superfamily phosphohydrolase
1946	yedR	0.0647559	0.225349	4.73812	4.62327	0.911538	0.327061	nc	nc	Not_regulated	0	Not_determined	BW25113_1963	inner membrane protein
1947	yedS	NA	NA	NA	NA	NA	NA	nc	nc	Not_regulated	1	Not_determined	BW25113_4496	Pseudogene
1948	hchA	-0.702335	-0.366635	6.48688	7.07571	0.0176579	0.0549457	nc	nc	Not_regulated	0	Not_determined	BW25113_1967	glyoxalase III and Hsp31 molecular chaperone
1949	yedV	0.583257	0.631067	7.35519	7.08639	0.0469005	0.000144705	nc	up	Not_regulated	0	K02484	BW25113_1968	putative sensory kinase in two-component regulatory system with YedW
1950	yedW	0.0886998	-0.0958184	6.26983	6.26578	0.637057	0.498773	nc	nc	Not_regulated	0	Not_determined	BW25113_1969	response regulator family protein
1951	hiuH	-0.383501	0.582356	5.67501	6.17839	0.396311	0.00941528	nc	nc	Not_regulated	0	Not_determined	BW25113_1970	hydroxyisourate hydrolase
1952	yedY	-0.00555266	0.225189	7.35914	7.18636	1	0.0983232	nc	nc	Not_regulated	0	Not_determined	BW25113_1971	membrane-anchored, periplasmic TMAO, DMSO reductase
1953	yedZ	0.0233786	0.25136	5.49235	5.40514	0.868266	0.225983	nc	nc	Not_regulated	0	Not_determined	BW25113_1972	inner membrane heme subunit for periplasmic YedYZ reductase
1954	zinT	0.0107982	-0.0058542	6.95565	7.1771	0.997076	1	nc	nc	Not_regulated	0	Not_determined	BW25113_1973	zinc and cadmium binding protein, periplasmic
1955	yodB	-0.750117	0.730231	6.17371	5.75123	0.113039	0.0469959	nc	nc	Not_regulated	0	Not_determined	BW25113_1974	cytochrome b561 homolog
1956	mtfA	-0.2568	-0.203899	7.70438	7.72909	0.389478	0.307564	nc	nc	Not_regulated	0	Not_determined	BW25113_1976	anti-repressor for DgsA(Mlc)
1957	yeeJ	0.256325	0.22799	7.95396	7.8147	0.0563231	0.0451603	nc	nc	Not_regulated	0	Not_determined	BW25113_1978	putative adhesin
1958	yeeL	NA	NA	NA	NA	NA	NA	nc	nc	Not_regulated	1	Not_determined	BW25113_4497	Pseudogene
1959	shiA	-0.281615	-0.629509	7.0913	7.4244	0.257588	5.56e-05	nc	down	Not_regulated	0	K08172	BW25113_1981	shikimate transporter
1960	amn	-0.322963	0.531886	8.80686	9.10424	0.207559	0.00439668	nc	nc	Not_regulated	0	Not_determined	BW25113_1982	AMP nucleosidase
1961	yeeN	0.0477142	0.740131	7.93079	8.12093	0.911538	0.00343809	nc	up	Not_regulated	0	Not_assigned	BW25113_1983	UPF0082 family protein
1962	yeeO	-0.493613	0.644225	7.1411	6.70856	0.140942	0.00154735	nc	up	Not_regulated	0	Not_assigned	BW25113_1985	putative multdrug exporter, MATE family
1963	cbl	-0.626865	0.68219	11.1462	10.2063	0.243939	0.080733	nc	nc	Not_regulated	0	Not_determined	BW25113_1987	ssuEADCB/tauABCD operon transcriptional activator
1964	nac	-0.832827	0.183156	12.5613	11.5409	0.177725	0.715825	nc	nc	Not_regulated	0	Not_determined	BW25113_1988	nitrogen assimilation regulon transcriptional regulator
1965	ldtA	0.00310037	0.190536	7.87225	7.95153	0.958844	0.266234	nc	nc	Not_regulated	0	Not_determined	BW25113_1990	L,D-transpeptidase linking Lpp to murein
1966	cobT	0.341239	0.591447	6.17396	5.84393	0.101136	0.000151233	nc	up	Not_regulated	0	K00768	BW25113_1991	nicotinate-nucleotide--dimethylbenzimidazole phosphoribosyltransferase
1967	cobS	-0.192712	0.387476	4.26191	4.16666	0.643189	0.0165921	nc	nc	Not_regulated	0	Not_determined	BW25113_1992	cobalamin synthase
1968	cobU	0.22168	0.0406923	5.62399	5.35401	0.177064	0.886658	nc	nc	Not_regulated	0	Not_determined	BW25113_1993	bifunctional cobinamide kinase/ cobinamide phosphate guanylyltransferase
1969	yeeH	NA	NA	NA	NA	NA	NA	nc	nc	Not_regulated	1	Not_determined	BW25113_4639	Pseudogene
1970	insH1_6	-0.00013595	0.153333	4.16465	4.08371	0.970188	0.620163	nc	nc	Not_regulated	0	Not_determined	BW25113_1994	IS5 transposase and trans-activator
1971	yoeG	NA	NA	NA	NA	NA	NA	nc	nc	Not_regulated	1	Not_determined	BW25113_4640	Pseudogene
1972	yoeH	NA	NA	NA	NA	NA	NA	nc	nc	Not_regulated	1	Not_determined	BW25113_4641	Pseudogene
1973	yoeA	NA	NA	NA	NA	NA	NA	nc	nc	Not_regulated	1	Not_determined	BW25113_4582	Pseudogene
1974	insD1_4	NA	NA	NA	NA	NA	NA	nc	nc	Not_regulated	0	Not_determined	BW25113_1996	IS2 transposase TnpB
1975	insC1_3	NA	NA	NA	NA	NA	NA	nc	nc	Not_regulated	0	Not_determined	BW25113_1997	IS2 repressor TnpA
1976	yeeP	NA	NA	NA	NA	NA	NA	nc	nc	Not_regulated	1	Not_determined	BW25113_1999	Pseudogene
1977	flu	0.373121	0.596391	7.97063	8.13592	0.192793	0.00432973	nc	up	Not_regulated	0	K12687	BW25113_2000	CP4-44 prophage
1978	yeeR	-0.116656	0.41871	5.93547	5.77442	0.70485	0.0118995	nc	nc	Not_regulated	0	Not_determined	BW25113_2001	CP4-44 prophage
1979	yeeS	NA	NA	NA	NA	NA	NA	nc	nc	Not_regulated	0	Not_determined	BW25113_2002	CP4-44 prophage
1980	yeeT	NA	NA	NA	NA	NA	NA	nc	nc	Not_regulated	0	Not_determined	BW25113_2003	CP4-44 prophage
1981	cbeA	0.0445517	NA	4.28306	NA	0.741351	NA	nc	nc	Not_regulated	0	Not_determined	BW25113_2004	CP4-44 prophage
1982	cbtA	0.885852	NA	4.62681	NA	0.0655552	NA	nc	nc	Not_regulated	0	Not_determined	BW25113_2005	CP4-44 prophage
1983	yeeW	NA	NA	NA	NA	NA	NA	nc	nc	Not_regulated	1	Not_determined	BW25113_2006	Pseudogene
1984	yoeD	NA	NA	NA	NA	NA	NA	nc	nc	Not_regulated	1	Not_determined	BW25113_4642	Pseudogene
1985	yoeF	NA	NA	NA	NA	NA	NA	nc	nc	Not_regulated	1	Not_determined	BW25113_4538	Pseudogene
1986	yeeX	0.354776	-0.343377	9.16374	9.23147	0.285934	0.0755183	nc	nc	Not_regulated	0	Not_determined	BW25113_2007	UPF0265 family protein
1987	yeeA	-0.337394	-0.24121	6.17353	6.15532	0.278634	0.260746	nc	nc	Not_regulated	0	Not_determined	BW25113_2008	putative transporter, FUSC family inner membrane protein
1988	sbmC	-0.590395	-0.635118	7.05618	7.1753	0.0445212	0.000446304	nc	down	Activated	0	K07470	BW25113_2009	DNA gyrase inhibitor
1989	dacD	-0.275437	0.377484	6.54978	6.35157	0.341745	0.0713974	nc	nc	Not_regulated	0	Not_determined	BW25113_2010	D-alanyl-D-alanine carboxypeptidase (penicillin-binding protein 6b)
1990	sbcB	-0.0841568	0.38214	7.56724	7.31321	0.772349	0.0135149	nc	nc	Not_regulated	0	Not_determined	BW25113_2011	exodeoxyribonuclease I
1991	yeeD	0.067638	0.278532	8.53413	8.06055	0.852098	0.388358	nc	nc	Not_regulated	0	Not_determined	BW25113_2012	putative TusA family sulfurtransferase
1992	yeeE	-0.56454	-0.0610733	9.13359	8.66569	0.0120743	0.899111	nc	nc	Not_regulated	0	Not_determined	BW25113_2013	UPF0394 family inner membrane protein
1993	plaP	-0.123505	0.206953	6.5201	6.37737	0.747566	0.29087	nc	nc	Not_regulated	0	Not_determined	BW25113_2014	putrescine importer, low affinity
1994	yoeI	NA	NA	NA	NA	NA	NA	nc	nc	Not_regulated	0	Not_determined	BW25113_4678	uncharacterized protein
1995	yeeY	-0.12036	0.115938	7.36838	7.24554	0.692564	0.561333	nc	nc	Not_regulated	0	Not_determined	BW25113_2015	LysR family putative transcriptional regulator
1996	yeeZ	-0.532755	-0.398838	8.57131	8.46545	0.00665977	0.0144007	nc	nc	Not_regulated	0	Not_determined	BW25113_2016	putative epimerase
1997	yoeB	-0.542159	-0.20454	6.58487	6.42257	0.0667073	0.432195	nc	nc	Not_regulated	0	Not_determined	BW25113_4539	toxin of the YoeB-YefM toxin-antitoxin system
1998	yefM	-0.543958	-0.276065	7.34978	7.24309	0.0402421	0.211779	nc	nc	Not_regulated	0	Not_determined	BW25113_2017	antitoxin of the YoeB-YefM toxin-antitoxin system
1999	hisL	NA	NA	NA	NA	NA	NA	nc	nc	Not_regulated	0	Not_determined	BW25113_2018	his operon leader peptide
[truncated: 2,314 more rows]

## Sheet: ExtFig6c
id	selection	library	improve	csgA	csgB	csgC	csgD	csgE	csgG
1	color	CmL05G02F1	before	6.2809	2.54541	NA	5.14445	NA	5.20005
2	color	CmL05G03F1	before	5.72755	3.65641	NA	4.04585	NA	4.70422
3	color	CmL05G04F1	before	5.19084	1.81613	NA	3.4883	NA	4.98071
4	color	CmL05G05F1	before	5.47719	0.4017	NA	3.97536	NA	4.91347
5	color	CmL05G05F2	before	5.43716	4.01313	NA	5.83076	NA	6.32893
6	color	CmL05G05F3	before	5.4836	4.22419	NA	4.74391	NA	5.10106
7	color	G01F1	before	5.3244	1.42257	NA	3.43803	NA	4.44059
8	color	G01M1	before	4.6868	2.75508	NA	5.24689	NA	4.96279
9	color	G01F2	before	10.0394	10.1675	NA	7.90216	NA	7.16709
10	color	G01M2	before	6.22861	4.396	NA	6.15061	NA	5.15073
11	color	G01F3	before	6.02776	3.02493	NA	5.05668	NA	5.11106
12	color	G01F4	before	5.98334	4.54233	NA	5.08922	NA	4.86027
13	color	G01F5	before	6.21057	5.25902	NA	6.01959	NA	5.14542
14	color	G01M3	before	5.44805	2.72524	NA	5.15853	NA	4.79594
15	color	CmL05G07F1	after	4.75761	1.4597	NA	3.50171	NA	5.46611
16	color	CmL05G07F2	after	4.46875	3.19048	NA	2.7063	NA	5.02473
17	color	CmL05G07F3	after	5.17347	3.69044	NA	2.83099	NA	5.17347
18	color	CmL05G08F1	after	5.16196	1.43311	NA	4.46005	NA	5.50641
19	color	CmL05G09F1	after	4.40766	2.86633	NA	3.21451	NA	5.21519
20	color	CmL05G10F1	after	4.06741	1.12372	NA	5.12034	NA	5.35013
21	color	CmL05G12F1	after	4.94423	1.30835	NA	4.3081	NA	4.94423
22	color	CmL05G13F1	after	4.57829	1.29247	NA	4.27617	NA	5.40967
23	color	CmL05G14F1	after	4.91125	1.06944	NA	4.20378	NA	5.30091
24	color	CmL05G14F2	after	3.84147	2.96865	NA	4.59068	NA	5.64741
25	growth	G01F1	before	5.22932	1.19184	NA	3.31769	1.69831	4.33764
26	growth	G01M1	before	4.61049	2.63435	NA	5.17557	1.85047	4.88919
27	growth	G01F2	before	9.98901	10.1172	NA	7.85046	6.60901	7.11426
28	growth	G01M2	before	6.17769	4.33087	NA	6.09939	4.23647	5.09366
29	growth	G01F3	before	5.93093	2.88828	NA	4.95446	3.23328	5.00925
30	growth	G01F4	before	5.90843	4.45683	NA	5.00902	2.79848	4.77809
31	growth	G01F5	before	6.12975	5.17338	NA	5.93804	4.23946	5.05895
32	growth	G01M3	before	5.36304	2.59037	NA	5.07158	1.81268	4.70592
33	growth	GmL02G02F1	before	8.59952	8.75239	NA	7.52703	6.34073	6.91973
34	growth	GmL02G04F1	before	5.49118	3.05878	NA	6.29818	4.09827	5.20621
35	growth	GmL02G05F1	before	6.64336	5.59912	NA	7.38498	4.16184	5.17002
36	growth	GmL02G05F3	before	6.64537	5.44213	NA	6.92292	4.75267	5.69304
37	growth	GmL02G07F1	before	6.45591	3.10797	NA	6.12035	4.13462	5.26425
38	growth	GmL02G08F1	before	5.72929	3.90843	NA	7.27745	4.35903	5.47712
39	growth	GmL02G09F1	before	5.54479	2.84994	NA	5.96167	3.71894	4.73191
40	growth	GmL02G11F1	before	6.66039	6.08532	NA	6.93362	5.24337	5.45817
41	growth	GmL02G11F2	before	5.87684	0.00488014	NA	5.68252	3.50723	3.98309
42	growth	GmL02G11F3	before	4.94675	2.93241	NA	5.66482	4.69307	5.40748
43	growth	GmL04G03F1	before	4.84433	1.90102	NA	4.93085	2.91814	4.33078
44	growth	GmL04G04F1	before	8.28786	7.83191	NA	6.67365	3.52478	4.7692
45	growth	GmL04G05F1	before	5.8138	2.72721	NA	6.14814	3.75367	5.09125
46	growth	GmL04G07F1	before	5.86554	4.3571	NA	5.62466	3.57506	4.80219
47	growth	GmL04G08F3	before	8.40379	7.90964	NA	6.94741	4.53844	4.8012
48	growth	GmL04G11F1	before	7.37573	6.44673	NA	6.15674	2.1398	4.81928
49	growth	GmL04G13F1	before	5.78078	3.72657	NA	5.57837	2.20216	4.93118
50	growth	GmL04G13F3	before	6.0034	4.46288	NA	6.94356	4.31815	6.448
51	growth	GmL04G14F1	before	6.5151	4.21666	NA	5.48533	4.51728	5.30058
52	growth	GmL07G02F1	before	6.18325	3.31636	NA	6.63724	2.80228	5.92419
53	growth	GmL02G02M1	before	5.80792	2.72105	NA	5.20547	3.46032	4.6343
54	growth	GmL02G05F2	before	5.91826	3.44828	NA	6.90624	5.51118	6.13723
55	growth	GmL04G08F1	before	9.55845	9.56305	NA	7.88735	5.38894	4.50179
56	growth	GmL04G08F2	before	9.78447	9.26699	NA	7.33743	5.46844	4.99603
57	growth	GmL04G13F2	before	5.07064	4.11309	NA	5.97609	5.43918	5.81833
58	growth	GmL07G02F2	after	4.26185	0.00488014	NA	3.95866	3.04889	3.04889
59	growth	GmL07G02F3	after	4.86249	0.00488014	NA	4.3022	0.00488014	3.37377
60	growth	GmL07G03F1	after	4.96875	2.35427	NA	4.96875	2.61844	5.1042
61	growth	GmL07G06F1	after	5.08789	1.32406	NA	5.57025	3.32268	5.32234
62	growth	GmL07G07F1	after	5.47557	1.9957	NA	4.56083	2.80174	4.6856
63	growth	GmL07G08F1	after	5.59048	1.94966	NA	4.85214	2.19462	4.98834
64	growth	GmL07G08F2	after	5.12961	2.73786	NA	4.67594	3.3853	5.12961
65	growth	GmL07G08F3	after	5.2011	0.00488014	NA	5.67524	2.19588	5.86434
66	growth	GmL07G09F1	after	5.4348	1.14442	NA	3.33017	2.54403	4.99035
67	growth	GmL07G11F1	after	5.3546	3.26303	NA	4.77649	2.40645	5.45899
68	growth	GmL07G12F1	after	5.23009	0.00488014	NA	4.59989	2.11246	4.66429
69	growth	GmL07G12F2	after	0.00488014	2.99746	NA	5.42286	0.00488014	5.42286
70	growth	GmL07G12F3	after	5.24019	3.4644	NA	4.79505	2.94357	4.95917

## Sheet: ExtFig6_statistical_analyses
Statistical analyses of Fig. 6B
Method	BH procedure
Smaple size	Before improvement in color selection	14
	After improvement in color selection	10
	Before improvement in growth selection	33
	After improvement in growth selection	13
FDR	cds	Color selection	Growth selection
	csgA	0.000444238	1.2406e-05
	csgB	0.000533775	4.51733e-07
	csgC	NA	NA
	csgD	0.00487241	5.77406e-07
	csgE	NA	1.09312e-05
	csgF	NA	NA
	csgG	0.832401	0.212408
NA, gene expression values (average CPM) was lower than the threshold (15 cpm)
