# Supplementary material for: Single mutation makes Escherichia coli an insect mutualist
Source: Nat Microbiol. 2022 Aug 4;7(8):1141–50. doi: 10.1038/s41564-022-01179-9 (PMC9352592; doi:10.1038/s41564-022-01179-9)
Supplement: Source Data Extended Data Fig. 8 — Numeric source data for Extended Data Fig. 8c. [file 41564_2022_1179_MOESM17_ESM.xlsx]

## Sheet: Sheet1
Sheet Name	Description	Notes
ExtFig8c	Numeric source data for ExtFig8c	Regulation types of the genes in CRP-cAMP regulon. A, ids. B, name of genes in CRP-cAMP regulon. C, type of regulation by CRP-cAMP.

## Sheet: ExtFig8c
id	cds	crp_regulon
1	caiF	Activated
2	caiE	Activated
3	caiD	Activated
4	caiC	Activated
5	caiB	Activated
6	caiA	Activated
7	caiT	Activated
8	fixA	Activated
9	fixB	Activated
10	fixC	Activated
11	fixX	Activated
12	araD	Activated
13	araC	Activated
14	hofC	Activated
15	hofB	Activated
16	ppdD	Activated
17	nadC	Activated
18	pdhR	Activated
19	aceE	Activated
20	aceF	Activated
21	acnB	Activated
22	hpt	Activated
23	dksA	Activated
24	sfsA	Activated
25	ykgR	Activated
26	prpR	Activated
27	prpB	Activated
28	prpC	Activated
29	prpD	Activated
30	prpE	Activated
31	lacI	Activated
32	mhpR	Activated
33	mhpA	Activated
34	mhpB	Activated
35	mhpC	Activated
36	mhpD	Activated
37	mhpF	Activated
38	mhpE	Activated
39	cyoE	Activated
40	cyoD	Activated
41	cyoC	Activated
42	cyoB	Activated
43	cyoA	Activated
44	hupB	Activated
45	nmpC	Activated
46	entD	Activated
47	fepA	Activated
48	entC	Activated
49	entE	Activated
50	entB	Activated
51	entA	Activated
52	entH	Activated
53	cstA	Activated
54	cspE	Activated
55	chiP	Activated
56	chiQ	Activated
57	fur	Activated
58	gltA	Activated
59	sdhC	Activated
60	sdhD	Activated
61	sdhA	Activated
62	sdhB	Activated
63	sucA	Activated
64	sucB	Activated
65	sucC	Activated
66	sucD	Activated
67	modA	Activated
68	modB	Activated
69	modC	Activated
70	fiu	Activated
71	cspD	Activated
72	pflB	Activated
73	focA	Activated
74	ompF	Activated
75	rmf	Activated
76	ompA	Activated
77	agp	Activated
78	csgG	Activated
79	csgF	Activated
80	csgE	Activated
81	csgD	Activated
82	ptsG	Activated
83	hlyE	Activated
84	ychH	Activated
85	acnA	Activated
86	feaR	Activated
87	feaB	Activated
88	paaZ	Activated
89	paaA	Activated
90	paaB	Activated
91	paaC	Activated
92	paaD	Activated
93	paaE	Activated
94	paaF	Activated
95	paaG	Activated
96	paaH	Activated
97	paaI	Activated
98	paaJ	Activated
99	paaK	Activated
100	aldA	Activated
101	trg	Activated
102	hicA	Activated
103	hicB	Activated
104	lsrK	Activated
105	lsrR	Activated
106	lsrA	Activated
107	lsrC	Activated
108	lsrD	Activated
109	lsrB	Activated
110	lsrF	Activated
111	lsrG	Activated
112	tam	Activated
113	uxaB	Activated
114	marR	Activated
115	marA	Activated
116	marB	Activated
117	ynfK	Activated
118	fumC	Activated
119	fumA	Activated
120	uidC	Activated
121	uidB	Activated
122	uidA	Activated
123	malX	Activated
124	malY	Activated
125	chbG	Activated
126	chbF	Activated
127	chbR	Activated
128	chbA	Activated
129	chbC	Activated
130	chbB	Activated
131	gapA	Activated
132	fadD	Activated
133	manX	Activated
134	manY	Activated
135	manZ	Activated
136	flhC	Activated
137	flhD	Activated
138	araH	Activated
139	araG	Activated
140	araF	Activated
141	sbmC	Activated
142	gatD	Activated
143	gatC	Activated
144	gatB	Activated
145	gatA	Activated
146	gatZ	Activated
147	gatY	Activated
148	preT	Activated
149	preA	Activated
150	mglC	Activated
151	mglA	Activated
152	mglB	Activated
153	galS	Activated
154	cirA	Activated
155	yeiW	Activated
156	yeiP	Activated
157	gyrA	Activated
158	ubiG	Activated
159	nrdA	Activated
160	nrdB	Activated
161	yfaE	Activated
162	glpQ	Activated
163	glpT	Activated
164	glpA	Activated
165	glpB	Activated
166	glpC	Activated
167	fadL	Activated
168	dsdX	Activated
169	dsdA	Activated
170	nupC	Activated
171	murQ	Activated
172	murP	Activated
173	hyfA	Activated
174	hyfB	Activated
175	hyfC	Activated
176	hyfD	Activated
177	hyfE	Activated
178	hyfF	Activated
179	hyfG	Activated
180	hyfH	Activated
181	hyfI	Activated
182	hyfJ	Activated
183	hyfR	Activated
184	focB	Activated
185	guaA	Activated
186	guaB	Activated
187	csiE	Activated
188	rseC	Activated
189	rseB	Activated
190	rseA	Activated
191	rpoE	Activated
192	grcA	Activated
193	pka	Activated
194	raiA	Activated
195	grpE	Activated
196	csiD	Activated
197	lhgO	Activated
198	gabD	Activated
199	gabT	Activated
200	gabP	Activated
201	srlA	Activated
202	srlE	Activated
203	srlB	Activated
204	srlD	Activated
205	srlM	Activated
206	srlR	Activated
207	srlQ	Activated
208	ascF	Activated
209	ascB	Activated
210	ygcB	Activated
211	mazF	Activated
212	mazE	Activated
213	relA	Activated
214	fucO	Activated
215	fucA	Activated
216	fucP	Activated
217	fucI	Activated
218	fucK	Activated
219	fucU	Activated
220	fucR	Activated
221	ygeA	Activated
222	araE	Activated
223	gcvP	Activated
224	gcvH	Activated
225	gcvT	Activated
226	serA	Activated
227	fbaA	Activated
228	pgk	Activated
229	epd	Activated
230	galP	Activated
231	ansB	Activated
232	glcC	Activated
233	glgS	Activated
234	ebgA	Activated
235	ebgC	Activated
236	fadH	Activated
237	uxaA	Activated
238	uxaC	Activated
239	exuT	Activated
240	tdcG	Activated
241	tdcF	Activated
242	tdcE	Activated
243	tdcD	Activated
244	tdcC	Activated
245	tdcB	Activated
246	tdcA	Activated
247	kbaZ	Activated
248	agaV	Activated
249	agaW	Activated
250	agaA	Activated
251	argG	Activated
252	yhcH	Activated
253	nanK	Activated
254	nanE	Activated
255	nanT	Activated
256	nanA	Activated
257	mdh	Activated
258	aaeB	Activated
259	aaeA	Activated
260	aaeX	Activated
261	hofP	Activated
262	hofO	Activated
263	hofN	Activated
264	hofM	Activated
265	gntX	Activated
266	nfuA	Activated
267	gntT	Activated
268	malT	Activated
269	glpR	Activated
270	glpG	Activated
271	glpE	Activated
272	glpD	Activated
273	glgP	Activated
274	glgA	Activated
275	glgC	Activated
276	gntU	Activated
277	gntK	Activated
278	ugpQ	Activated
279	ugpC	Activated
280	ugpE	Activated
281	ugpA	Activated
282	ugpB	Activated
283	dctA	Activated
284	xylB	Activated
285	xylA	Activated
286	xylF	Activated
287	xylG	Activated
288	xylH	Activated
289	xylR	Activated
290	malS	Activated
291	yiaK	Activated
292	yiaL	Activated
293	yiaM	Activated
294	yiaN	Activated
295	yiaO	Activated
296	lyxK	Activated
297	sgbH	Activated
298	sgbU	Activated
299	sgbE	Activated
300	aldB	Activated
301	mtlA	Activated
302	mtlD	Activated
303	mtlR	Activated
304	gpsA	Activated
305	secB	Activated
306	uhpT	Activated
307	ilvN	Activated
308	ilvB	Activated
309	ivbL	Activated
310	dgoT	Activated
311	dgoD	Activated
312	dgoA	Activated
313	dgoK	Activated
314	dgoR	Activated
315	tnaC	Activated
316	tnaA	Activated
317	tnaB	Activated
318	bglB	Activated
319	bglF	Activated
320	bglG	Activated
321	rbsD	Activated
322	rbsA	Activated
323	rbsC	Activated
324	rbsB	Activated
325	rbsK	Activated
326	rbsR	Activated
327	rhaD	Activated
328	rhaS	Activated
329	rhaR	Activated
330	rhaT	Activated
331	sodA	Activated
332	glpX	Activated
333	glpK	Activated
334	glpF	Activated
335	oxyR	Activated
336	hupA	Activated
337	zraS	Activated
338	zraR	Activated
339	xylE	Activated
340	malG	Activated
341	malF	Activated
342	malE	Activated
343	malK	Activated
344	lamB	Activated
345	malM	Activated
346	actP	Activated
347	yjcH	Activated
348	acs	Activated
349	melR	Activated
350	melA	Activated
351	melB	Activated
352	fumB	Activated
353	dcuB	Activated
354	dcuR	Activated
355	dcuA	Activated
356	aspA	Activated
357	ulaA	Activated
358	ulaB	Activated
359	ulaC	Activated
360	ulaD	Activated
361	ulaE	Activated
362	ulaF	Activated
363	rpsF	Activated
364	priB	Activated
365	rpsR	Activated
366	rplI	Activated
367	cpdB	Activated
368	mpl	Activated
369	idnR	Activated
370	idnT	Activated
371	idnO	Activated
372	idnD	Activated
373	idnK	Activated
374	fecE	Activated
375	fecD	Activated
376	fecC	Activated
377	fecB	Activated
378	fecA	Activated
379	yjhG	Activated
380	yjhH	Activated
381	yjhI	Activated
382	nanS	Activated
383	nanM	Activated
384	nanC	Activated
385	gntP	Activated
386	uxuA	Activated
387	uxuB	Activated
388	uxuR	Activated
389	yjiY	Activated
390	yjjM	Activated
391	ampD	Suppressed
392	ampE	Suppressed
393	gcd	Suppressed
394	rof	Suppressed
395	yaeP	Suppressed
396	yaeQ	Suppressed
397	arfB	Suppressed
398	nlpE	Suppressed
399	citG	Suppressed
400	citX	Suppressed
401	citF	Suppressed
402	citE	Suppressed
403	citD	Suppressed
404	citC	Suppressed
405	citA	Suppressed
406	citB	Suppressed
407	serC	Suppressed
408	aroA	Suppressed
409	pncB	Suppressed
410	putP	Suppressed
411	ycfQ	Suppressed
412	bhsA	Suppressed
413	ompW	Suppressed
414	sohB	Suppressed
415	puuD	Suppressed
416	puuR	Suppressed
417	puuC	Suppressed
418	puuB	Suppressed
419	puuE	Suppressed
420	gadC	Suppressed
421	gadB	Suppressed
422	sodB	Suppressed
423	gdhA	Suppressed
424	azuC	Suppressed
425	narQ	Suppressed
426	xseA	Suppressed
427	rpoS	Suppressed
428	ygbF	Suppressed
429	ygbT	Suppressed
430	casE	Suppressed
431	casD	Suppressed
432	casC	Suppressed
433	casB	Suppressed
434	casA	Suppressed
435	metK	Suppressed
436	speC	Suppressed
437	exuR	Suppressed
438	pnp	Suppressed
439	rpsO	Suppressed
440	truB	Suppressed
441	rbfA	Suppressed
442	infB	Suppressed
443	nusA	Suppressed
444	rimP	Suppressed
445	gltB	Suppressed
446	gltD	Suppressed
447	gltF	Suppressed
448	rpsI	Suppressed
449	rplM	Suppressed
450	aaeR	Suppressed
451	nirB	Suppressed
452	nirD	Suppressed
453	nirC	Suppressed
454	cysG	Suppressed
455	gadE	Suppressed
456	mdtE	Suppressed
457	mdtF	Suppressed
458	gadX	Suppressed
459	gadA	Suppressed
460	yiaJ	Suppressed
461	trxA	Suppressed
462	cyaA	Suppressed
463	aceB	Suppressed
464	aceA	Suppressed
465	aceK	Suppressed
466	psiE	Suppressed
467	hfq	Suppressed
468	hflX	Suppressed
469	hflK	Suppressed
470	hflC	Suppressed
471	treC	Suppressed
472	treB	Suppressed
473	osmY	Suppressed
474	lpd	Dual
475	lacA	Dual
476	lacY	Dual
477	lacZ	Dual
478	araJ	Dual
479	tsx	Dual
480	umpH	Dual
481	nagC	Dual
482	nagA	Dual
483	nagB	Dual
484	nagE	Dual
485	galM	Dual
486	galK	Dual
487	galT	Dual
488	galE	Dual
489	ldtB	Dual
490	ybiT	Dual
491	ycdZ	Dual
492	dadA	Dual
493	dadX	Dual
494	mlc	Dual
495	manA	Dual
496	malI	Dual
497	cdd	Dual
498	ptsH	Dual
499	ptsI	Dual
500	crr	Dual
501	nupG	Dual
502	aer	Dual
503	dusB	Dual
504	fis	Dual
505	yhfA	Dual
506	crp	Dual
507	ppiA	Dual
508	pck	Dual
509	envZ	Dual
510	ompR	Dual
511	rpoH	Dual
512	udp	Dual
513	glnG	Dual
514	glnL	Dual
515	glnA	Dual
516	yihW	Dual
517	cytR	Dual
518	proP	Dual
519	deoC	Dual
520	deoA	Dual
521	deoB	Dual
522	deoD	Dual
