# Supplementary material for: Single mutation makes Escherichia coli an insect mutualist
Source: Nat Microbiol. 2022 Aug 4;7(8):1141–50. doi: 10.1038/s41564-022-01179-9 (PMC9352592; doi:10.1038/s41564-022-01179-9)
Supplement: Source Data Extended Data Fig. 9 — Numeric source data for Extended Data Fig. 9a–i and statistical source data for Extended Data Fig. 9. [file 41564_2022_1179_MOESM18_ESM.xlsx]

## Sheet: Sheet1
Sheet Name	Description	Notes
ExtFig9a	Numeric source data for ExtFig9a	List of differentially expressed genes of the experimental evolution experiments. A, ids. B, gene names. C, differentially expressed genes in body color selection. D, differentially expressed genes in growth speed selection. E, type of regulation by CRP-cAMP.
ExtFig9b-i	Numeric source data for ExtFig9b-i	Log2 count-per-million values of the commonly down-regulated genes in GmL07 and CmL05 after the improvement of host phenotypes. A, name of RNAseq libraries. B, groups libraries for plots. 1 = libraries before the improvement in color selection, 2 = libraries after the improvement in color selection, 3 = libraries before the improvement in growth speed selection, 4 = libraries after the improvemen…
ExtFig9_statistical_analyses	Statistical source data for Extended Data Fig. 9	The numbers of biological replicates and FDR q-values of the commonly down-regulated genes in GmL07 and CmL05 after the improvement of host phenotypes.

## Sheet: ExtFig9a
id	cds	DEG_color_selection	DEG_growth_selection	crp_regulon
1	thrL	nc	nc	Not_regulated
2	thrA	nc	nc	Not_regulated
3	thrB	nc	nc	Not_regulated
4	thrC	nc	nc	Not_regulated
5	yaaX	down	down	Not_regulated
6	yaaA	nc	up	Not_regulated
7	yaaJ	nc	up	Not_regulated
8	talB	nc	nc	Not_regulated
9	mog	nc	nc	Not_regulated
10	satP	nc	down	Not_regulated
11	yaaW	nc	nc	Not_regulated
12	yaaI	nc	nc	Not_regulated
13	dnaK	down	nc	Not_regulated
14	dnaJ	nc	nc	Not_regulated
15	insL1_1	nc	nc	Not_regulated
16	hokC	nc	nc	Not_regulated
17	mokC	nc	up	Not_regulated
18	nhaA	down	nc	Not_regulated
19	nhaR	nc	nc	Not_regulated
20	insB1_1	nc	nc	Not_regulated
21	insA_1	nc	nc	Not_regulated
22	rpsT	nc	nc	Not_regulated
23	yaaY	nc	nc	Not_regulated
24	ribF	nc	nc	Not_regulated
25	ileS	nc	nc	Not_regulated
26	lspA	nc	nc	Not_regulated
27	fkpB	nc	down	Not_regulated
28	ispH	nc	nc	Not_regulated
29	rihC	nc	nc	Not_regulated
30	dapB	nc	nc	Not_regulated
31	carA	nc	nc	Not_regulated
32	carB	nc	nc	Not_regulated
33	caiF	down	down	Activated
34	caiE	nc	nc	Activated
35	caiD	nc	nc	Activated
36	caiC	nc	up	Activated
37	caiB	nc	nc	Activated
38	caiA	nc	up	Activated
39	caiT	nc	nc	Activated
40	fixA	nc	nc	Activated
41	fixB	nc	nc	Activated
42	fixC	nc	nc	Activated
43	fixX	nc	nc	Activated
44	yaaU	nc	nc	Not_regulated
45	kefF	nc	nc	Not_regulated
46	kefC	nc	nc	Not_regulated
47	folA	nc	nc	Not_regulated
48	apaH	nc	nc	Not_regulated
49	apaG	nc	nc	Not_regulated
50	rsmA	nc	nc	Not_regulated
51	pdxA	nc	nc	Not_regulated
52	surA	nc	nc	Not_regulated
53	lptD	nc	nc	Not_regulated
54	djlA	nc	nc	Not_regulated
55	yabP	nc	nc	Not_regulated
56	rluA	nc	nc	Not_regulated
57	rapA	nc	nc	Not_regulated
58	polB	nc	nc	Not_regulated
59	araD	nc	nc	Activated
60	araC	down	down	Activated
61	yabI	nc	nc	Not_regulated
62	thiQ	nc	nc	Not_regulated
63	thiP	nc	nc	Not_regulated
64	thiB	nc	nc	Not_regulated
65	sgrR	nc	nc	Not_regulated
66	sgrT	nc	nc	Not_regulated
67	setA	nc	nc	Not_regulated
68	leuD	nc	nc	Not_regulated
69	leuC	nc	nc	Not_regulated
70	leuB	nc	nc	Not_regulated
71	leuA	nc	down	Not_regulated
72	leuL	nc	nc	Not_regulated
73	leuO	nc	up	Not_regulated
74	ilvI	nc	nc	Not_regulated
75	ilvH	nc	down	Not_regulated
76	cra	down	down	Not_regulated
77	mraZ	nc	nc	Not_regulated
78	rsmH	nc	nc	Not_regulated
79	ftsL	nc	nc	Not_regulated
80	ftsI	nc	nc	Not_regulated
81	murE	nc	nc	Not_regulated
82	murF	nc	nc	Not_regulated
83	mraY	nc	nc	Not_regulated
84	murD	nc	nc	Not_regulated
85	ftsW	nc	nc	Not_regulated
86	murG	nc	nc	Not_regulated
87	murC	nc	nc	Not_regulated
88	ddlB	nc	nc	Not_regulated
89	ftsQ	nc	nc	Not_regulated
90	ftsA	nc	nc	Not_regulated
91	ftsZ	nc	nc	Not_regulated
92	lpxC	nc	nc	Not_regulated
93	secM	nc	nc	Not_regulated
94	secA	nc	nc	Not_regulated
95	mutT	nc	nc	Not_regulated
96	yacG	nc	nc	Not_regulated
97	zapD	nc	nc	Not_regulated
98	coaE	nc	nc	Not_regulated
99	guaC	down	nc	Not_regulated
100	hofC	nc	nc	Activated
101	hofB	nc	nc	Activated
102	ppdD	nc	nc	Activated
103	nadC	nc	nc	Activated
104	ampD	nc	nc	Suppressed
105	ampE	nc	nc	Suppressed
106	aroP	nc	nc	Not_regulated
107	pdhR	nc	nc	Activated
108	aceE	nc	nc	Activated
109	aceF	nc	nc	Activated
110	lpd	nc	nc	Dual
111	yacH	nc	nc	Not_regulated
112	acnB	nc	up	Activated
113	yacL	down	nc	Not_regulated
114	speD	nc	nc	Not_regulated
115	speE	nc	nc	Not_regulated
116	yacC	nc	nc	Not_regulated
117	cueO	nc	nc	Not_regulated
118	gcd	up	up	Suppressed
119	hpt	nc	nc	Activated
120	can	up	nc	Not_regulated
121	yadG	nc	nc	Not_regulated
122	yadH	nc	nc	Not_regulated
123	yadI	down	down	Not_regulated
124	yadE	nc	nc	Not_regulated
125	panD	nc	down	Not_regulated
126	yadD	nc	nc	Not_regulated
127	panC	nc	down	Not_regulated
128	panB	down	down	Not_regulated
129	yadC	nc	nc	Not_regulated
130	yadK	nc	nc	Not_regulated
131	yadL	nc	nc	Not_regulated
132	yadM	nc	nc	Not_regulated
133	htrE	nc	nc	Not_regulated
134	yadV	nc	nc	Not_regulated
135	yadN	nc	nc	Not_regulated
136	folK	nc	nc	Not_regulated
137	pcnB	nc	nc	Not_regulated
138	gluQ	nc	nc	Not_regulated
139	dksA	nc	nc	Activated
140	sfsA	down	nc	Activated
141	ligT	nc	nc	Not_regulated
142	hrpB	nc	nc	Not_regulated
143	mrcB	nc	nc	Not_regulated
144	fhuA	up	up	Not_regulated
145	fhuC	up	up	Not_regulated
146	fhuD	up	up	Not_regulated
147	fhuB	up	up	Not_regulated
148	hemL	down	down	Not_regulated
149	clcA	nc	nc	Not_regulated
150	erpA	nc	nc	Not_regulated
151	yadS	nc	nc	Not_regulated
152	btuF	nc	nc	Not_regulated
153	mtn	nc	nc	Not_regulated
154	dgt	nc	nc	Not_regulated
155	degP	down	nc	Not_regulated
156	cdaR	nc	nc	Not_regulated
157	yaeH	nc	nc	Not_regulated
158	yaeI	nc	nc	Not_regulated
159	dapD	nc	nc	Not_regulated
160	glnD	nc	nc	Not_regulated
161	map	nc	nc	Not_regulated
162	rpsB	nc	nc	Not_regulated
163	tsf	nc	nc	Not_regulated
164	pyrH	nc	nc	Not_regulated
165	frr	nc	nc	Not_regulated
166	dxr	down	nc	Not_regulated
167	ispU	nc	nc	Not_regulated
168	cdsA	nc	nc	Not_regulated
169	rseP	nc	nc	Not_regulated
170	bamA	nc	nc	Not_regulated
171	skp	nc	nc	Not_regulated
172	lpxD	nc	nc	Not_regulated
173	fabZ	nc	nc	Not_regulated
174	lpxA	nc	nc	Not_regulated
175	lpxB	nc	nc	Not_regulated
176	rnhB	nc	nc	Not_regulated
177	dnaE	nc	nc	Not_regulated
178	accA	nc	nc	Not_regulated
179	ldcC	nc	nc	Not_regulated
180	yaeR	nc	nc	Not_regulated
181	tilS	nc	nc	Not_regulated
182	rof	nc	nc	Suppressed
183	yaeP	nc	nc	Suppressed
184	yaeQ	nc	nc	Suppressed
185	arfB	nc	nc	Suppressed
186	nlpE	nc	nc	Suppressed
187	yaeF	nc	nc	Not_regulated
188	proS	nc	nc	Not_regulated
189	tsaA	nc	nc	Not_regulated
190	rcsF	nc	down	Not_regulated
191	metQ	nc	nc	Not_regulated
192	metI	nc	nc	Not_regulated
193	metN	nc	nc	Not_regulated
194	gmhB	nc	nc	Not_regulated
195	dkgB	nc	nc	Not_regulated
196	yafC	nc	nc	Not_regulated
197	yafD	nc	nc	Not_regulated
198	yafE	up	up	Not_regulated
199	mltD	down	down	Not_regulated
200	gloB	nc	nc	Not_regulated
201	yafS	nc	nc	Not_regulated
202	rnhA	nc	nc	Not_regulated
203	dnaQ	up	nc	Not_regulated
204	yafT	nc	nc	Not_regulated
205	ykfM	nc	nc	Not_regulated
206	yafU	nc	nc	Not_regulated
207	yafF	nc	nc	Not_regulated
208	yafV	nc	nc	Not_regulated
209	ivy	down	down	Not_regulated
210	fadE	down	down	Not_regulated
211	gmhA	nc	nc	Not_regulated
212	yafJ	nc	nc	Not_regulated
213	yafK	nc	nc	Not_regulated
214	yafQ	up	nc	Not_regulated
215	dinJ	nc	nc	Not_regulated
216	yafL	nc	nc	Not_regulated
217	rayT	nc	nc	Not_regulated
218	lfhA	nc	nc	Not_regulated
219	lafU	nc	nc	Not_regulated
220	dinB	nc	nc	Not_regulated
221	yafN	nc	nc	Not_regulated
222	yafO	up	nc	Not_regulated
223	yafP	nc	nc	Not_regulated
224	ykfJ	nc	nc	Not_regulated
225	prfH	nc	nc	Not_regulated
226	pepD	nc	nc	Not_regulated
227	gpt	up	up	Not_regulated
228	frsA	nc	nc	Not_regulated
229	crl	nc	down	Not_regulated
230	phoE	nc	down	Not_regulated
231	proB	nc	nc	Not_regulated
232	proA	nc	nc	Not_regulated
233	ykfN	nc	nc	Not_regulated
234	ykfI	nc	nc	Not_regulated
235	yafW	nc	nc	Not_regulated
236	ykfH	nc	nc	Not_regulated
237	ykfG	nc	nc	Not_regulated
238	yafX	nc	nc	Not_regulated
239	ykfF	nc	nc	Not_regulated
240	ykfB	nc	down	Not_regulated
241	yafY	nc	nc	Not_regulated
242	ykfL	nc	nc	Not_regulated
243	ykfK	nc	nc	Not_regulated
244	yafZ	nc	nc	Not_regulated
245	ykfA	nc	nc	Not_regulated
246	perR	up	nc	Not_regulated
247	insN	nc	nc	Not_regulated
248	insI1_1	nc	nc	Not_regulated
249	ykfC	nc	nc	Not_regulated
250	insH1_1	nc	nc	Not_regulated
251	mmuP	nc	nc	Not_regulated
252	mmuM	nc	nc	Not_regulated
253	afuC	up	nc	Not_regulated
254	afuB	nc	nc	Not_regulated
255	insB1_2	nc	nc	Not_regulated
256	insA_2	nc	nc	Not_regulated
257	insI1_2	nc	nc	Not_regulated
258	insX	nc	nc	Not_regulated
259	yagB	nc	nc	Not_regulated
260	yagA	nc	nc	Not_regulated
261	yagE	nc	nc	Not_regulated
262	yagF	nc	nc	Not_regulated
263	yagG	nc	nc	Not_regulated
264	yagH	nc	up	Not_regulated
265	yagI	nc	nc	Not_regulated
266	argF	nc	nc	Not_regulated
267	ykgS	nc	nc	Not_regulated
268	insB1_3	nc	nc	Not_regulated
269	insA_3	nc	nc	Not_regulated
270	yagJ	nc	nc	Not_regulated
271	yagK	nc	nc	Not_regulated
272	yagL	up	nc	Not_regulated
273	yagM	nc	nc	Not_regulated
274	yagN	nc	down	Not_regulated
275	intF	nc	nc	Not_regulated
276	yagP	nc	nc	Not_regulated
277	ykgT	nc	nc	Not_regulated
278	paoD	down	down	Not_regulated
279	paoC	down	down	Not_regulated
280	paoB	down	down	Not_regulated
281	paoA	down	down	Not_regulated
282	yagU	nc	down	Not_regulated
283	ykgJ	nc	nc	Not_regulated
284	ecpE	nc	nc	Not_regulated
285	ecpD	nc	nc	Not_regulated
286	ecpC	nc	nc	Not_regulated
287	ecpB	nc	nc	Not_regulated
288	ecpA	nc	nc	Not_regulated
289	ecpR	nc	nc	Not_regulated
290	ykgL	nc	nc	Not_regulated
291	ykgO	nc	nc	Not_regulated
292	ykgM	nc	nc	Not_regulated
293	ykgR	nc	nc	Activated
294	ykgP	nc	nc	Not_regulated
295	eaeH	nc	nc	Not_regulated
296	insE1_1	nc	nc	Not_regulated
297	insF1_1	nc	nc	Not_regulated
298	ykgA	nc	nc	Not_regulated
299	ykgQ	nc	nc	Not_regulated
300	rclC	nc	nc	Not_regulated
301	rclB	nc	nc	Not_regulated
302	rclA	nc	up	Not_regulated
303	rclR	nc	nc	Not_regulated
304	ykgE	nc	nc	Not_regulated
305	ykgF	nc	nc	Not_regulated
306	ykgG	nc	nc	Not_regulated
307	ykgH	nc	nc	Not_regulated
308	betA	nc	nc	Not_regulated
309	betB	down	nc	Not_regulated
310	betI	down	nc	Not_regulated
311	betT	nc	nc	Not_regulated
312	yahA	nc	nc	Not_regulated
313	yahB	nc	nc	Not_regulated
314	yahC	nc	nc	Not_regulated
315	yahD	nc	nc	Not_regulated
316	yahE	nc	nc	Not_regulated
317	yahF	nc	nc	Not_regulated
318	yahG	nc	nc	Not_regulated
319	yahI	nc	nc	Not_regulated
320	yahJ	nc	nc	Not_regulated
321	yahK	nc	nc	Not_regulated
322	yahL	nc	nc	Not_regulated
323	yahM	nc	nc	Not_regulated
324	yahN	down	nc	Not_regulated
325	yahO	nc	down	Not_regulated
326	prpR	nc	nc	Activated
327	prpB	down	nc	Activated
328	prpC	nc	nc	Activated
329	prpD	nc	nc	Activated
330	prpE	nc	nc	Activated
331	codB	nc	nc	Not_regulated
332	codA	nc	nc	Not_regulated
333	cynR	nc	nc	Not_regulated
334	cynT	nc	nc	Not_regulated
335	cynS	nc	nc	Not_regulated
336	cynX	nc	nc	Not_regulated
337	lacA	nc	nc	Dual
338	lacY	nc	up	Dual
339	lacZ	nc	nc	Dual
340	lacI	nc	nc	Activated
341	mhpR	nc	nc	Activated
342	mhpA	nc	nc	Activated
343	mhpB	nc	nc	Activated
344	mhpC	nc	nc	Activated
345	mhpD	nc	nc	Activated
346	mhpF	nc	nc	Activated
347	mhpE	nc	nc	Activated
348	mhpT	nc	nc	Not_regulated
349	yaiL	nc	nc	Not_regulated
350	frmB	nc	up	Not_regulated
351	frmA	nc	nc	Not_regulated
352	frmR	nc	nc	Not_regulated
353	yaiO	nc	nc	Not_regulated
354	yaiX	nc	nc	Not_regulated
355	insC1_1	nc	nc	Not_regulated
356	insD1_1	nc	nc	Not_regulated
357	yaiP	nc	nc	Not_regulated
358	yaiS	nc	nc	Not_regulated
359	tauA	nc	nc	Not_regulated
360	tauB	nc	nc	Not_regulated
361	tauC	nc	nc	Not_regulated
362	tauD	nc	nc	Not_regulated
363	hemB	nc	up	Not_regulated
364	yaiT	nc	nc	Not_regulated
365	insF1_2	nc	nc	Not_regulated
366	insE1_2	nc	nc	Not_regulated
367	yaiV	nc	nc	Not_regulated
368	ampH	nc	nc	Not_regulated
369	sbmA	nc	up	Not_regulated
370	yaiW	nc	nc	Not_regulated
371	yaiY	nc	down	Not_regulated
372	yaiZ	down	down	Not_regulated
373	ddlA	nc	nc	Not_regulated
374	iraP	nc	down	Not_regulated
375	phoA	nc	nc	Not_regulated
376	psiF	nc	nc	Not_regulated
377	yaiC	nc	nc	Not_regulated
378	proC	nc	nc	Not_regulated
379	yaiI	nc	nc	Not_regulated
380	aroL	nc	nc	Not_regulated
381	yaiA	nc	nc	Not_regulated
382	aroM	down	down	Not_regulated
383	yaiE	nc	nc	Not_regulated
384	ykiA	nc	nc	Not_regulated
385	rdgC	up	up	Not_regulated
386	mak	nc	nc	Not_regulated
387	araJ	nc	nc	Dual
388	sbcC	up	up	Not_regulated
389	sbcD	nc	nc	Not_regulated
390	phoB	nc	nc	Not_regulated
391	phoR	nc	nc	Not_regulated
392	brnQ	nc	nc	Not_regulated
393	proY	nc	nc	Not_regulated
394	malZ	nc	nc	Not_regulated
395	acpH	nc	nc	Not_regulated
396	queA	nc	nc	Not_regulated
397	tgt	nc	nc	Not_regulated
398	yajC	nc	nc	Not_regulated
399	secD	nc	nc	Not_regulated
400	secF	nc	nc	Not_regulated
401	yajD	nc	nc	Not_regulated
402	tsx	down	nc	Dual
403	yajI	down	down	Not_regulated
404	nrdR	nc	nc	Not_regulated
405	ribD	nc	nc	Not_regulated
406	ribE	nc	nc	Not_regulated
407	nusB	nc	nc	Not_regulated
408	thiL	nc	nc	Not_regulated
409	pgpA	nc	nc	Not_regulated
410	yajO	nc	nc	Not_regulated
411	dxs	nc	nc	Not_regulated
412	ispA	nc	down	Not_regulated
413	xseB	nc	down	Not_regulated
414	thiI	up	nc	Not_regulated
415	yajL	nc	nc	Not_regulated
416	panE	nc	nc	Not_regulated
417	yajQ	nc	nc	Not_regulated
418	yajR	nc	nc	Not_regulated
419	cyoE	nc	nc	Activated
420	cyoD	nc	nc	Activated
421	cyoC	nc	nc	Activated
422	cyoB	nc	nc	Activated
423	cyoA	nc	nc	Activated
424	ampG	nc	nc	Not_regulated
425	yajG	nc	nc	Not_regulated
426	bolA	nc	down	Not_regulated
427	tig	nc	nc	Not_regulated
428	clpP	nc	nc	Not_regulated
429	clpX	nc	nc	Not_regulated
430	lon	nc	nc	Not_regulated
431	hupB	nc	nc	Activated
432	ppiD	nc	nc	Not_regulated
433	ybaV	nc	nc	Not_regulated
434	fadM	down	down	Not_regulated
435	queC	nc	nc	Not_regulated
436	ybaE	nc	nc	Not_regulated
437	cof	nc	nc	Not_regulated
438	ybaO	nc	nc	Not_regulated
439	mdlA	nc	nc	Not_regulated
440	mdlB	nc	nc	Not_regulated
441	glnK	nc	nc	Not_regulated
442	amtB	nc	nc	Not_regulated
443	tesB	nc	nc	Not_regulated
444	ybaY	down	nc	Not_regulated
445	ybaZ	nc	down	Not_regulated
446	ybaA	nc	down	Not_regulated
447	ylaB	nc	nc	Not_regulated
448	ylaC	nc	nc	Not_regulated
449	maa	nc	nc	Not_regulated
450	hha	nc	nc	Not_regulated
451	tomB	nc	up	Not_regulated
452	acrB	nc	nc	Not_regulated
453	acrA	nc	nc	Not_regulated
454	acrR	nc	nc	Not_regulated
455	mscK	nc	nc	Not_regulated
456	ybaM	nc	nc	Not_regulated
457	priC	nc	nc	Not_regulated
458	ybaN	up	nc	Not_regulated
459	apt	nc	nc	Not_regulated
460	dnaX	nc	nc	Not_regulated
461	ybaB	nc	nc	Not_regulated
462	recR	nc	nc	Not_regulated
463	htpG	down	nc	Not_regulated
464	adk	nc	down	Not_regulated
465	hemH	nc	nc	Not_regulated
466	aes	nc	nc	Not_regulated
467	gsk	up	up	Not_regulated
468	ybaL	nc	nc	Not_regulated
469	fsr	nc	nc	Not_regulated
470	ushA	nc	nc	Not_regulated
471	ybaK	nc	nc	Not_regulated
472	ybaP	nc	nc	Not_regulated
473	ybaQ	nc	nc	Not_regulated
474	copA	down	down	Not_regulated
475	glsA	down	down	Not_regulated
476	ybaT	down	nc	Not_regulated
477	cueR	nc	nc	Not_regulated
478	ybbJ	nc	nc	Not_regulated
479	qmcA	nc	nc	Not_regulated
480	fetA	nc	nc	Not_regulated
481	fetB	nc	nc	Not_regulated
482	ybbN	nc	nc	Not_regulated
483	ybbO	nc	nc	Not_regulated
484	tesA	nc	nc	Not_regulated
485	ybbA	down	nc	Not_regulated
486	ybbP	nc	nc	Not_regulated
487	rhsD	nc	nc	Not_regulated
488	ybbC	nc	nc	Not_regulated
489	rhsH	nc	nc	Not_regulated
490	ybbD	nc	nc	Not_regulated
491	ylbI	nc	nc	Not_regulated
492	ylbG	nc	nc	Not_regulated
493	mnmH	up	up	Not_regulated
494	allS	nc	nc	Not_regulated
495	allA	nc	nc	Not_regulated
496	allR	nc	down	Not_regulated
497	gcl	nc	nc	Not_regulated
498	hyi	nc	nc	Not_regulated
499	glxR	nc	nc	Not_regulated
500	ybbW	nc	nc	Not_regulated
501	allB	nc	nc	Not_regulated
502	ybbY	nc	nc	Not_regulated
503	glxK	nc	nc	Not_regulated
504	allE	nc	up	Not_regulated
505	allC	nc	nc	Not_regulated
506	allD	nc	nc	Not_regulated
507	fdrA	nc	nc	Not_regulated
508	ylbE	nc	nc	Not_regulated
509	ylbF	nc	nc	Not_regulated
510	ybcF	nc	nc	Not_regulated
511	purK	nc	nc	Not_regulated
512	purE	nc	nc	Not_regulated
513	lpxH	nc	nc	Not_regulated
514	ppiB	nc	nc	Not_regulated
515	cysS	nc	nc	Not_regulated
516	ybcI	nc	nc	Not_regulated
517	ybcJ	nc	nc	Not_regulated
518	folD	nc	nc	Not_regulated
519	sfmA	nc	nc	Not_regulated
520	sfmC	nc	nc	Not_regulated
521	sfmD	nc	up	Not_regulated
522	sfmH	nc	nc	Not_regulated
523	sfmF	nc	nc	Not_regulated
524	sfmZ	nc	nc	Not_regulated
525	intD	nc	nc	Not_regulated
526	xisD	nc	nc	Not_regulated
527	exoD	nc	nc	Not_regulated
528	peaD	nc	nc	Not_regulated
529	renD	nc	nc	Not_regulated
530	insE1_3	nc	nc	Not_regulated
531	insF1_3	nc	nc	Not_regulated
532	emrE	nc	nc	Not_regulated
533	ybcK	nc	nc	Not_regulated
534	ybcL	nc	nc	Not_regulated
535	ybcM	nc	nc	Not_regulated
536	ylcH	nc	nc	Not_regulated
537	ybcN	nc	nc	Not_regulated
538	ninE	nc	nc	Not_regulated
539	ybcO	nc	nc	Not_regulated
540	rusA	nc	nc	Not_regulated
541	ylcG	nc	nc	Not_regulated
542	quuD	nc	nc	Not_regulated
543	nmpC	nc	nc	Activated
544	insH1_2	nc	nc	Not_regulated
545	essD	nc	nc	Not_regulated
546	rrrD	nc	nc	Not_regulated
547	rzpD	nc	nc	Not_regulated
548	rzoD	nc	nc	Not_regulated
549	borD	nc	down	Not_regulated
550	ybcV	nc	nc	Not_regulated
551	ybcW	nc	nc	Not_regulated
552	ylcI	nc	nc	Not_regulated
553	nohD	nc	nc	Not_regulated
554	aaaD	nc	nc	Not_regulated
555	tfaD	nc	nc	Not_regulated
556	ybcY	nc	nc	Not_regulated
557	tfaX	nc	nc	Not_regulated
558	appY	nc	down	Not_regulated
559	ompT	nc	down	Not_regulated
560	envY	nc	nc	Not_regulated
561	ybcH	nc	up	Not_regulated
562	nfrA	nc	nc	Not_regulated
563	nfrB	nc	nc	Not_regulated
564	cusS	nc	down	Not_regulated
565	cusR	nc	down	Not_regulated
566	cusC	nc	nc	Not_regulated
567	cusF	nc	nc	Not_regulated
568	cusB	nc	nc	Not_regulated
569	cusA	nc	up	Not_regulated
570	pheP	nc	nc	Not_regulated
571	ybdG	nc	nc	Not_regulated
572	nfsB	nc	nc	Not_regulated
573	ybdF	nc	nc	Not_regulated
574	ybdJ	nc	nc	Not_regulated
575	ybdK	nc	nc	Not_regulated
576	hokE	nc	nc	Not_regulated
577	insL1_2	nc	nc	Not_regulated
578	entD	up	nc	Activated
579	fepA	up	nc	Activated
580	fes	nc	nc	Not_regulated
581	ybdZ	up	nc	Not_regulated
582	entF	up	nc	Not_regulated
583	fepE	nc	nc	Not_regulated
584	fepC	up	up	Not_regulated
585	fepG	up	up	Not_regulated
586	fepD	nc	up	Not_regulated
587	entS	nc	nc	Not_regulated
588	fepB	nc	nc	Not_regulated
589	entC	nc	nc	Activated
590	entE	nc	nc	Activated
591	entB	nc	nc	Activated
592	entA	nc	nc	Activated
593	entH	nc	nc	Activated
594	cstA	down	down	Activated
595	ybdD	down	down	Not_regulated
596	ybdH	nc	nc	Not_regulated
597	ybdL	nc	nc	Not_regulated
598	ybdM	nc	nc	Not_regulated
599	ybdN	nc	nc	Not_regulated
600	ybdO	nc	nc	Not_regulated
601	dsbG	nc	nc	Not_regulated
602	ahpC	nc	nc	Not_regulated
603	ahpF	nc	nc	Not_regulated
604	uspG	down	nc	Not_regulated
605	ybdR	down	down	Not_regulated
606	rnk	down	down	Not_regulated
607	rna	nc	nc	Not_regulated
608	citT	nc	nc	Not_regulated
609	citG	nc	nc	Suppressed
610	citX	nc	up	Suppressed
611	citF	nc	nc	Suppressed
612	citE	nc	nc	Suppressed
613	citD	nc	nc	Suppressed
614	citC	nc	up	Suppressed
615	citA	nc	nc	Suppressed
616	citB	up	nc	Suppressed
617	dcuC	nc	nc	Not_regulated
618	pagP	nc	down	Not_regulated
619	cspE	nc	nc	Activated
620	flc	nc	nc	Not_regulated
621	ybeM	nc	nc	Not_regulated
622	tatE	nc	nc	Not_regulated
623	lipA	nc	nc	Not_regulated
624	ybeF	nc	nc	Not_regulated
625	lipB	up	up	Not_regulated
626	ybeD	nc	nc	Not_regulated
627	dacA	nc	nc	Not_regulated
628	rlpA	nc	nc	Not_regulated
629	mrdB	nc	nc	Not_regulated
630	mrdA	nc	nc	Not_regulated
631	rlmH	nc	nc	Not_regulated
632	rsfS	nc	nc	Not_regulated
633	cobC	up	nc	Not_regulated
634	nadD	nc	nc	Not_regulated
635	holA	nc	nc	Not_regulated
636	lptE	nc	nc	Not_regulated
637	leuS	nc	nc	Not_regulated
638	ybeL	down	nc	Not_regulated
639	ybeQ	up	nc	Not_regulated
640	ybeR	nc	nc	Not_regulated
641	djlB	nc	nc	Not_regulated
642	ybeT	nc	nc	Not_regulated
643	ybeU	nc	nc	Not_regulated
644	djlC	nc	nc	Not_regulated
645	hscC	nc	nc	Not_regulated
646	rihA	down	down	Not_regulated
647	gltL	nc	nc	Not_regulated
648	gltK	nc	nc	Not_regulated
649	gltJ	nc	nc	Not_regulated
650	gltI	nc	nc	Not_regulated
651	insH1_3	nc	up	Not_regulated
652	lnt	nc	nc	Not_regulated
653	ybeX	nc	nc	Not_regulated
654	ybeY	nc	nc	Not_regulated
655	ybeZ	down	nc	Not_regulated
656	miaB	nc	nc	Not_regulated
657	ubiF	nc	nc	Not_regulated
658	asnB	nc	down	Not_regulated
659	umpH	nc	nc	Dual
660	nagC	nc	nc	Dual
661	nagA	nc	down	Dual
662	nagB	nc	nc	Dual
663	nagE	nc	nc	Dual
664	glnS	nc	nc	Not_regulated
665	chiP	nc	nc	Activated
666	chiQ	nc	nc	Activated
667	fur	nc	nc	Activated
668	uof	nc	nc	Not_regulated
669	fldA	nc	nc	Not_regulated
670	ybfE	up	nc	Not_regulated
671	ybfF	up	nc	Not_regulated
672	seqA	nc	nc	Not_regulated
673	pgm	nc	nc	Not_regulated
674	ybfP	nc	nc	Not_regulated
675	ybfG	nc	nc	Not_regulated
676	ybfI	nc	nc	Not_regulated
677	potE	nc	nc	Not_regulated
678	speF	nc	nc	Not_regulated
679	ybfK	nc	nc	Not_regulated
680	kdpE	nc	nc	Not_regulated
681	kdpD	nc	nc	Not_regulated
682	kdpC	nc	nc	Not_regulated
683	kdpB	nc	up	Not_regulated
684	kdpA	nc	nc	Not_regulated
685	kdpF	nc	nc	Not_regulated
686	ybfA	nc	nc	Not_regulated
687	rhsC	nc	nc	Not_regulated
688	ybfB	nc	nc	Not_regulated
689	rhsO	nc	nc	Not_regulated
690	ybfC	nc	nc	Not_regulated
691	ybfQ	nc	nc	Not_regulated
692	ybfL	nc	nc	Not_regulated
693	ybfD	nc	nc	Not_regulated
694	ybgA	nc	nc	Not_regulated
695	phr	nc	nc	Not_regulated
696	dtpD	nc	nc	Not_regulated
697	ybgI	nc	down	Not_regulated
698	ybgJ	nc	down	Not_regulated
699	ybgK	nc	nc	Not_regulated
700	ybgL	nc	nc	Not_regulated
701	nei	nc	nc	Not_regulated
702	abrB	nc	nc	Not_regulated
703	ybgO	nc	nc	Not_regulated
704	ybgP	nc	nc	Not_regulated
705	ybgQ	nc	nc	Not_regulated
706	ybgD	nc	nc	Not_regulated
707	gltA	down	nc	Activated
708	sdhC	down	nc	Activated
709	sdhD	down	nc	Activated
710	sdhA	down	nc	Activated
711	sdhB	down	nc	Activated
712	sucA	down	nc	Activated
713	sucB	down	nc	Activated
714	sucC	down	nc	Activated
715	sucD	down	nc	Activated
716	mngR	nc	nc	Not_regulated
717	mngA	nc	nc	Not_regulated
718	mngB	nc	nc	Not_regulated
719	cydA	nc	nc	Not_regulated
720	cydB	nc	nc	Not_regulated
721	cydX	nc	nc	Not_regulated
722	ybgE	nc	nc	Not_regulated
723	ybgC	nc	nc	Not_regulated
724	tolQ	nc	nc	Not_regulated
725	tolR	nc	nc	Not_regulated
726	tolA	nc	nc	Not_regulated
727	tolB	nc	nc	Not_regulated
728	pal	nc	nc	Not_regulated
729	ybgF	nc	nc	Not_regulated
730	nadA	nc	nc	Not_regulated
731	pnuC	nc	nc	Not_regulated
732	zitB	nc	nc	Not_regulated
733	ybgS	down	down	Not_regulated
734	aroG	up	nc	Not_regulated
735	gpmA	nc	nc	Not_regulated
736	galM	nc	down	Dual
737	galK	nc	nc	Dual
738	galT	nc	nc	Dual
739	galE	nc	nc	Dual
740	modF	nc	up	Not_regulated
741	modE	nc	nc	Not_regulated
742	acrZ	nc	nc	Not_regulated
743	modA	nc	nc	Activated
744	modB	nc	nc	Activated
745	modC	nc	nc	Activated
746	ybhA	nc	nc	Not_regulated
747	pgl	nc	nc	Not_regulated
748	ybhD	nc	nc	Not_regulated
749	ybhH	nc	nc	Not_regulated
750	ybhI	nc	nc	Not_regulated
751	ybhJ	nc	up	Not_regulated
752	ybhC	nc	nc	Not_regulated
753	ybhB	nc	nc	Not_regulated
754	bioA	up	nc	Not_regulated
755	bioB	nc	nc	Not_regulated
756	bioF	nc	nc	Not_regulated
757	bioC	nc	nc	Not_regulated
758	bioD	up	nc	Not_regulated
759	uvrB	nc	nc	Not_regulated
760	ybhK	nc	up	Not_regulated
761	moaA	nc	nc	Not_regulated
762	moaB	nc	nc	Not_regulated
763	moaC	nc	nc	Not_regulated
764	moaD	nc	nc	Not_regulated
765	moaE	nc	nc	Not_regulated
766	ybhL	nc	nc	Not_regulated
767	ybhM	nc	nc	Not_regulated
768	ybhN	nc	nc	Not_regulated
769	clsB	down	nc	Not_regulated
770	ybhP	nc	nc	Not_regulated
771	ybhQ	down	down	Not_regulated
772	ybhR	down	nc	Not_regulated
773	ybhS	nc	nc	Not_regulated
774	ybhF	down	nc	Not_regulated
775	ybhG	down	nc	Not_regulated
776	ybiH	down	nc	Not_regulated
777	rhlE	up	up	Not_regulated
778	ybiA	nc	nc	Not_regulated
779	dinG	nc	nc	Not_regulated
780	ybiB	nc	nc	Not_regulated
781	ybiC	nc	nc	Not_regulated
782	ybiJ	up	up	Not_regulated
783	ybiI	nc	nc	Not_regulated
784	ybiX	up	nc	Not_regulated
785	fiu	up	nc	Activated
786	mcbA	nc	nc	Not_regulated
787	rlmF	nc	nc	Not_regulated
788	ybiO	down	nc	Not_regulated
789	glnQ	nc	nc	Not_regulated
790	glnP	nc	nc	Not_regulated
791	glnH	nc	nc	Not_regulated
792	dps	nc	nc	Not_regulated
793	rhtA	nc	up	Not_regulated
794	ompX	nc	up	Not_regulated
795	ybiP	nc	nc	Not_regulated
796	mntS	nc	up	Not_regulated
797	mntR	nc	down	Not_regulated
798	ybiR	nc	nc	Not_regulated
799	ldtB	nc	nc	Dual
800	ybiT	nc	nc	Dual
801	ybiU	nc	nc	Not_regulated
802	ybiV	nc	nc	Not_regulated
803	ybiW	nc	nc	Not_regulated
804	ybiY	nc	nc	Not_regulated
805	fsaA	nc	nc	Not_regulated
806	moeB	nc	up	Not_regulated
807	moeA	nc	nc	Not_regulated
808	iaaA	nc	nc	Not_regulated
809	gsiA	nc	nc	Not_regulated
810	gsiB	nc	nc	Not_regulated
811	gsiC	nc	nc	Not_regulated
812	gsiD	nc	nc	Not_regulated
813	yliE	nc	nc	Not_regulated
814	yliF	nc	up	Not_regulated
815	rimO	up	nc	Not_regulated
816	bssR	nc	nc	Not_regulated
817	yliI	nc	nc	Not_regulated
818	gstB	nc	nc	Not_regulated
819	dacC	nc	down	Not_regulated
820	deoR	nc	nc	Not_regulated
821	ybjG	down	down	Not_regulated
822	mdfA	nc	nc	Not_regulated
823	ybjH	nc	nc	Not_regulated
824	ybjI	nc	nc	Not_regulated
825	ybjJ	down	nc	Not_regulated
826	rcdA	nc	nc	Not_regulated
827	ybjL	nc	nc	Not_regulated
828	ybjM	nc	nc	Not_regulated
829	grxA	nc	nc	Not_regulated
830	ybjC	nc	up	Not_regulated
831	nfsA	nc	up	Not_regulated
832	rimK	nc	up	Not_regulated
833	ybjN	up	up	Not_regulated
834	potF	nc	nc	Not_regulated
835	potG	nc	nc	Not_regulated
836	potH	nc	nc	Not_regulated
837	potI	nc	nc	Not_regulated
838	ybjO	nc	nc	Not_regulated
839	rlmC	nc	nc	Not_regulated
840	artJ	nc	nc	Not_regulated
841	artM	up	nc	Not_regulated
842	artQ	up	up	Not_regulated
843	artI	up	nc	Not_regulated
844	artP	nc	nc	Not_regulated
845	ybjP	nc	nc	Not_regulated
846	ybjQ	nc	nc	Not_regulated
847	amiD	nc	nc	Not_regulated
848	ybjS	nc	nc	Not_regulated
849	ybjT	nc	nc	Not_regulated
850	ltaE	nc	nc	Not_regulated
851	poxB	nc	nc	Not_regulated
852	hcr	nc	nc	Not_regulated
853	hcp	nc	nc	Not_regulated
854	ybjE	nc	nc	Not_regulated
855	aqpZ	nc	down	Not_regulated
856	ybjD	nc	nc	Not_regulated
857	ybjX	down	down	Not_regulated
858	macA	up	up	Not_regulated
859	macB	nc	nc	Not_regulated
860	cspD	down	down	Activated
861	clpS	nc	nc	Not_regulated
862	clpA	nc	nc	Not_regulated
863	infA	nc	nc	Not_regulated
864	aat	nc	nc	Not_regulated
865	cydC	nc	nc	Not_regulated
866	cydD	nc	nc	Not_regulated
867	trxB	nc	up	Not_regulated
868	lrp	nc	down	Not_regulated
869	ftsK	nc	nc	Not_regulated
870	lolA	nc	nc	Not_regulated
871	rarA	nc	nc	Not_regulated
872	serS	nc	nc	Not_regulated
873	dmsA	nc	nc	Not_regulated
874	dmsB	nc	nc	Not_regulated
875	dmsC	nc	nc	Not_regulated
876	ycaC	nc	nc	Not_regulated
877	ycaD	nc	nc	Not_regulated
878	ycaM	nc	nc	Not_regulated
879	ycaN	nc	nc	Not_regulated
880	ycaK	nc	nc	Not_regulated
881	pflA	nc	nc	Not_regulated
882	pflB	nc	nc	Activated
883	focA	nc	nc	Activated
884	ycaO	nc	nc	Not_regulated
885	ycaP	nc	nc	Not_regulated
886	serC	nc	nc	Suppressed
887	aroA	nc	nc	Suppressed
888	ycaL	nc	nc	Not_regulated
889	cmk	nc	nc	Not_regulated
890	rpsA	nc	nc	Not_regulated
891	ihfB	nc	nc	Not_regulated
892	ycaI	nc	nc	Not_regulated
893	msbA	nc	nc	Not_regulated
894	lpxK	nc	nc	Not_regulated
895	ycaQ	nc	nc	Not_regulated
896	ycaR	nc	up	Not_regulated
897	kdsB	nc	up	Not_regulated
898	ycbJ	nc	nc	Not_regulated
899	ycbC	nc	nc	Not_regulated
900	smtA	nc	nc	Not_regulated
901	mukF	nc	nc	Not_regulated
902	mukE	nc	nc	Not_regulated
903	mukB	nc	nc	Not_regulated
904	ldtD	nc	nc	Not_regulated
905	ycbK	nc	nc	Not_regulated
906	ycbL	nc	nc	Not_regulated
907	aspC	nc	nc	Not_regulated
908	ompF	nc	down	Activated
909	asnS	nc	down	Not_regulated
910	pncB	nc	nc	Suppressed
911	pepN	nc	nc	Not_regulated
912	ssuB	nc	nc	Not_regulated
913	ssuC	nc	nc	Not_regulated
914	ssuD	nc	nc	Not_regulated
915	ssuA	nc	nc	Not_regulated
916	ssuE	nc	nc	Not_regulated
917	elfA	nc	nc	Not_regulated
918	elfD	nc	nc	Not_regulated
919	elfC	nc	nc	Not_regulated
920	elfG	nc	nc	Not_regulated
921	ycbU	nc	nc	Not_regulated
922	ycbV	nc	nc	Not_regulated
923	ycbF	nc	nc	Not_regulated
924	pyrD	nc	nc	Not_regulated
925	zapC	nc	nc	Not_regulated
926	ycbX	nc	nc	Not_regulated
927	rlmL	nc	nc	Not_regulated
928	uup	nc	nc	Not_regulated
929	pqiA	nc	nc	Not_regulated
930	pqiB	nc	nc	Not_regulated
931	pqiC	nc	nc	Not_regulated
932	rmf	nc	nc	Activated
933	fabA	nc	nc	Not_regulated
934	ycbZ	nc	nc	Not_regulated
935	matP	nc	nc	Not_regulated
936	ompA	down	nc	Activated
937	sulA	up	nc	Not_regulated
938	sxy	nc	nc	Not_regulated
939	yccS	nc	nc	Not_regulated
940	yccF	nc	nc	Not_regulated
941	helD	nc	nc	Not_regulated
942	mgsA	nc	nc	Not_regulated
943	yccT	nc	nc	Not_regulated
944	yccU	nc	nc	Not_regulated
945	hspQ	down	nc	Not_regulated
946	rlmI	nc	nc	Not_regulated
947	yccX	nc	down	Not_regulated
948	tusE	nc	nc	Not_regulated
949	yccA	nc	up	Not_regulated
950	hyaA	nc	nc	Not_regulated
951	hyaB	nc	nc	Not_regulated
952	hyaC	nc	nc	Not_regulated
953	hyaD	nc	nc	Not_regulated
954	hyaE	nc	nc	Not_regulated
955	hyaF	nc	nc	Not_regulated
956	cbdA	nc	down	Not_regulated
957	cbdB	nc	down	Not_regulated
958	cbdX	nc	nc	Not_regulated
959	appA	nc	down	Not_regulated
960	etk	nc	nc	Not_regulated
961	etp	nc	nc	Not_regulated
962	gfcE	down	down	Not_regulated
963	gfcD	nc	nc	Not_regulated
964	gfcC	nc	nc	Not_regulated
965	gfcB	nc	nc	Not_regulated
966	gfcA	nc	nc	Not_regulated
967	insA_4	nc	nc	Not_regulated
968	insB1_4	nc	nc	Not_regulated
969	cspH	nc	nc	Not_regulated
970	cspG	nc	nc	Not_regulated
971	ymcE	nc	nc	Not_regulated
972	gnsA	nc	nc	Not_regulated
973	yccM	nc	nc	Not_regulated
974	torS	nc	nc	Not_regulated
975	torT	nc	nc	Not_regulated
976	torR	nc	nc	Not_regulated
977	torC	nc	nc	Not_regulated
978	torA	nc	nc	Not_regulated
979	torD	nc	nc	Not_regulated
980	cbpM	nc	nc	Not_regulated
981	cbpA	down	nc	Not_regulated
982	yccE	nc	nc	Not_regulated
983	agp	down	down	Activated
984	yccJ	nc	nc	Not_regulated
985	wrbA	nc	nc	Not_regulated
986	ymdF	nc	nc	Not_regulated
987	rutG	nc	nc	Not_regulated
988	rutF	nc	nc	Not_regulated
989	rutE	nc	nc	Not_regulated
990	rutD	nc	nc	Not_regulated
991	rutC	nc	nc	Not_regulated
992	rutB	nc	nc	Not_regulated
993	rutA	nc	nc	Not_regulated
994	rutR	up	nc	Not_regulated
995	putA	down	down	Not_regulated
996	putP	nc	nc	Suppressed
997	efeU	nc	nc	Not_regulated
998	efeO	nc	nc	Not_regulated
999	efeB	up	nc	Not_regulated
1000	phoH	nc	nc	Not_regulated
1001	pgaD	nc	up	Not_regulated
1002	pgaC	nc	nc	Not_regulated
1003	pgaB	nc	up	Not_regulated
1004	pgaA	nc	nc	Not_regulated
1005	ycdT	nc	nc	Not_regulated
1006	insF1_4	nc	nc	Not_regulated
1007	insE1_4	nc	nc	Not_regulated
1008	ymdE	nc	nc	Not_regulated
1009	ycdU	nc	nc	Not_regulated
1010	ghrA	nc	nc	Not_regulated
1011	ycdX	nc	nc	Not_regulated
1012	ycdY	nc	nc	Not_regulated
1013	ycdZ	up	up	Dual
1014	csgG	nc	nc	Activated
1015	csgF	nc	nc	Activated
1016	csgE	nc	down	Activated
1017	csgD	down	down	Activated
1018	csgB	down	down	Not_regulated
1019	csgA	down	down	Not_regulated
1020	csgC	nc	nc	Not_regulated
1021	ymdA	down	nc	Not_regulated
1022	ymdB	nc	nc	Not_regulated
1023	clsC	down	nc	Not_regulated
1024	opgC	nc	nc	Not_regulated
1025	opgG	nc	nc	Not_regulated
1026	opgH	nc	nc	Not_regulated
1027	yceK	nc	nc	Not_regulated
1028	msyB	nc	nc	Not_regulated
1029	mdtG	nc	up	Not_regulated
1030	lpxL	nc	nc	Not_regulated
1031	yceA	up	nc	Not_regulated
1032	yceI	nc	nc	Not_regulated
1033	yceJ	nc	nc	Not_regulated
1034	yceO	nc	nc	Not_regulated
1035	solA	up	up	Not_regulated
1036	bssS	nc	nc	Not_regulated
1037	dinI	up	nc	Not_regulated
1038	pyrC	nc	nc	Not_regulated
1039	yceB	nc	nc	Not_regulated
1040	grxB	nc	nc	Not_regulated
1041	mdtH	nc	up	Not_regulated
1042	rimJ	nc	nc	Not_regulated
1043	yceH	nc	nc	Not_regulated
1044	yceM	nc	nc	Not_regulated
1045	murJ	nc	nc	Not_regulated
1046	flgN	nc	nc	Not_regulated
1047	flgM	nc	nc	Not_regulated
1048	flgA	nc	nc	Not_regulated
1049	flgB	nc	nc	Not_regulated
1050	flgC	nc	nc	Not_regulated
1051	flgD	nc	nc	Not_regulated
1052	flgE	nc	nc	Not_regulated
1053	flgF	nc	nc	Not_regulated
1054	flgG	nc	nc	Not_regulated
1055	flgH	nc	nc	Not_regulated
1056	flgI	nc	nc	Not_regulated
1057	flgJ	nc	nc	Not_regulated
1058	flgK	nc	nc	Not_regulated
1059	flgL	nc	nc	Not_regulated
1060	rne	nc	nc	Not_regulated
1061	yceQ	nc	nc	Not_regulated
1062	rluC	nc	nc	Not_regulated
1063	yceF	nc	nc	Not_regulated
1064	yceD	nc	nc	Not_regulated
1065	rpmF	nc	nc	Not_regulated
1066	plsX	nc	nc	Not_regulated
1067	fabH	nc	nc	Not_regulated
1068	fabD	nc	nc	Not_regulated
1069	fabG	nc	down	Not_regulated
1070	acpP	nc	nc	Not_regulated
1071	fabF	nc	down	Not_regulated
1072	pabC	nc	nc	Not_regulated
1073	yceG	nc	nc	Not_regulated
1074	tmk	nc	nc	Not_regulated
1075	holB	nc	nc	Not_regulated
1076	ycfH	nc	nc	Not_regulated
1077	ptsG	down	nc	Activated
1078	fhuE	nc	nc	Not_regulated
1079	hinT	nc	up	Not_regulated
1080	ycfL	nc	nc	Not_regulated
1081	lpoB	nc	nc	Not_regulated
1082	thiK	nc	nc	Not_regulated
1083	nagZ	nc	nc	Not_regulated
1084	ycfP	nc	nc	Not_regulated
1085	ndh	nc	nc	Not_regulated
1086	ycfJ	down	down	Not_regulated
1087	ycfQ	nc	nc	Suppressed
1088	bhsA	nc	nc	Suppressed
1089	ldtC	down	nc	Not_regulated
1090	mfd	nc	nc	Not_regulated
1091	ycfT	nc	nc	Not_regulated
1092	lolC	nc	nc	Not_regulated
1093	lolD	nc	nc	Not_regulated
1094	lolE	nc	nc	Not_regulated
1095	nagK	nc	nc	Not_regulated
1096	cobB	nc	nc	Not_regulated
1097	ycfZ	nc	nc	Not_regulated
1098	ymfA	nc	nc	Not_regulated
1099	potD	nc	nc	Not_regulated
1100	potC	nc	nc	Not_regulated
1101	potB	nc	nc	Not_regulated
1102	potA	nc	nc	Not_regulated
1103	pepT	nc	nc	Not_regulated
1104	roxA	nc	nc	Not_regulated
1105	phoQ	nc	nc	Not_regulated
1106	phoP	nc	nc	Not_regulated
1107	purB	nc	nc	Not_regulated
1108	hflD	nc	nc	Not_regulated
1109	mnmA	nc	nc	Not_regulated
1110	nudJ	nc	nc	Not_regulated
1111	rluE	nc	up	Not_regulated
1112	icd	nc	nc	Not_regulated
1113	ymfD	nc	nc	Not_regulated
1114	ymfE	nc	down	Not_regulated
1115	lit	up	down	Not_regulated
1116	intE	up	nc	Not_regulated
1117	xisE	up	nc	Not_regulated
1118	ymfI	nc	down	Not_regulated
1119	ymfJ	up	down	Not_regulated
1120	cohE	nc	down	Not_regulated
1121	croE	nc	down	Not_regulated
1122	ymfL	nc	down	Not_regulated
1123	ymfM	nc	nc	Not_regulated
1124	oweE	nc	nc	Not_regulated
1125	aaaE	nc	nc	Not_regulated
1126	ymfR	nc	nc	Not_regulated
1127	beeE	nc	nc	Not_regulated
1128	jayE	nc	nc	Not_regulated
1129	ymfQ	nc	nc	Not_regulated
1130	stfP	nc	nc	Not_regulated
1131	tfaP	nc	nc	Not_regulated
1132	tfaE	nc	nc	Not_regulated
1133	stfE	nc	nc	Not_regulated
1134	pinE	nc	nc	Not_regulated
1135	mcrA	up	down	Not_regulated
1136	icdC	nc	nc	Not_regulated
1137	iraM	nc	nc	Not_regulated
1138	ycgX	nc	nc	Not_regulated
1139	bluR	nc	nc	Not_regulated
1140	bluF	nc	nc	Not_regulated
1141	ycgZ	down	down	Not_regulated
1142	ymgA	down	down	Not_regulated
1143	ariR	down	down	Not_regulated
1144	ymgC	down	down	Not_regulated
1145	ycgG	nc	nc	Not_regulated
1146	ymgF	nc	nc	Not_regulated
1147	ycgH	nc	nc	Not_regulated
1148	ymgD	nc	nc	Not_regulated
1149	ymgG	nc	nc	Not_regulated
1150	ymgI	nc	nc	Not_regulated
1151	ymgJ	nc	nc	Not_regulated
1152	ycgI	nc	nc	Not_regulated
1153	minE	nc	nc	Not_regulated
1154	minD	nc	nc	Not_regulated
1155	minC	nc	nc	Not_regulated
1156	ycgJ	nc	up	Not_regulated
1157	pliG	nc	nc	Not_regulated
1158	ycgL	up	up	Not_regulated
1159	ycgM	up	up	Not_regulated
1160	ycgN	nc	up	Not_regulated
1161	hlyE	nc	nc	Activated
1162	umuD	up	up	Not_regulated
1163	umuC	up	up	Not_regulated
1164	dsbB	nc	nc	Not_regulated
1165	nhaB	nc	nc	Not_regulated
1166	fadR	nc	nc	Not_regulated
1167	ycgB	down	nc	Not_regulated
1168	dadA	nc	nc	Dual
1169	dadX	nc	nc	Dual
1170	cvrA	nc	nc	Not_regulated
1171	ldcA	nc	nc	Not_regulated
1172	emtA	nc	down	Not_regulated
1173	ycgR	nc	nc	Not_regulated
1174	ymgE	down	nc	Not_regulated
1175	ycgY	nc	up	Not_regulated
1176	treA	down	nc	Not_regulated
1177	dhaM	nc	nc	Not_regulated
1178	dhaL	nc	down	Not_regulated
1179	dhaK	down	down	Not_regulated
1180	dhaR	nc	nc	Not_regulated
1181	ycgV	nc	nc	Not_regulated
1182	ychF	nc	nc	Not_regulated
1183	pth	nc	nc	Not_regulated
1184	ychH	down	nc	Activated
1185	dauA	nc	nc	Not_regulated
1186	prs	nc	nc	Not_regulated
1187	ispE	nc	nc	Not_regulated
1188	lolB	nc	down	Not_regulated
1189	hemA	up	up	Not_regulated
1190	prfA	up	up	Not_regulated
1191	prmC	up	up	Not_regulated
1192	ychQ	nc	nc	Not_regulated
1193	ychA	nc	nc	Not_regulated
1194	kdsA	nc	nc	Not_regulated
1195	ldrA	nc	nc	Not_regulated
1196	ldrB	nc	nc	Not_regulated
1197	ldrC	nc	nc	Not_regulated
1198	chaA	nc	nc	Not_regulated
1199	chaB	nc	down	Not_regulated
1200	chaC	nc	nc	Not_regulated
1201	ychN	down	nc	Not_regulated
1202	ychO	nc	nc	Not_regulated
1203	narL	nc	nc	Not_regulated
1204	narX	nc	nc	Not_regulated
1205	narK	nc	nc	Not_regulated
1206	narG	nc	up	Not_regulated
1207	narH	nc	up	Not_regulated
1208	narJ	nc	up	Not_regulated
1209	narI	nc	up	Not_regulated
1210	tpr	nc	nc	Not_regulated
1211	purU	nc	nc	Not_regulated
1212	ychJ	nc	nc	Not_regulated
1213	rssA	nc	nc	Not_regulated
1214	rssB	nc	down	Not_regulated
1215	galU	nc	nc	Not_regulated
1216	hns	nc	nc	Not_regulated
1217	tdk	nc	nc	Not_regulated
1218	insZ	nc	nc	Not_regulated
1219	adhE	nc	up	Not_regulated
1220	ychE	up	up	Not_regulated
1221	oppA	nc	up	Not_regulated
1222	oppB	up	up	Not_regulated
1223	oppC	up	up	Not_regulated
1224	oppD	up	up	Not_regulated
1225	oppF	nc	up	Not_regulated
1226	yciU	nc	nc	Not_regulated
1227	clsA	down	down	Not_regulated
1228	yciY	nc	nc	Not_regulated
1229	kch	nc	nc	Not_regulated
1230	yciI	nc	nc	Not_regulated
1231	tonB	nc	nc	Not_regulated
1232	yciA	nc	nc	Not_regulated
1233	yciB	nc	nc	Not_regulated
1234	yciC	nc	nc	Not_regulated
1235	ompW	nc	nc	Suppressed
1236	yciE	down	down	Not_regulated
1237	yciF	down	down	Not_regulated
1238	yciG	down	down	Not_regulated
1239	trpA	nc	nc	Not_regulated
1240	trpB	nc	nc	Not_regulated
1241	trpC	nc	nc	Not_regulated
1242	trpD	nc	nc	Not_regulated
1243	trpE	down	nc	Not_regulated
1244	trpL	nc	nc	Not_regulated
1245	yciV	nc	nc	Not_regulated
1246	yciO	nc	nc	Not_regulated
1247	yciQ	nc	nc	Not_regulated
1248	rluB	nc	nc	Not_regulated
1249	btuR	nc	nc	Not_regulated
1250	yciK	nc	nc	Not_regulated
1251	sohB	nc	nc	Suppressed
1252	yciN	nc	nc	Not_regulated
1253	topA	nc	nc	Not_regulated
1254	cysB	nc	nc	Not_regulated
1255	ymiA	up	up	Not_regulated
1256	yciX	up	up	Not_regulated
1257	acnA	nc	nc	Activated
1258	ribA	nc	nc	Not_regulated
1259	pgpB	nc	nc	Not_regulated
1260	yciS	nc	nc	Not_regulated
1261	yciM	nc	nc	Not_regulated
1262	pyrF	nc	nc	Not_regulated
1263	yciH	nc	nc	Not_regulated
1264	osmB	nc	down	Not_regulated
1265	yciT	up	nc	Not_regulated
1266	yciZ	nc	nc	Not_regulated
1267	gmr	down	down	Not_regulated
1268	ymiB	nc	nc	Not_regulated
1269	rnb	nc	nc	Not_regulated
1270	yciW	down	nc	Not_regulated
1271	fabI	nc	nc	Not_regulated
1272	ycjD	nc	nc	Not_regulated
1273	sapF	nc	nc	Not_regulated
1274	sapD	nc	nc	Not_regulated
1275	sapC	nc	nc	Not_regulated
1276	sapB	nc	nc	Not_regulated
1277	sapA	nc	nc	Not_regulated
1278	ymjA	nc	nc	Not_regulated
1279	puuP	nc	nc	Not_regulated
1280	puuA	nc	nc	Not_regulated
1281	puuD	nc	nc	Suppressed
1282	puuR	nc	nc	Suppressed
1283	puuC	nc	up	Suppressed
1284	puuB	nc	nc	Suppressed
1285	puuE	nc	nc	Suppressed
1286	pspF	nc	nc	Not_regulated
1287	pspA	down	nc	Not_regulated
1288	pspB	down	nc	Not_regulated
1289	pspC	down	nc	Not_regulated
1290	pspD	down	nc	Not_regulated
1291	pspE	down	nc	Not_regulated
1292	ycjM	nc	nc	Not_regulated
1293	ycjN	nc	nc	Not_regulated
1294	ycjO	nc	nc	Not_regulated
1295	ycjP	nc	nc	Not_regulated
1296	ycjQ	nc	nc	Not_regulated
1297	ycjR	nc	nc	Not_regulated
1298	ycjS	nc	nc	Not_regulated
1299	ycjT	nc	nc	Not_regulated
1300	ycjU	nc	nc	Not_regulated
1301	ycjV	nc	nc	Not_regulated
1302	ompG	nc	nc	Not_regulated
1303	ycjW	nc	nc	Not_regulated
1304	ycjX	down	nc	Not_regulated
1305	ycjF	down	nc	Not_regulated
1306	tyrR	nc	nc	Not_regulated
1307	tpx	nc	nc	Not_regulated
1308	ycjG	nc	nc	Not_regulated
1309	mpaA	nc	nc	Not_regulated
1310	ymjC	nc	nc	Not_regulated
1311	ymjD	nc	nc	Not_regulated
1312	ycjY	nc	nc	Not_regulated
1313	pgrR	nc	nc	Not_regulated
1314	mppA	nc	nc	Not_regulated
1315	ynaI	down	down	Not_regulated
1316	insH1_4	nc	nc	Not_regulated
1317	ynaJ	nc	nc	Not_regulated
1318	uspE	nc	down	Not_regulated
1319	fnr	nc	nc	Not_regulated
1320	ogt	nc	up	Not_regulated
1321	abgT	nc	nc	Not_regulated
1322	abgB	nc	nc	Not_regulated
1323	abgA	nc	nc	Not_regulated
1324	abgR	nc	nc	Not_regulated
1325	smrA	nc	nc	Not_regulated
1326	ydaM	nc	nc	Not_regulated
1327	ydaN	nc	nc	Not_regulated
1328	dbpA	nc	nc	Not_regulated
1329	ttcA	nc	nc	Not_regulated
1330	intR	nc	nc	Not_regulated
1331	ydaQ	nc	nc	Not_regulated
1332	rcbA	nc	nc	Not_regulated
1333	ralR	nc	nc	Not_regulated
1334	recT	nc	nc	Not_regulated
1335	recE	nc	nc	Not_regulated
1336	racC	nc	nc	Not_regulated
1337	ydaE	nc	nc	Not_regulated
1338	kilR	nc	nc	Not_regulated
1339	sieB	nc	nc	Not_regulated
1340	ydaF	nc	nc	Not_regulated
1341	ydaG	nc	nc	Not_regulated
1342	racR	nc	nc	Not_regulated
1343	ydaS	up	nc	Not_regulated
1344	ydaT	nc	nc	Not_regulated
1345	ydaU	nc	nc	Not_regulated
1346	ydaV	nc	nc	Not_regulated
1347	ydaW	nc	nc	Not_regulated
1348	rzpR	nc	nc	Not_regulated
1349	rzoR	nc	nc	Not_regulated
1350	trkG	nc	nc	Not_regulated
1351	ynaK	nc	nc	Not_regulated
1352	ydaY	nc	nc	Not_regulated
1353	tmpR	nc	nc	Not_regulated
1354	lomR	nc	nc	Not_regulated
1355	insH1_5	nc	nc	Not_regulated
1356	stfR	nc	nc	Not_regulated
1357	tfaR	nc	nc	Not_regulated
1358	pinR	nc	nc	Not_regulated
1359	ynaE	nc	nc	Not_regulated
1360	ttcC	nc	nc	Not_regulated
1361	uspF	down	down	Not_regulated
1362	ompN	nc	nc	Not_regulated
1363	pfo	nc	nc	Not_regulated
1364	ydbJ	down	down	Not_regulated
1365	hslJ	down	down	Not_regulated
1366	ldhA	down	nc	Not_regulated
1367	ydbH	nc	nc	Not_regulated
1368	ynbE	nc	nc	Not_regulated
1369	ydbL	nc	nc	Not_regulated
1370	feaR	nc	nc	Activated
1371	feaB	nc	nc	Activated
1372	tynA	nc	nc	Not_regulated
1373	paaZ	nc	nc	Activated
1374	paaA	nc	nc	Activated
1375	paaB	nc	nc	Activated
1376	paaC	nc	nc	Activated
1377	paaD	nc	nc	Activated
1378	paaE	nc	nc	Activated
1379	paaF	nc	nc	Activated
1380	paaG	nc	nc	Activated
1381	paaH	nc	nc	Activated
1382	paaI	nc	nc	Activated
1383	paaJ	nc	nc	Activated
1384	paaK	nc	nc	Activated
1385	paaX	nc	nc	Not_regulated
1386	paaY	nc	nc	Not_regulated
1387	ynbG	nc	nc	Not_regulated
1388	ydbA	nc	nc	Not_regulated
1389	insD1_2	nc	nc	Not_regulated
1390	insC1_2	nc	nc	Not_regulated
1391	insI1_3	nc	nc	Not_regulated
1392	ydbC	down	nc	Not_regulated
1393	ydbD	nc	up	Not_regulated
1394	ynbA	nc	nc	Not_regulated
1395	ynbB	nc	nc	Not_regulated
1396	ynbC	nc	nc	Not_regulated
1397	ynbD	nc	nc	Not_regulated
1398	azoR	nc	nc	Not_regulated
1399	hrpA	nc	up	Not_regulated
1400	ydcF	nc	down	Not_regulated
1401	aldA	down	down	Activated
1402	gapC	nc	nc	Not_regulated
1403	cybB	nc	nc	Not_regulated
1404	ydcA	down	down	Not_regulated
1405	hokB	down	down	Not_regulated
1406	mokB	down	down	Not_regulated
1407	trg	nc	nc	Activated
1408	ydcI	nc	nc	Not_regulated
1409	ydcJ	down	nc	Not_regulated
1410	opgD	nc	nc	Not_regulated
1411	ydcH	down	down	Not_regulated
1412	rimL	nc	nc	Not_regulated
1413	ydcK	nc	nc	Not_regulated
1414	tehA	nc	nc	Not_regulated
1415	tehB	nc	nc	Not_regulated
1416	ydcL	nc	nc	Not_regulated
1417	insP	nc	nc	Not_regulated
1418	insQ	nc	down	Not_regulated
1419	ydcO	nc	nc	Not_regulated
1420	ydcN	nc	nc	Not_regulated
1421	ydcP	nc	nc	Not_regulated
1422	yncJ	down	nc	Not_regulated
1423	hicA	nc	nc	Activated
1424	hicB	nc	nc	Activated
1425	ydcR	nc	nc	Not_regulated
1426	ydcS	down	down	Not_regulated
1427	ydcT	down	down	Not_regulated
1428	ydcU	nc	nc	Not_regulated
1429	ydcV	down	down	Not_regulated
1430	patD	down	down	Not_regulated
1431	yncL	nc	nc	Not_regulated
1432	ydcX	nc	nc	Not_regulated
1433	ydcY	nc	down	Not_regulated
1434	ydcZ	nc	down	Not_regulated
1435	mnaT	nc	down	Not_regulated
1436	curA	nc	nc	Not_regulated
1437	mcbR	nc	nc	Not_regulated
1438	yncD	nc	nc	Not_regulated
1439	yncE	nc	down	Not_regulated
1440	ansP	nc	nc	Not_regulated
1441	yncG	nc	nc	Not_regulated
1442	yncH	nc	nc	Not_regulated
1443	rhsE	nc	nc	Not_regulated
1444	ydcD	nc	nc	Not_regulated
1445	yncI	nc	nc	Not_regulated
1446	ydcC	nc	nc	Not_regulated
1447	pptA	nc	nc	Not_regulated
1448	yddH	nc	down	Not_regulated
1449	nhoA	nc	nc	Not_regulated
1450	yddE	nc	nc	Not_regulated
1451	narV	nc	nc	Not_regulated
1452	narW	nc	nc	Not_regulated
1453	narY	down	nc	Not_regulated
1454	narZ	down	nc	Not_regulated
1455	narU	nc	nc	Not_regulated
1456	yddK	nc	nc	Not_regulated
1457	yddL	nc	nc	Not_regulated
1458	yddG	up	up	Not_regulated
1459	fdnG	nc	up	Not_regulated
1460	fdnH	nc	nc	Not_regulated
1461	fdnI	nc	nc	Not_regulated
1462	yddM	nc	nc	Not_regulated
1463	adhP	down	nc	Not_regulated
1464	maeA	nc	nc	Not_regulated
1465	sra	nc	nc	Not_regulated
1466	bdm	nc	down	Not_regulated
1467	osmC	down	nc	Not_regulated
1468	ddpF	nc	nc	Not_regulated
1469	ddpD	nc	nc	Not_regulated
1470	ddpC	nc	up	Not_regulated
1471	ddpB	nc	up	Not_regulated
1472	ddpA	nc	up	Not_regulated
1473	ddpX	nc	nc	Not_regulated
1474	dosP	nc	nc	Not_regulated
1475	dosC	nc	nc	Not_regulated
1476	yddW	nc	nc	Not_regulated
1477	gadC	down	down	Suppressed
1478	gadB	down	down	Suppressed
1479	pqqL	nc	nc	Not_regulated
1480	yddB	nc	up	Not_regulated
1481	yddA	up	up	Not_regulated
1482	ydeM	nc	nc	Not_regulated
1483	ydeN	nc	nc	Not_regulated
1484	ydeO	nc	down	Not_regulated
1485	safA	nc	down	Not_regulated
1486	ydeP	nc	down	Not_regulated
1487	ydeQ	nc	nc	Not_regulated
1488	ydeR	nc	nc	Not_regulated
1489	ydeS	nc	nc	Not_regulated
1490	ydeT	nc	nc	Not_regulated
1491	yneL	nc	nc	Not_regulated
1492	hipA	nc	nc	Not_regulated
1493	hipB	nc	nc	Not_regulated
1494	yneO	nc	nc	Not_regulated
1495	lsrK	down	down	Activated
1496	lsrR	down	down	Activated
1497	lsrA	down	down	Activated
1498	lsrC	down	down	Activated
1499	lsrD	down	down	Activated
1500	lsrB	down	down	Activated
1501	lsrF	down	down	Activated
1502	lsrG	down	down	Activated
1503	tam	nc	nc	Activated
1504	yneE	up	up	Not_regulated
1505	uxaB	nc	nc	Activated
1506	yneF	nc	up	Not_regulated
1507	yneG	nc	nc	Not_regulated
1508	glsB	up	up	Not_regulated
1509	sad	nc	nc	Not_regulated
1510	yneJ	nc	nc	Not_regulated
1511	yneK	nc	nc	Not_regulated
1512	ydeA	up	up	Not_regulated
1513	marC	nc	nc	Not_regulated
1514	marR	nc	nc	Activated
1515	marA	up	nc	Activated
1516	marB	nc	nc	Activated
1517	eamA	nc	nc	Not_regulated
1518	ydeE	nc	nc	Not_regulated
1519	yneM	nc	nc	Not_regulated
1520	dgcZ	nc	nc	Not_regulated
1521	ydeI	down	down	Not_regulated
1522	ydeJ	nc	nc	Not_regulated
1523	dcp	nc	nc	Not_regulated
1524	ydfG	nc	nc	Not_regulated
1525	rspR	nc	up	Not_regulated
1526	ydfZ	up	up	Not_regulated
1527	ydfI	nc	up	Not_regulated
1528	ydfJ	nc	nc	Not_regulated
1529	ydfK	nc	nc	Not_regulated
1530	pinQ	nc	nc	Not_regulated
1531	tfaQ	nc	nc	Not_regulated
1532	stfQ	nc	nc	Not_regulated
1533	nohQ	nc	nc	Not_regulated
1534	ynfO	nc	nc	Not_regulated
1535	ydfO	nc	nc	Not_regulated
1536	gnsB	nc	nc	Not_regulated
1537	ynfN	nc	nc	Not_regulated
1538	cspI	nc	nc	Not_regulated
1539	rzpQ	nc	nc	Not_regulated
1540	rzoQ	nc	nc	Not_regulated
1541	rrrQ	nc	nc	Not_regulated
1542	ydfR	nc	nc	Not_regulated
1543	essQ	nc	nc	Not_regulated
1544	cspB	nc	nc	Not_regulated
1545	cspF	nc	nc	Not_regulated
1546	quuQ	nc	nc	Not_regulated
1547	ydfU	nc	nc	Not_regulated
1548	rem	nc	nc	Not_regulated
1549	hokD	nc	nc	Not_regulated
1550	relE	nc	nc	Not_regulated
1551	relB	nc	nc	Not_regulated
1552	ydfV	nc	nc	Not_regulated
1553	flxA	nc	nc	Not_regulated
1554	intK	nc	nc	Not_regulated
1555	ydfX	nc	nc	Not_regulated
1556	dicC	nc	nc	Not_regulated
1557	dicA	nc	nc	Not_regulated
1558	ydfA	nc	nc	Not_regulated
1559	ydfB	nc	nc	Not_regulated
1560	ydfC	nc	nc	Not_regulated
1561	dicB	nc	nc	Not_regulated
1562	ydfD	nc	nc	Not_regulated
1563	ydfE	nc	nc	Not_regulated
1564	insD1_3	nc	nc	Not_regulated
1565	intQ	nc	nc	Not_regulated
1566	rspB	nc	up	Not_regulated
1567	rspA	nc	nc	Not_regulated
1568	ynfA	nc	nc	Not_regulated
1569	ynfB	down	down	Not_regulated
1570	speG	nc	down	Not_regulated
1571	ynfC	nc	nc	Not_regulated
1572	ynfD	down	down	Not_regulated
1573	ynfE	nc	nc	Not_regulated
1574	ynfF	nc	nc	Not_regulated
1575	ynfG	nc	nc	Not_regulated
1576	ynfH	nc	nc	Not_regulated
1577	dmsD	up	up	Not_regulated
1578	clcB	nc	nc	Not_regulated
1579	ynfK	nc	nc	Activated
1580	mlc	nc	nc	Dual
1581	ynfL	nc	nc	Not_regulated
1582	ynfM	nc	nc	Not_regulated
1583	asr	nc	nc	Not_regulated
1584	ydgU	nc	nc	Not_regulated
1585	ydgD	nc	nc	Not_regulated
1586	mdtI	nc	nc	Not_regulated
1587	mdtJ	up	nc	Not_regulated
1588	tqsA	down	down	Not_regulated
1589	pntB	nc	nc	Not_regulated
1590	pntA	nc	nc	Not_regulated
1591	ydgH	nc	nc	Not_regulated
1592	ydgI	nc	nc	Not_regulated
1593	folM	nc	nc	Not_regulated
1594	ydgC	nc	nc	Not_regulated
1595	rstA	nc	nc	Not_regulated
1596	rstB	nc	nc	Not_regulated
1597	tus	nc	nc	Not_regulated
1598	fumC	nc	nc	Activated
1599	fumA	down	down	Activated
1600	manA	nc	down	Dual
1601	ydgA	nc	nc	Not_regulated
1602	uidC	nc	nc	Activated
1603	uidB	nc	nc	Activated
1604	uidA	nc	nc	Activated
1605	uidR	nc	nc	Not_regulated
1606	hdhA	nc	up	Not_regulated
1607	malI	nc	nc	Dual
1608	malX	nc	nc	Activated
1609	malY	nc	nc	Activated
1610	add	up	nc	Not_regulated
1611	ydgJ	nc	nc	Not_regulated
1612	blr	nc	nc	Not_regulated
1613	cnu	nc	down	Not_regulated
1614	ydgK	nc	down	Not_regulated
1615	rsxA	nc	nc	Not_regulated
1616	rsxB	nc	nc	Not_regulated
1617	rsxC	nc	nc	Not_regulated
1618	rsxD	nc	nc	Not_regulated
1619	rsxG	nc	nc	Not_regulated
1620	rsxE	nc	nc	Not_regulated
1621	nth	nc	nc	Not_regulated
1622	dtpA	up	up	Not_regulated
1623	gstA	nc	nc	Not_regulated
1624	pdxY	up	nc	Not_regulated
1625	tyrS	nc	nc	Not_regulated
1626	pdxH	nc	nc	Not_regulated
1627	mliC	nc	down	Not_regulated
1628	anmK	down	down	Not_regulated
1629	slyB	down	down	Not_regulated
1630	slyA	nc	nc	Not_regulated
1631	ydhI	nc	nc	Not_regulated
1632	ydhJ	nc	nc	Not_regulated
1633	ydhK	nc	nc	Not_regulated
1634	sodC	down	down	Not_regulated
1635	ydhF	nc	nc	Not_regulated
1636	ydhL	nc	nc	Not_regulated
1637	nemR	nc	nc	Not_regulated
1638	nemA	nc	up	Not_regulated
1639	gloA	nc	nc	Not_regulated
1640	rnt	nc	nc	Not_regulated
1641	lhr	nc	nc	Not_regulated
1642	grxD	nc	nc	Not_regulated
1643	mepH	nc	nc	Not_regulated
1644	sodB	nc	nc	Suppressed
1645	ydhP	nc	nc	Not_regulated
1646	ynhF	nc	nc	Not_regulated
1647	purR	nc	nc	Not_regulated
1648	ydhB	nc	nc	Not_regulated
1649	ydhC	nc	nc	Not_regulated
1650	cfa	nc	nc	Not_regulated
1651	ribC	nc	nc	Not_regulated
1652	mdtK	nc	nc	Not_regulated
1653	ydhQ	down	nc	Not_regulated
1654	ydhR	nc	nc	Not_regulated
1655	ydhS	nc	nc	Not_regulated
1656	ydhT	nc	nc	Not_regulated
1657	ydhU	nc	nc	Not_regulated
1658	ydhX	nc	nc	Not_regulated
1659	ydhW	nc	nc	Not_regulated
1660	ydhV	nc	nc	Not_regulated
1661	ydhY	nc	nc	Not_regulated
1662	ydhZ	nc	nc	Not_regulated
1663	pykF	nc	nc	Not_regulated
1664	lpp	nc	nc	Not_regulated
1665	ldtE	nc	nc	Not_regulated
1666	sufE	nc	nc	Not_regulated
1667	sufS	nc	down	Not_regulated
1668	sufD	down	down	Not_regulated
1669	sufC	down	nc	Not_regulated
1670	sufB	down	nc	Not_regulated
1671	sufA	nc	nc	Not_regulated
1672	ydiH	nc	nc	Not_regulated
1673	menI	nc	nc	Not_regulated
1674	ydiJ	nc	nc	Not_regulated
1675	ydiK	nc	nc	Not_regulated
1676	ydiL	nc	nc	Not_regulated
1677	ydiM	nc	nc	Not_regulated
1678	ydiN	nc	nc	Not_regulated
1679	ydiB	nc	nc	Not_regulated
1680	aroD	up	up	Not_regulated
1681	ydiF	nc	nc	Not_regulated
1682	ydiO	nc	nc	Not_regulated
1683	ydiP	nc	up	Not_regulated
1684	ydiQ	nc	nc	Not_regulated
1685	ydiR	nc	nc	Not_regulated
1686	ydiS	nc	up	Not_regulated
1687	ydiT	nc	nc	Not_regulated
1688	fadK	nc	nc	Not_regulated
1689	ppsA	down	down	Not_regulated
1690	ppsR	down	down	Not_regulated
1691	aroH	nc	down	Not_regulated
1692	ydiE	nc	nc	Not_regulated
1693	ydiU	nc	nc	Not_regulated
1694	ydiV	nc	nc	Not_regulated
1695	nlpC	nc	nc	Not_regulated
1696	btuD	nc	nc	Not_regulated
1697	btuE	nc	nc	Not_regulated
1698	btuC	nc	nc	Not_regulated
1699	ihfA	nc	nc	Not_regulated
1700	pheT	down	down	Not_regulated
1701	pheS	nc	nc	Not_regulated
1702	pheM	nc	nc	Not_regulated
1703	rplT	nc	nc	Not_regulated
1704	rpmI	nc	nc	Not_regulated
1705	infC	nc	nc	Not_regulated
1706	thrS	nc	nc	Not_regulated
1707	arpB	nc	nc	Not_regulated
1708	yniD	nc	nc	Not_regulated
1709	ydiY	nc	up	Not_regulated
1710	pfkB	nc	nc	Not_regulated
1711	ydiZ	nc	nc	Not_regulated
1712	yniA	down	nc	Not_regulated
1713	yniB	nc	nc	Not_regulated
1714	yniC	nc	nc	Not_regulated
1715	ydjM	nc	nc	Not_regulated
1716	ydjN	nc	up	Not_regulated
1717	ydjO	up	up	Not_regulated
1718	cedA	nc	nc	Not_regulated
1719	katE	down	down	Not_regulated
1720	chbG	nc	nc	Activated
1721	chbF	nc	nc	Activated
1722	chbR	nc	down	Activated
1723	chbA	nc	nc	Activated
1724	chbC	nc	nc	Activated
1725	chbB	nc	nc	Activated
1726	osmE	nc	down	Not_regulated
1727	nadE	nc	down	Not_regulated
1728	cho	up	nc	Not_regulated
1729	ves	nc	nc	Not_regulated
1730	spy	down	down	Not_regulated
1731	astE	nc	nc	Not_regulated
1732	astB	nc	nc	Not_regulated
1733	astD	nc	nc	Not_regulated
1734	astA	nc	nc	Not_regulated
1735	astC	nc	nc	Not_regulated
1736	xthA	nc	up	Not_regulated
1737	ydjX	nc	nc	Not_regulated
1738	ydjY	nc	nc	Not_regulated
1739	ydjZ	nc	nc	Not_regulated
1740	ynjA	nc	nc	Not_regulated
1741	ynjB	up	up	Not_regulated
1742	ynjC	up	up	Not_regulated
1743	ynjD	up	up	Not_regulated
1744	ynjE	nc	up	Not_regulated
1745	ynjF	nc	nc	Not_regulated
1746	nudG	nc	nc	Not_regulated
1747	ynjH	nc	nc	Not_regulated
1748	gdhA	nc	nc	Suppressed
1749	ynjI	nc	nc	Not_regulated
1750	topB	nc	down	Not_regulated
1751	selD	down	down	Not_regulated
1752	ydjA	nc	nc	Not_regulated
1753	sppA	nc	nc	Not_regulated
1754	ansA	nc	nc	Not_regulated
1755	pncA	nc	nc	Not_regulated
1756	ydjE	nc	nc	Not_regulated
1757	ydjF	nc	nc	Not_regulated
1758	ydjG	nc	nc	Not_regulated
1759	ydjH	nc	nc	Not_regulated
1760	ydjI	nc	nc	Not_regulated
1761	ydjJ	nc	nc	Not_regulated
1762	ydjK	nc	nc	Not_regulated
1763	ydjL	nc	nc	Not_regulated
1764	yeaC	nc	up	Not_regulated
1765	msrB	nc	up	Not_regulated
1766	gapA	nc	up	Activated
1767	yeaD	nc	up	Not_regulated
1768	yeaE	nc	nc	Not_regulated
1769	mipA	nc	nc	Not_regulated
1770	yeaG	nc	nc	Not_regulated
1771	yeaH	nc	nc	Not_regulated
1772	yeaI	nc	up	Not_regulated
1773	yeaJ	nc	up	Not_regulated
1774	yeaK	nc	nc	Not_regulated
1775	yoaI	nc	nc	Not_regulated
1776	yeaL	nc	up	Not_regulated
1777	yeaM	nc	nc	Not_regulated
1778	yeaN	nc	nc	Not_regulated
1779	yeaO	nc	nc	Not_regulated
1780	yoaF	down	nc	Not_regulated
1781	yeaP	up	nc	Not_regulated
1782	yoaK	nc	nc	Not_regulated
1783	yoaJ	nc	nc	Not_regulated
1784	yeaQ	nc	up	Not_regulated
1785	yoaG	nc	nc	Not_regulated
1786	yeaR	nc	nc	Not_regulated
1787	leuE	nc	nc	Not_regulated
1788	dmlR	down	down	Not_regulated
1789	dmlA	nc	nc	Not_regulated
1790	yeaV	nc	nc	Not_regulated
1791	yeaW	up	nc	Not_regulated
1792	yeaX	nc	nc	Not_regulated
1793	rnd	nc	down	Not_regulated
1794	fadD	down	down	Activated
1795	yeaY	nc	nc	Not_regulated
1796	tsaB	up	up	Not_regulated
1797	yoaA	nc	nc	Not_regulated
1798	yoaB	nc	nc	Not_regulated
1799	yoaC	nc	nc	Not_regulated
1800	yoaH	nc	nc	Not_regulated
1801	pabB	up	nc	Not_regulated
1802	nudL	nc	nc	Not_regulated
1803	sdaA	nc	nc	Not_regulated
1804	yoaD	nc	nc	Not_regulated
1805	yoaE	nc	nc	Not_regulated
1806	manX	down	down	Activated
1807	manY	down	nc	Activated
1808	manZ	down	nc	Activated
1809	yobD	nc	nc	Not_regulated
1810	mntP	up	nc	Not_regulated
1811	rlmA	nc	nc	Not_regulated
1812	cspC	nc	down	Not_regulated
1813	yobF	nc	down	Not_regulated
1814	yebO	nc	nc	Not_regulated
1815	mgrB	nc	down	Not_regulated
1816	yobH	nc	down	Not_regulated
1817	kdgR	nc	nc	Not_regulated
1818	yebQ	nc	nc	Not_regulated
1819	htpX	down	down	Not_regulated
1820	prc	nc	nc	Not_regulated
1821	proQ	nc	nc	Not_regulated
1822	msrC	nc	nc	Not_regulated
1823	yebS	nc	nc	Not_regulated
1824	yebT	nc	nc	Not_regulated
1825	rsmF	up	up	Not_regulated
1826	yebV	nc	nc	Not_regulated
1827	yebW	nc	nc	Not_regulated
1828	pphA	nc	nc	Not_regulated
1829	yebY	nc	nc	Not_regulated
1830	yebZ	nc	nc	Not_regulated
1831	yobA	nc	nc	Not_regulated
1832	holE	nc	down	Not_regulated
1833	yobB	nc	nc	Not_regulated
1834	exoX	nc	nc	Not_regulated
1835	ptrB	nc	nc	Not_regulated
1836	yebE	down	nc	Not_regulated
1837	yebF	nc	down	Not_regulated
1838	yebG	up	nc	Not_regulated
1839	purT	up	up	Not_regulated
1840	eda	nc	nc	Not_regulated
1841	edd	nc	nc	Not_regulated
1842	zwf	nc	nc	Not_regulated
1843	yebK	nc	nc	Not_regulated
1844	pykA	nc	nc	Not_regulated
1845	lpxM	nc	nc	Not_regulated
1846	mepM	nc	nc	Not_regulated
1847	znuA	nc	down	Not_regulated
1848	znuC	nc	nc	Not_regulated
1849	znuB	nc	nc	Not_regulated
1850	ruvB	nc	nc	Not_regulated
1851	ruvA	nc	nc	Not_regulated
1852	yobI	nc	nc	Not_regulated
1853	yebB	nc	nc	Not_regulated
1854	ruvC	nc	up	Not_regulated
1855	yebC	nc	up	Not_regulated
1856	nudB	nc	up	Not_regulated
1857	aspS	nc	up	Not_regulated
1858	yecD	down	nc	Not_regulated
1859	yecE	down	nc	Not_regulated
1860	yecN	nc	nc	Not_regulated
1861	cmoA	nc	nc	Not_regulated
1862	cmoB	nc	nc	Not_regulated
1863	torZ	nc	nc	Not_regulated
1864	torY	nc	nc	Not_regulated
1865	cutC	nc	nc	Not_regulated
1866	yecM	nc	nc	Not_regulated
1867	argS	nc	nc	Not_regulated
1868	yecT	nc	nc	Not_regulated
1869	flhE	nc	nc	Not_regulated
1870	flhA	nc	nc	Not_regulated
1871	flhB	nc	nc	Not_regulated
1872	cheZ	nc	nc	Not_regulated
1873	cheY	nc	nc	Not_regulated
1874	cheB	nc	nc	Not_regulated
1875	cheR	nc	nc	Not_regulated
1876	tap	nc	nc	Not_regulated
1877	tar	nc	nc	Not_regulated
1878	cheW	nc	nc	Not_regulated
1879	cheA	nc	nc	Not_regulated
1880	motB	nc	nc	Not_regulated
1881	motA	nc	nc	Not_regulated
1882	flhC	nc	nc	Activated
1883	flhD	nc	nc	Activated
1884	uspC	nc	nc	Not_regulated
1885	otsA	nc	nc	Not_regulated
1886	otsB	nc	nc	Not_regulated
1887	araH	nc	nc	Activated
1888	araG	down	nc	Activated
1889	araF	down	down	Activated
1890	ftnB	down	down	Not_regulated
1891	yecJ	up	nc	Not_regulated
1892	azuC	nc	nc	Suppressed
1893	yecR	nc	nc	Not_regulated
1894	ftnA	nc	nc	Not_regulated
1895	yecH	nc	nc	Not_regulated
1896	tyrP	nc	nc	Not_regulated
1897	yecA	nc	nc	Not_regulated
1898	pgsA	nc	nc	Not_regulated
1899	uvrC	nc	nc	Not_regulated
1900	uvrY	nc	nc	Not_regulated
1901	yecF	nc	nc	Not_regulated
1902	sdiA	nc	nc	Not_regulated
1903	yecC	nc	nc	Not_regulated
1904	yecS	nc	nc	Not_regulated
1905	dcyD	nc	nc	Not_regulated
1906	fliY	nc	nc	Not_regulated
1907	fliZ	nc	nc	Not_regulated
1908	fliA	nc	nc	Not_regulated
1909	fliC	nc	nc	Not_regulated
1910	fliD	nc	nc	Not_regulated
1911	fliS	nc	nc	Not_regulated
1912	fliT	nc	nc	Not_regulated
1913	amyA	down	down	Not_regulated
1914	yedD	nc	nc	Not_regulated
1915	yedE	nc	up	Not_regulated
1916	yedF	nc	up	Not_regulated
1917	yedK	nc	nc	Not_regulated
1918	yedL	nc	nc	Not_regulated
1919	yedN	nc	nc	Not_regulated
1920	intG	nc	nc	Not_regulated
1921	fliE	nc	nc	Not_regulated
1922	fliF	nc	nc	Not_regulated
1923	fliG	nc	nc	Not_regulated
1924	fliH	nc	nc	Not_regulated
1925	fliI	nc	nc	Not_regulated
1926	fliJ	nc	nc	Not_regulated
1927	fliK	nc	nc	Not_regulated
1928	fliL	nc	nc	Not_regulated
1929	fliM	nc	nc	Not_regulated
1930	fliN	nc	nc	Not_regulated
1931	fliO	nc	nc	Not_regulated
1932	fliP	nc	nc	Not_regulated
1933	fliQ	nc	nc	Not_regulated
1934	fliR	down	down	Not_regulated
1935	rcsA	nc	nc	Not_regulated
1936	dsrB	nc	nc	Not_regulated
1937	yodD	nc	nc	Not_regulated
1938	yedP	nc	nc	Not_regulated
1939	yedQ	nc	nc	Not_regulated
1940	yodC	nc	down	Not_regulated
1941	yedI	nc	nc	Not_regulated
1942	yedA	nc	down	Not_regulated
1943	vsr	up	up	Not_regulated
1944	dcm	up	up	Not_regulated
1945	yedJ	nc	nc	Not_regulated
1946	yedR	nc	nc	Not_regulated
1947	yedS	nc	nc	Not_regulated
1948	hchA	nc	nc	Not_regulated
1949	yedV	nc	up	Not_regulated
1950	yedW	nc	nc	Not_regulated
1951	hiuH	nc	nc	Not_regulated
1952	yedY	nc	nc	Not_regulated
1953	yedZ	nc	nc	Not_regulated
1954	zinT	nc	nc	Not_regulated
1955	yodB	nc	nc	Not_regulated
1956	mtfA	nc	nc	Not_regulated
1957	yeeJ	nc	nc	Not_regulated
1958	yeeL	nc	nc	Not_regulated
1959	shiA	nc	down	Not_regulated
1960	amn	nc	nc	Not_regulated
1961	yeeN	nc	up	Not_regulated
1962	yeeO	nc	up	Not_regulated
1963	cbl	nc	nc	Not_regulated
1964	nac	nc	nc	Not_regulated
1965	ldtA	nc	nc	Not_regulated
1966	cobT	nc	up	Not_regulated
1967	cobS	nc	nc	Not_regulated
1968	cobU	nc	nc	Not_regulated
1969	yeeH	nc	nc	Not_regulated
1970	insH1_6	nc	nc	Not_regulated
1971	yoeG	nc	nc	Not_regulated
1972	yoeH	nc	nc	Not_regulated
1973	yoeA	nc	nc	Not_regulated
1974	insD1_4	nc	nc	Not_regulated
1975	insC1_3	nc	nc	Not_regulated
1976	yeeP	nc	nc	Not_regulated
1977	flu	nc	up	Not_regulated
1978	yeeR	nc	nc	Not_regulated
1979	yeeS	nc	nc	Not_regulated
1980	yeeT	nc	nc	Not_regulated
1981	cbeA	nc	nc	Not_regulated
1982	cbtA	nc	nc	Not_regulated
1983	yeeW	nc	nc	Not_regulated
1984	yoeD	nc	nc	Not_regulated
1985	yoeF	nc	nc	Not_regulated
1986	yeeX	nc	nc	Not_regulated
1987	yeeA	nc	nc	Not_regulated
1988	sbmC	nc	down	Activated
1989	dacD	nc	nc	Not_regulated
1990	sbcB	nc	nc	Not_regulated
1991	yeeD	nc	nc	Not_regulated
1992	yeeE	nc	nc	Not_regulated
1993	plaP	nc	nc	Not_regulated
1994	yoeI	nc	nc	Not_regulated
1995	yeeY	nc	nc	Not_regulated
1996	yeeZ	nc	nc	Not_regulated
1997	yoeB	nc	nc	Not_regulated
1998	yefM	nc	nc	Not_regulated
1999	hisL	nc	nc	Not_regulated
[truncated: 2,314 more rows]

## Sheet: ExtFig9b-i
library	group	malG	malE	malK	lamB	malM	araF	gatB	gatC	rbsD	rbsA	rbsC	manX	ulaA	glpT	glpF	rhaT	dcuA	dctA	tnaB	fadL	aldB	acs	agp	fumA	gatD	gatZ	aldA	gcvP	gcvT	ulaD	aspA	tnaA	fadD	glpK	lsrK	lsrR	lsrA	lsrC	lsrD	lsrB	lsrF	lsrG	araC	rhaR	rhaS	tdcA	malT	caiF
CmL05G02F1	1	4.86374	6.96187	6.17389	6.88761	6.59274	8.54736	10.3401	11.853	7.60617	6.20819	6.35626	9.56215	4.7379	6.47371	6.8359	9.3596	7.57759	7.2686	6.93754	6.32534	7.47989	7.19866	6.19457	8.52848	11.0574	12.9737	9.89152	9.03497	8.57128	3.89444	9.91403	9.49775	7.04393	7.76439	7.70557	7.56441	6.53445	5.49499	5.26667	6.23506	5.83063	5.51705	5.40322	8.42582	6.05076	6.59274	8.7034	5.42672
CmL05G03F1	1	4.92647	6.90505	5.18936	6.69138	6.26426	9.2882	10.5289	12.1629	8.37192	6.59748	6.23129	9.13397	5.55176	7.70332	7.36252	10.0365	8.20366	7.55467	6.47608	6.73319	7.5107	7.98129	6.90505	8.89834	11.3918	13.6663	10.4754	9.4402	8.94864	4.46994	10.0771	9.12053	8.14291	8.38697	7.9887	7.52437	6.70945	5.77407	5.44078	6.66075	6.10957	5.42628	6.30444	9.08176	7.0819	6.62946	8.27415	5.67947
CmL05G04F1	1	3.74659	6.26079	4.36272	5.55388	5.61992	8.79125	10.466	12.1598	7.97501	6.19732	6.56732	9.41892	4.32362	6.40823	6.76268	9.63494	8.02156	7.36363	7.23257	5.91118	7.28947	6.94763	6.64866	8.49612	11.2619	13.4281	9.63893	8.81259	8.38182	3.62322	9.7792	10.1045	7.29958	7.94955	7.37323	7.17881	5.61992	5.2124	4.64236	5.69843	5.41198	4.98071	5.71363	8.6443	5.84369	5.37421	7.83952	5.1012
CmL05G05F1	1	3.60016	4.51936	3.97536	3.97536	4.27285	7.53156	8.74806	10.6346	6.86524	6.39518	5.07635	7.78818	4.72983	3.97536	5.22269	10.5083	6.90914	7.1477	6.33208	6.04782	6.33208	6.95174	5.88149	7.66557	9.8952	11.9381	10.0105	8.2474	7.25366	5.07635	9.30303	8.90805	8.2644	7.07248	7.25366	6.86524	5.79054	3.97536	3.60016	4.72983	4.51936	4.27285	6.19694	9.67768	6.45564	4.27285	8.33046	3.60016
CmL05G05F2	1	5.06361	6.3726	4.95287	6.2374	5.69972	8.51968	10.5566	12.2097	7.97794	6.00738	6.66379	8.9419	4.83292	6.03483	6.81391	12.0987	8.64072	8.37686	4.5582	8.21833	8.55328	9.3713	7.21274	9.06014	11.3163	13.5733	11.4084	8.23617	7.81337	4.95287	10.0733	5.89207	9.00916	7.95657	7.898	7.20068	7.32816	6.6282	5.47772	7.06083	6.43573	6.11416	5.86174	11.1332	8.894	6.5917	8.87134	5.95088
CmL05G05F3	1	3.68933	5.80073	3.48071	5.5564	4.74391	7.33712	10.6411	12.0647	7.96068	6.19204	6.19204	8.84868	3.75267	5.80073	6.47158	10.6619	7.67213	6.82832	5.42648	6.20342	6.99475	7.0588	6.49029	8.61941	11.4326	13.2307	9.92775	8.34155	7.76337	2.82999	9.66819	7.75952	7.64734	7.79003	6.87888	6.94816	5.50215	4.83452	4.22419	5.26208	4.64723	4.91978	5.57404	9.99559	6.96831	4.7124	8.10114	4.64723
G01F1	1	5.01128	7.57728	5.7275	6.5563	6.04964	5.84306	9.02141	10.6336	7.83092	6.37321	6.34935	9.77624	6.36728	5.33659	7.27568	9.79126	8.57871	6.10767	7.93276	5.40762	7.39118	6.45374	7.29454	7.62028	9.54373	12.5141	8.37075	9.24557	9.16158	4.85061	9.82192	10.7952	8.09937	8.37667	6.68578	6.20394	5.60187	4.41783	3.76098	4.44059	4.50679	4.195	6.9584	8.81153	7.09737	5.86846	8.08499	5.80848
G01M1	1	5.48413	7.31095	5.48413	6.72582	5.68782	5.96363	9.46043	11.1204	7.71679	6.29823	5.52724	9.38041	5.19437	5.13986	7.24792	9.794	8.40654	7.81572	7.74445	5.99468	8.14809	7.61057	6.81549	7.94054	10.3716	12.614	9.82456	9.03327	8.01056	5.08322	9.67686	10.108	7.88363	8.35364	7.41789	7.40639	6.64984	6.29823	5.08322	6.52781	6.27312	5.76187	6.27312	8.84168	7.55958	5.34651	8.09177	4.89858
G01F2	1	5.01791	7.1784	5.27111	6.79369	5.81076	5.16149	9.28676	11.1646	7.07336	5.52235	6.78632	8.46036	4.94038	5.09148	7.13265	11.2268	8.2408	6.9731	5.4118	6.52821	8.44407	7.74002	6.53701	8.28329	10.0761	12.5495	9.91909	9.09437	8.54137	4.31964	9.3075	7.45883	7.96223	8.14325	7.59998	7.16709	6.68696	6.02622	5.4496	6.72599	6.27808	5.22825	5.62503	9.97605	7.82876	3.44985	8.12876	4.54589
G01M2	1	5.75331	7.5146	6.06816	7.42908	6.2537	6.62451	9.6388	11.4644	7.46175	6.2537	6.20308	8.59039	4.48344	5.56571	6.30261	11.5799	8.97683	7.42908	6.91924	6.2537	7.92703	6.68109	7.25365	7.37294	10.4536	12.6848	8.84271	9.66475	9.1605	4.2034	9.86119	8.77067	7.69027	8.05386	7.33818	7.27831	6.2537	5.75331	4.91944	6.27836	5.60523	5.60523	6.15061	10.4482	8.37292	7.01039	8.60509	5.15073
G01F3	1	4.77168	7.41725	5.48505	6.76435	6.44961	9.79741	9.86819	11.6191	7.58993	6.41401	7.00353	9.45427	5.09316	4.96123	7.33967	11.33	8.21465	7.83848	8.16625	6.62803	9.16293	7.81683	6.5645	9.0234	10.4397	12.5605	9.9587	9.25838	8.69736	4.26449	10.4047	10.2713	7.7584	8.36953	8.13597	8.19171	7.3012	6.30936	5.75925	7.0691	6.55799	6.55799	6.34761	10.1926	7.76689	4.77168	7.92955	4.83767
G01F4	1	4.84781	6.61447	5.25881	6.32642	5.88311	6.77772	9.69013	11.5418	7.63222	6.06095	6.61814	8.68807	4.0052	5.53233	7.59356	11.2172	8.51567	7.55384	6.35752	6.44697	8.38703	8.05978	7.00793	8.28674	10.7072	13.0983	10.1596	9.47963	9.13715	3.70713	9.59409	8.47574	8.4574	8.58768	8.02976	7.65921	6.9214	6.11914	5.46866	7.07895	6.76121	6.12431	6.3487	9.91132	7.77231	5.58583	7.8509	4.63226
G01F5	1	3.1395	4.15001	3.09939	4.51272	4.41805	4.73846	7.32704	9.12183	5.09531	4.85145	5.66844	7.58846	3.74454	4.55783	5.3978	6.78851	7.44177	5.56913	4.9336	5.09531	6.94948	5.80565	5.95923	6.98569	7.81435	11.2487	7.36137	8.93003	8.53639	3.71829	8.15368	7.95586	7.34645	6.8978	6.88605	6.36236	4.86348	4.72534	3.71829	4.72534	4.51272	4.61585	5.72885	5.94798	4.87541	2.62154	6.83506	4.43427
G01M3	1	4.79594	5.15853	4.104	5.26163	4.49106	5.61311	8.80031	10.2508	5.82993	5.61311	6.1316	7.93509	4.49106	5.53294	7.24919	10.1093	8.3166	7.06191	6.18504	5.76122	7.60337	5.95826	6.42605	6.74354	9.06549	11.803	8.60828	8.56861	7.58361	4.79594	9.49911	7.9506	7.17188	7.9194	6.63251	6.55343	5.53294	4.31047	5.44805	5.68907	4.31047	4.31047	6.18504	8.96976	6.59351	4.79594	7.99616	4.65154
CmL05G07F1	2	3.08207	3.58999	2.66086	4.36587	5.06538	3.9649	3.08207	5.39438	3.40768	3.89731	4.79523	6.22761	2.95486	3.9649	4.75761	4.86766	7.25589	5.12569	3.08207	5.26628	5.03425	4.31497	5.00243	7.20089	4.26221	6.97364	5.92227	7.8231	7.27599	3.50171	7.95361	5.26628	7.47457	6.59064	7.08415	6.35904	4.5086	3.67317	3.67317	3.75182	4.20745	3.75182	5.26628	4.09127	1.79295	2.95486	6.67379	3.8264
CmL05G07F2	2	1.97223	3.84142	3.55236	4.77336	5.23874	3.19048	1.97223	5.1357	2.7063	4.77336	4.46875	6.60911	0.4017	5.02473	5.02473	3.55236	7.87997	5.50991	3.55236	5.80678	5.42506	5.02473	5.80678	7.47819	4.28835	7.17462	5.87234	7.67476	8.44078	4.46875	8.81886	4.08212	7.69302	6.57013	6.44642	6.60911	5.23874	4.46875	4.90452	4.08212	3.19048	4.46875	5.66597	4.46875	2.7063	1.97223	7.03843	3.55236
CmL05G07F3	2	0.4017	3.69044	2.83099	5.3883	4.92096	5.17347	2.83099	5.17347	3.69044	4.92096	5.17347	6.64139	3.69044	4.22534	3.69044	0.4017	7.0725	5.88915	4.22534	5.74072	4.22534	4.92096	5.74072	6.87299	5.17347	6.87299	5.3883	8.70919	7.63181	3.69044	9.0774	3.69044	7.49947	6.36536	7.45252	7.13331	4.61467	2.83099	4.61467	5.17347	0.4017	4.61467	6.26023	5.17347	3.69044	4.22534	7.54495	4.61467
CmL05G08F1	2	2.0284	3.03865	2.44857	4.70858	3.77969	3.45623	4.54774	5.54953	3.2625	4.54774	4.85328	6.61275	2.0284	4.15961	4.15961	4.36669	6.65285	5.63209	2.77357	5.46196	5.31974	4.78274	5.04629	7.10711	4.98477	6.72986	6.34547	7.55088	6.93891	3.03865	8.3765	4.85328	7.07795	6.07733	6.61275	6.55043	4.6304	3.03865	3.91775	4.26686	2.77357	2.77357	4.70858	4.70858	2.77357	2.44857	6.69187	3.03865
CmL05G09F1	2	2.40647	4.40766	2.40647	5.29048	4.65565	3.21451	2.86633	5.61734	4.2656	4.10801	5.72983	6.8918	3.21451	3.21451	5.88365	4.65565	6.06614	5.61734	3.72935	5.36205	5.93148	5.49533	6.56784	7.39669	4.65565	7.60277	6.506	8.72545	8.28455	4.10801	8.32092	5.83417	6.73889	7.32687	5.97778	5.67468	3.49477	3.49477	3.21451	4.96238	3.49477	3.72935	5.43023	5.21519	1.72745	2.40647	6.02264	3.49477
CmL05G10F1	2	3.3076	3.641	1.60269	4.3361	3.91162	4.13942	3.82693	5.99901	4.27347	4.8032	4.61397	6.76252	3.17683	3.99162	4.93043	4.3361	6.41627	5.97953	3.641	5.57452	5.28813	4.8032	5.15549	6.96434	5.22333	7.20147	6.69244	7.25107	6.18063	3.641	8.28107	5.25609	6.64375	6.41627	6.93429	6.26353	4.208	3.73696	3.73696	3.03301	3.03301	3.82693	4.27347	5.25609	2.69358	3.03301	6.45911	4.27347
CmL05G12F1	2	2.42367	3.74996	2.82754	4.74105	4.3081	4.34958	3.04512	5.67265	3.47806	3.86883	4.5045	6.73434	3.14272	3.74996	5.58854	5.48068	7.12314	5.36409	3.04512	5.48068	5.14603	4.22139	6.08243	7.08066	4.3899	7.43392	6.32005	8.48765	7.93743	3.40124	8.3437	5.67265	7.45782	7.39483	7.0369	6.33045	4.03058	3.23414	3.6204	3.55098	3.97865	3.97865	5.14603	5.25918	3.81062	2.82754	6.67847	3.14272
CmL05G13F1	2	3.52065	3.83772	2.23459	4.54381	4.43513	3.37133	3.29045	5.3106	3.65595	4.67705	4.79902	6.69268	3.01641	3.94731	5.33096	4.67705	6.33761	5.37085	4.09751	5.3106	5.11309	4.91148	5.63931	7.42384	4.09751	6.8771	5.98604	7.27937	6.98385	2.79974	8.69657	4.50849	6.93146	6.4349	7.17622	6.98385	4.79902	3.89356	2.91214	3.94731	3.11366	3.20476	4.91148	4.64488	3.44792	3.11366	7.02193	2.91214
CmL05G14F1	2	3.05643	3.93707	1.86937	4.62339	4.57714	4.37574	3.86191	5.32909	3.51467	4.26341	5.30091	6.84354	2.91486	4.07658	5.4875	4.98395	7.15035	5.51229	3.30367	6.27653	6.02416	4.32066	5.35673	7.03533	4.83469	7.17385	5.9353	8.02805	7.53607	2.58169	8.99391	6.12404	7.51169	7.49935	6.4661	6.2023	4.42879	2.75787	2.91486	4.47995	3.41302	3.41302	4.79484	5.21291	3.18534	3.30367	6.81394	4.42879
CmL05G14F2	2	3.47008	4.93557	4.59068	4.93557	4.93557	4.77341	4.13655	6.1878	4.13655	5.98041	5.44679	6.62827	5.21371	5.64741	7.3286	6.80657	7.41364	5.73814	5.08133	5.33495	5.55058	5.8235	6.4784	7.00233	4.77341	6.92718	6.05291	8.54	7.99487	2.96865	8.51456	5.44679	7.23822	7.9576	6.4784	6.42478	4.77341	4.93557	5.08133	3.84147	3.84147	2.96865	5.73814	6.62827	5.33495	5.08133	6.88809	4.77341
G01F1	3	4.91395	7.48952	5.63468	6.46654	5.95822	5.75078	8.93487	10.5475	7.74347	6.28292	6.25899	9.68999	6.27698	5.24159	7.18746	9.70501	8.49192	6.01648	7.84543	5.31306	7.30315	6.36369	7.20636	7.53258	9.45741	12.4282	8.28381	9.15914	9.07511	4.75192	9.73569	10.7091	8.01219	8.28973	6.59636	6.1131	5.50842	4.31461	3.64763	4.33764	4.40462	4.08886	6.8696	8.72488	7.00885	5.77629	7.99781	5.71604
G01M1	3	5.41441	7.2476	5.41441	6.66122	5.61927	5.89642	9.39901	11.0593	7.65405	6.23233	5.45777	9.31897	5.12266	5.06774	7.18446	9.7327	8.34452	7.75311	7.68175	5.9276	8.08584	7.54769	6.75111	7.87808	10.3105	12.553	9.76327	8.97166	7.94818	5.01064	9.61553	10.0468	7.8211	8.29158	7.35472	7.3432	6.58504	6.23233	5.01064	6.46266	6.20714	5.69371	6.20714	8.77996	7.49662	5.2759	8.02947	4.8244
G01F2	3	4.95529	7.12559	5.21053	6.74002	5.7535	5.10007	9.23612	11.1144	7.02034	5.46347	6.73263	8.40921	4.87706	5.0295	7.07975	11.1766	8.18946	6.91986	5.3522	6.47379	8.39291	7.68812	6.48263	8.23198	10.0257	12.4995	9.86867	9.04363	8.49028	4.2491	9.25686	7.40652	7.9106	8.09182	7.54788	7.11426	6.63301	5.96996	5.39025	6.67214	6.22283	5.16735	5.56676	9.92565	7.77697	3.3621	8.07731	4.47835
G01M2	3	5.70024	7.46693	6.01659	7.38127	6.20287	6.57491	9.59286	11.4188	7.41399	6.20287	6.15206	8.5439	4.41948	5.51157	6.25196	11.5343	8.93059	7.38127	6.87042	6.20287	7.87992	6.63166	7.20553	7.32504	10.4079	12.6393	8.7964	9.61882	9.11436	4.13545	9.81533	8.72431	7.64286	8.00689	7.29021	7.23023	6.20287	5.70024	4.86034	6.22762	5.55133	5.55133	6.09939	10.4025	8.32626	6.96177	8.55861	5.09366
G01F3	3	4.66705	7.32387	5.38566	6.66975	6.3542	9.70575	9.77655	11.5277	7.49679	6.31849	6.90944	9.3625	4.99122	4.85826	7.24617	11.2386	8.12218	7.74564	8.07373	6.5331	9.07104	7.72396	6.4694	8.93145	10.3482	12.4692	9.86708	9.16653	8.60523	4.15418	10.3132	10.1798	7.66547	8.27718	8.04343	8.09921	7.20764	6.21352	5.66127	6.97514	6.46287	6.46287	6.25189	10.101	7.67397	4.66705	7.83681	4.73364
G01F4	3	4.76551	6.54174	5.17988	6.25282	5.80775	6.70542	9.62089	11.4729	7.56149	5.98637	6.54542	8.61836	3.91208	5.45516	7.52278	11.1482	8.44584	7.48301	6.28401	6.37375	8.3171	7.98956	6.93615	8.21673	10.6382	13.0295	10.0905	9.41032	9.06769	3.60837	9.52482	8.40588	8.38753	8.5179	7.95951	7.58852	6.84943	6.04478	5.39111	7.00731	6.68886	6.04997	6.27517	9.84215	7.70177	5.50897	7.78045	4.54777
G01F5	3	3.02	4.05275	2.97863	4.42029	4.32447	4.64846	7.24899	9.04547	5.00846	4.76254	5.58526	7.5108	3.6402	4.46591	5.31307	6.70939	7.3639	5.48542	4.84543	5.00846	6.87073	5.72316	5.87743	6.90701	7.73698	11.1729	7.28338	8.85357	8.45969	3.61343	8.07667	7.87865	7.26843	6.81893	6.80716	6.28205	4.77468	4.63521	3.61343	4.63521	4.42029	4.52458	5.64598	5.86613	4.78671	2.48269	6.75604	4.34089
G01M3	3	4.70592	5.07158	4.00547	5.17541	4.39779	5.52906	8.72318	10.1742	5.74696	5.52906	6.04989	7.85725	4.39779	5.44844	7.17041	10.0327	8.23912	6.98278	6.10353	5.67792	7.52514	5.87586	6.34535	6.66371	8.9885	11.7266	8.53103	8.49133	7.50535	4.70592	9.4223	7.87278	7.09297	7.84155	6.55239	6.47311	5.44844	4.21493	5.36304	5.60541	4.21493	4.21493	6.10353	8.89273	6.51329	4.70592	7.91839	4.56007
GmL02G02F1	3	5.85057	7.97239	6.34073	6.87943	6.45484	7.44656	9.59143	11.135	8.06514	6.45484	6.28011	9.02598	4.79106	6.65909	7.93356	10.8287	8.6483	7.81035	7.55288	7.72195	8.44241	7.74457	6.56057	8.31222	10.1271	12.6245	9.99661	8.74119	7.97239	5.10249	10.0384	9.91423	8.82845	8.71852	7.33178	7.03429	6.61067	5.93164	3.84242	6.39891	6.34073	5.23616	6.21683	9.3325	8.04706	5.10249	9.10675	4.95516
GmL02G04F1	3	5.94181	7.47875	6.01721	6.82198	6.82198	6.74521	9.32632	10.8803	8.43093	6.30488	6.40186	9.05432	5.69883	5.41888	6.66412	10.4266	8.17332	7.31575	7.76543	7.2478	8.99026	8.97983	6.94723	8.61748	10.0698	12.3518	10.3432	8.38105	8.33267	4.95668	9.90088	9.85137	8.73381	7.83654	8.28092	7.95633	7.63851	6.8313	6.40186	7.45484	7.02235	6.74521	6.86797	9.16437	8.28939	5.63643	9.65617	6.25729
GmL02G05F1	3	5.46101	7.06348	4.67485	6.47742	6.51598	5.47412	8.99178	10.7233	9.48355	7.5735	6.14977	8.66571	4.55652	4.62868	6.50963	8.63684	7.4159	7.33193	7.40567	6.48392	8.14264	8.28898	6.49683	7.95424	9.94633	12.6007	9.79775	8.8252	8.59092	3.79458	9.23077	9.99093	7.94955	7.58564	7.95891	7.17612	6.33371	6.06562	5.36569	6.92706	6.71693	6.30464	6.31196	7.25423	5.98545	4.02594	9.32789	4.88586
GmL02G05F3	3	4.87372	6.66227	5.72557	6.36472	5.84882	6.88022	9.16585	11.0115	6.95071	5.96236	5.81898	8.74572	4.31324	5.23176	6.32281	10.7521	8.31987	7.51325	6.6955	5.84882	7.85947	7.06951	6.23514	7.00472	9.97973	12.2371	9.22393	8.43254	7.53176	3.38428	9.45732	8.55525	7.52254	7.95859	6.42538	6.38522	6.04202	5.18574	4.68811	5.75738	5.65976	4.98539	5.31962	9.67283	7.90279	4.62053	8.18601	4.13096
GmL02G07F1	3	4.96094	7.65864	5.89799	6.97966	6.47215	6.83229	8.85095	10.6141	7.19064	5.27663	5.81555	8.60807	4.84934	5.7281	7.24205	10.6422	8.14574	7.21336	7.45583	6.12721	7.37178	7.04987	6.50935	7.7324	9.49538	12.0691	9.42274	8.13217	7.61055	4.16158	9.73572	10.0016	7.46668	8.43661	7.18736	6.92172	6.14081	5.32512	4.53579	6.1543	5.64459	5.09282	5.86558	9.18729	7.6539	6.05717	8.33669	5.16119
GmL02G08F1	3	4.49332	6.36767	5.19123	6.13064	6.1203	7.16624	8.80867	10.4927	8.24449	6.06745	5.60129	8.66665	5.26818	5.64523	6.55593	11.0327	8.2844	7.201	6.3412	6.22052	7.17125	7.33672	6.23017	8.30738	9.50811	12.2646	10.0627	8.12026	8.00413	4.39379	9.73178	8.4587	7.82787	7.27279	7.39364	6.52491	5.94388	5.55597	4.67387	6.07817	5.50918	4.88407	5.6738	9.40005	7.70868	6.16123	9.2132	5.46082
GmL02G09F1	3	4.60521	6.40791	4.45	5.62681	6.06157	6.18485	8.94919	10.7454	8.40778	5.99012	6.42469	7.68344	5.06715	4.86076	6.61575	11.5451	8.13332	7.46975	6.79092	7.24028	8.41933	8.97148	7.48981	8.57676	9.75602	12.4987	10.6367	7.97151	7.67646	4.49834	9.55834	8.74814	8.6773	8.09716	7.93246	7.39085	7.00959	6.07226	5.25706	7.07746	6.687	6.04539	6.35639	10.0747	8.82597	4.03519	8.13714	4.94457
GmL02G11F1	3	4.67739	6.3576	4.81638	6.05756	5.66363	7.61564	9.4501	11.1506	8.09882	5.87876	6.07428	8.25546	5.63761	6.00621	7.31397	11.0424	8.48588	7.65229	9.36121	6.31134	8.24995	8.05948	6.61921	8.29819	10.401	13.0005	10.1831	8.67267	8.55203	4.69911	9.79691	12.1955	8.44843	8.40283	8.15163	7.6643	7.22319	6.3019	5.37064	7.09661	6.73414	5.99747	7.05229	9.61795	8.57718	5.92558	8.25179	5.37064
GmL02G11F2	3	5.24903	6.25806	3.98309	6.3913	5.76342	6.36562	9.19112	10.7757	7.54018	5.982	6.31284	8.46551	5.55198	5.35723	6.88269	10.2171	8.46551	7.3954	7.67174	5.87684	7.86743	7.57421	6.5593	7.4575	9.92783	12.5344	9.64788	8.21533	7.69255	4.86507	9.87647	10.8377	8.20812	8.2438	7.69255	7.29012	7.13154	6.17178	5.72354	6.48968	6.3913	5.59682	6.28571	9.13522	7.61837	5.5057	7.72321	4.71044
GmL02G11F3	3	5.96197	7.45165	5.46275	6.67409	5.99984	6.30216	9.08492	10.9718	7.3527	5.2277	5.96197	8.46114	5.66482	4.86705	6.76485	10.7468	8.57212	7.24647	9.01731	6.52626	8.29596	7.94445	6.62648	7.63125	10.0792	12.7603	10.5196	8.42681	8.24169	4.78268	10.0501	11.579	7.88499	8.37732	8.12661	7.66699	6.82936	6.44625	5.88313	7.30813	6.98848	5.99984	6.47341	9.50917	8.54677	5.7112	8.65751	5.40748
GmL04G03F1	3	5.46017	7.94016	6.11169	6.86638	6.24495	6.83738	9.26609	11.1292	7.48893	5.65262	5.90363	9.00435	5.06049	5.18487	6.53571	10.7803	8.51375	7.06632	6.301	6.77218	8.05351	7.66914	6.86131	7.76645	10.3915	12.9259	10.1125	8.91779	8.60158	4.17589	9.35633	8.7053	8.46663	7.70357	7.71861	7.23668	6.42999	5.68362	4.76684	6.71519	6.51647	5.5428	6.3717	8.95756	7.39138	5.12402	8.76448	5.43762
GmL04G04F1	3	4.43947	6.46332	5.51522	5.88525	6.2745	4.92095	8.58379	10.2623	7.01467	4.86688	5.64481	8.40699	4.17284	4.86688	6.32121	10.1682	7.82888	6.89241	6.17312	6.42642	7.32507	6.52697	6.0572	7.70117	9.45774	11.8181	9.04633	8.98736	8.77731	3.60246	9.2789	8.62858	7.9331	7.36044	6.81702	6.72232	5.00917	4.42884	3.76332	5.3392	5.16452	4.68242	5.77213	8.72562	6.81498	4.5612	8.62916	5.17091
GmL04G05F1	3	5.38862	7.50811	6.43509	6.83677	6.89469	4.81552	8.98398	10.6696	7.61993	6.10953	6.2344	9.50647	5.07798	5.27692	6.6521	9.31261	8.11661	7.56629	8.03827	7.11209	8.36081	7.35699	6.55008	8.03484	9.67294	12.0783	9.52493	8.83021	8.66698	4.10721	9.70459	10.2121	8.45877	7.9224	7.55675	7.10883	6.76406	5.74829	5.48226	6.71775	6.09643	5.70578	6.16706	8.13595	6.78054	5.54147	9.5188	6.00823
GmL04G07F1	3	5.37653	7.11888	5.32134	6.49615	6.6774	5.9589	9.33481	10.906	9.01757	5.68055	6.01215	9.04657	4.27234	4.9368	6.91961	8.43129	7.30108	7.69766	7.86621	8.02361	8.32482	8.15371	6.35901	8.72373	10.3703	12.5047	10.4257	9.1669	8.49347	3.57506	10.0297	10.0934	9.2634	7.89248	8.3765	7.78439	6.8724	5.93152	5.23439	6.95631	6.17667	6.02084	6.55714	7.70037	6.27435	5.30721	9.73726	5.21937
GmL04G08F3	3	4.27269	6.11725	3.80255	5.36875	5.56022	5.7024	8.81332	10.5228	7.9444	5.41079	6.18665	8.63506	4.4922	4.96817	6.62198	8.68044	8.30805	7.22225	6.79067	6.2011	7.3357	6.52579	6.20588	7.84671	9.69451	12.0925	9.02976	7.77449	7.44898	4.15889	9.72148	8.58728	8.09122	7.7485	7.70524	7.21039	6.40204	5.90423	4.9224	6.38104	5.71587	5.39412	5.31664	7.66064	6.00097	5.36875	8.16185	5.31664
GmL04G11F1	3	5.13092	6.47461	5.05909	6.01207	6.4929	5.79341	8.86996	10.6618	8.58676	5.8081	6.23488	8.57608	4.87612	5.05909	6.87399	10.5252	8.27161	8.02059	6.77284	7.0996	7.4525	7.55615	6.20191	8.3108	9.63309	12.3097	9.86139	6.76534	6.13362	3.97751	9.84368	8.63078	8.50352	8.17864	7.6241	7.01986	6.43732	5.7636	4.6984	6.35972	5.67025	5.28579	5.62122	9.23301	6.93545	5.22144	9.29033	5.10737
GmL04G13F1	3	4.49782	5.64213	4.65031	5.40544	5.94145	7.37021	9.56004	11.5533	8.59388	5.68312	6.38205	7.7609	4.73071	5.23672	7.30277	9.08073	8.71619	8.51235	8.64276	8.158	8.34203	8.59254	7.02837	9.20995	10.582	13.1186	10.3716	8.52509	8.10619	3.56051	10.4266	11.1368	9.58594	8.45581	8.01481	8.08723	7.39201	6.70921	5.92446	7.15397	6.43701	6.26543	6.44299	8.0387	5.88986	5.44173	8.9002	6.02355
GmL04G13F3	3	5.2814	6.58082	5.62692	5.62692	5.2814	6.0034	8.63964	10.3556	6.41279	5.11612	5.20113	8.80493	5.11612	5.20113	5.62692	9.00141	7.84825	6.51594	6.58082	5.90548	6.78737	6.13885	5.90548	7.27298	9.56352	12.0093	9.05377	9.36598	8.83848	4.71493	9.52282	7.91268	7.98638	7.33071	7.45707	6.96802	6.8146	5.11612	4.15727	5.42968	5.2814	5.20113	5.02579	8.22835	6.30169	5.95527	9.05377	5.90548
GmL04G14F1	3	5.17719	6.15705	4.60502	5.85099	5.57497	5.74876	8.61175	10.4455	7.97476	5.63872	6.59763	8.37801	6.68578	5.78677	6.62936	10.4753	8.47435	7.97887	5.07335	6.71072	7.22164	6.19288	6.13511	8.06841	9.3475	11.68	9.00047	7.05639	6.67061	5.5196	9.99956	7.00892	8.09327	7.70379	7.37614	7.15052	6.13511	5.07335	4.74678	5.59653	4.96145	5.02645	5.47372	8.91078	6.97639	4.49449	7.65066	5.46202
GmL07G02F1	3	4.63759	3.99399	4.63759	4.45323	4.45323	5.31548	6.87601	8.60432	6.50119	5.20303	5.60821	7.36837	0.00488014	3.31636	5.51708	7.11229	7.4196	5.69393	4.80104	5.77484	6.40279	5.08107	5.69393	7.77468	7.14309	10.4279	7.65153	7.04863	6.50119	1.99618	9.15819	7.14309	7.92405	6.40279	7.17325	6.40279	5.31548	3.31636	3.6946	5.77484	4.24181	3.31636	5.77484	5.4198	1.99618	2.80228	7.54022	3.99399
GmL02G02M1	3	4.2216	5.83791	4.3311	5.58731	5.23957	4.81103	8.3414	9.99958	7.35496	5.52415	5.80032	8.6907	5.27289	4.3311	6.57663	8.6585	7.73362	7.08798	8.02516	5.80032	7.99719	7.46476	6.2596	7.54423	9.07998	11.8313	9.09014	8.7599	8.4339	4.39302	8.98181	11.5439	7.36272	7.55781	7.27774	7.11579	6.10785	5.07303	4.6343	5.84532	5.83047	5.23957	5.63933	7.47434	6.24288	3.38105	7.6217	4.41308
GmL02G05F2	3	4.68835	5.91826	3.44828	3.98834	5.91826	4.38039	8.57973	9.53992	9.38814	7.36238	6.96465	8.44261	4.942	5.51118	6.71532	8.97026	7.90019	8.04258	4.942	6.3273	6.64562	5.7949	6.3273	7.07482	9.05335	10.6632	8.22091	6.90624	7.27275	4.68835	10.2587	6.49522	7.02079	6.4137	7.22575	6.84536	5.7949	4.38039	3.44828	5.7949	4.942	4.942	6.03189	9.13192	7.44676	6.3273	8.26806	7.12691
GmL04G08F1	3	4.77963	6.0952	4.33983	5.54577	6.0952	6.04352	8.80114	10.1717	7.20708	6.0952	5.87633	8.58318	4.77963	4.15736	6.7067	7.88735	8.12967	6.73956	6.41289	7.29811	7.95884	7.32	6.32903	7.29811	9.06364	12.0774	9.79562	9.09571	8.37939	4.15736	9.74798	8.67944	8.90616	8.0001	8.16638	8.24856	5.816	5.38894	4.15736	4.90077	5.38894	5.11622	5.54577	7.32	5.38894	1.76943	7.98648	3.70403
GmL04G08F2	3	5.36403	7.54269	5.97317	6.10858	7.03144	7.63531	9.6242	10.8743	8.465	6.23236	5.25148	10.2254	6.29048	4.6854	6.452	8.05971	8.62038	7.90087	6.55043	7.65757	8.26209	7.09805	6.77061	7.80443	10.141	12.0578	9.77432	8.84063	8.37385	4.6854	10.6233	8.51462	8.89784	8.00868	8.78105	8.37385	7.78434	6.99694	6.23236	7.06513	6.10858	6.64257	6.50205	7.54269	5.74276	6.40014	9.23774	6.9616
GmL04G13F2	3	5.43918	7.95874	5.73247	6.5782	6.6266	7.66632	9.44178	11.3637	7.49439	5.89937	6.18446	9.4818	4.36211	6.04894	6.67343	10.6396	8.69716	6.5782	5.89937	6.96455	7.32873	6.67343	6.52811	7.00173	10.2569	12.2884	9.27717	9.12543	8.29456	2.09209	9.89633	8.60353	8.05031	8.68578	7.00173	6.80545	6.36649	5.32648	4.75944	5.54371	5.73247	4.36211	5.81833	9.1751	7.17447	5.07064	8.67432	5.97609
GmL07G02F2	4	2.21399	5.22362	3.04889	4.26185	4.26185	5.22362	7.51422	8.63425	5.59316	4.91134	4.51225	7.82302	2.21399	3.95866	5.07591	4.91134	6.73406	5.3576	2.21399	5.22362	5.48018	5.07591	6.27357	6.33983	8.07724	11.505	7.59783	9.46438	8.15292	3.04889	8.42124	6.27357	7.8909	7.33087	7.12079	6.20412	5.22362	3.04889	3.95866	4.26185	3.04889	2.21399	5.59316	3.57433	3.57433	3.04889	6.78252	3.04889
GmL07G02F3	4	3.37377	2.85699	3.75347	5.91407	3.75347	4.69878	5.37762	7.40538	5.00951	5.75642	6.05617	7.14405	4.86249	4.86249	4.86249	4.51407	6.86386	6.12229	2.85699	5.67063	6.12229	5.67063	5.75642	6.30422	5.57942	10.0009	6.97541	8.40111	7.62655	4.05377	8.75381	4.05377	7.45754	6.93918	6.46576	6.12229	3.37377	4.3022	3.37377	3.75347	4.3022	3.37377	5.00951	4.86249	4.05377	2.04412	6.93918	3.75347
GmL07G03F1	4	2.49239	3.62126	3.42822	4.99223	4.20717	4.59227	7.31503	8.51071	5.56195	4.79276	4.87083	7.13691	2.9415	4.1246	4.87083	4.94489	6.56232	5.71089	3.89477	4.59227	5.30503	4.52947	5.59299	6.98722	7.28683	10.9831	7.59353	8.21393	7.39647	2.49239	8.23377	5.80669	7.21382	6.40504	6.90302	5.90891	4.68163	4.20717	2.20151	3.99114	3.49548	3.35767	5.39585	4.59227	3.1226	2.35427	6.42242	3.89477
GmL07G06F1	4	2.80831	3.61538	2.24919	4.35807	4.35807	4.84595	8.07846	9.83121	5.32234	5.08789	5.29503	8.25534	2.00144	4.12984	4.80782	4.45994	7.22433	5.50024	3.85859	6.06645	5.87689	5.08789	5.76193	6.95453	8.52876	11.7224	6.72826	6.9192	6.73843	2.46056	8.68681	5.20987	6.87378	6.60026	6.6763	6.20493	4.45994	3.52426	2.46056	4.19037	2.95509	3.21025	5.18033	4.19037	3.21025	2.95509	6.87378	4.06666
GmL07G07F1	4	3.31579	3.78608	3.37628	5.04363	4.61204	3.82999	8.04951	9.20732	5.47557	5.23545	5.20242	7.73416	3.18662	4.77818	5.82935	4.03152	6.59903	6.0589	4.10485	6.0589	6.16559	6.00245	5.33024	7.31464	8.37081	11.7263	7.65701	7.64169	7.30689	2.39706	8.19724	6.38018	7.29519	6.98141	7.31077	6.85957	5.39014	3.69402	4.03152	4.66149	3.95425	4.03152	5.29933	4.77818	3.18662	3.59568	7.19798	4.33563
GmL07G08F1	4	3.36409	3.02715	2.19462	4.39365	4.39365	4.00139	7.99714	9.66979	5.84492	4.66155	4.92185	7.75128	3.46093	3.93551	5.67366	4.29202	6.97847	5.80858	3.46093	5.69372	5.38372	5.22732	5.28136	6.65941	8.74311	11.8682	7.77972	7.77502	7.23959	2.89474	8.36249	5.80858	7.37622	6.84129	7.29317	6.93698	4.98834	4.23839	3.93551	4.7789	4.12475	3.63705	5.45598	5.02047	2.58674	2.19462	7.06573	3.71765
GmL07G08F2	4	2.25751	4.96484	3.8306	5.12961	4.44519	5.53427	9.69097	11.4487	6.68674	6.02755	6.02755	8.85749	3.62506	5.34608	6.10878	3.3853	8.34006	6.8133	4.7788	5.98516	4.7788	5.75219	5.98516	6.88423	10.1236	12.8674	8.49916	7.09826	6.42651	3.0976	9.40368	6.95184	7.43392	7.23118	7.33611	6.66004	4.87482	4.56517	4.44519	5.80189	3.62506	4.56517	5.53427	5.34608	2.73786	3.62506	6.45785	5.27747
GmL07G08F3	4	2.19588	4.23992	4.88897	4.49013	4.49013	4.88897	9.42634	10.1892	5.05346	5.45756	4.88897	7.82296	3.93702	4.49013	5.5705	4.70329	7.3716	6.60906	4.70329	5.86434	5.33502	6.0315	5.45756	7.20666	9.31728	11.8963	8.27023	8.68827	7.93267	4.49013	8.66303	6.85186	7.70421	6.75958	7.93267	7.3716	5.95034	3.55315	3.02856	4.70329	4.70329	2.19588	5.33502	5.2011	3.93702	5.05346	7.09781	4.23992
GmL07G09F1	4	2.68611	4.06151	1.77305	4.78459	5.33045	4.34472	8.80822	10.6787	5.80556	5.47451	4.96269	8.83325	2.68611	4.16221	5.04413	3.83617	7.3251	6.42811	4.11274	5.47451	5.93929	5.49396	6.07465	7.04421	9.47336	12.0737	7.68808	7.37841	6.87648	3.1457	9.02096	5.33045	7.08967	6.75274	6.78469	6.56317	5.12121	3.77388	3.04379	4.84643	3.95323	2.38641	4.61727	4.25635	3.1457	3.33017	6.49722	4.25635
GmL07G11F1	4	3.35248	3.26303	4.23348	4.98666	4.41053	4.98666	7.8875	8.82122	4.32472	5.21847	5.53738	8.26114	4.4516	4.49153	5.17008	5.12001	6.90843	6.11191	4.87033	5.45899	6.56913	6.14983	5.61173	7.27732	7.76253	11.1562	7.74611	7.12698	6.54086	3.35248	8.58789	4.49153	6.87862	6.95914	6.43221	6.1989	4.92967	3.51628	3.43671	4.23348	3.73164	3.06556	5.51817	4.03161	3.5917	3.85921	6.1373	4.4516
GmL07G12F1	4	2.44128	4.04447	3.12963	5.04899	4.78505	6.85957	9.08591	10.7786	5.69832	5.60297	6.02696	8.81516	3.72028	4.13815	5.53571	4.53248	7.99777	6.25317	4.30901	5.31278	5.87198	5.27203	5.95155	7.25415	9.30624	12.1224	7.25415	7.57209	6.48479	3.12963	9.56215	4.72593	6.25317	7.27493	5.92551	6.73016	4.38741	3.72028	3.12963	4.38741	3.30146	2.93455	6.05125	4.84185	3.30146	4.59989	6.31466	5.18691
GmL07G12F2	4	0.00488014	4.85467	5.16656	5.16656	4.85467	5.16656	7.27258	8.99642	4.45622	4.45622	5.82944	8.13086	5.16656	3.90386	4.45622	6.14627	7.13601	5.82944	5.16656	5.16656	5.82944	5.16656	5.42286	6.52005	7.45588	10.4913	6.40589	8.05713	6.90336	2.99746	8.42269	4.45622	5.99653	7.3363	6.62584	6.40589	5.64043	5.16656	4.85467	4.85467	0.00488014	4.45622	4.45622	5.16656	3.90386	5.64043	5.82944	5.82944
GmL07G12F3	4	4.79505	4.95917	4.79505	5.4753	5.6774	4.39729	7.45069	9.17907	5.57989	5.24019	6.45894	8.36107	5.24019	5.24019	5.6774	5.24019	6.92384	5.93572	4.79505	5.85465	6.15473	6.2842	6.51277	6.56468	7.30571	11.1709	7.95724	7.39443	6.45894	3.84628	9.04846	4.95917	7.30571	6.88354	6.40301	7.00122	5.85465	4.79505	5.24019	4.39729	4.14793	5.24019	5.57989	5.36253	3.84628	3.4644	6.84208	4.79505
[truncated: 7 more columns]

## Sheet: ExtFig9_statistical_analyses
Statistical analyses of Fig. 9b-i
Method	BH procedure
Smaple size	Before improvement in color selection	14
	After improvement in color selection	10
	Before improvement in growth selection	33
	After improvement in growth selection	13
FDR	cds	Color selection	Growth selection
	acs	-2.71014	-1.94659
	agp	-0.9964	-0.793952
	aldA	-3.75211	-2.00935
	aldB	-2.55387	-2.14372
	araC	-0.923932	-0.766131
	araF	-3.95981	-1.68178
	aspA	-1.16161	-0.970857
	caiF	-1.33567	-0.923088
	csgD	-1.54542	-1.67303
	csiE	-0.80468	-0.797947
	cspD	-2.24996	-2.98194
	cstA	-0.786766	-0.887812
	dctA	-1.80136	-1.29728
	dcuA	-1.20269	-1.00758
	fadD	-0.682845	-1.03498
	fadH	-2.18899	-3.06396
	fadL	-0.885671	-1.10527
	fumA	-1.109	-1.06111
	gatB	-6.45017	-0.72787
	gatC	-5.95185	-0.919166
	gatD	-5.98944	-1.20462
	gatZ	-5.7376	-0.650636
	gcvP	-0.934133	-0.692662
	gcvT	-0.874555	-1.0801
	glpF	-1.41259	-1.46404
	glpK	-1.06551	-1.03829
	glpT	-1.6648	-0.798818
	ivbL	-3.03784	-2.39639
	lamB	-1.64778	-1.32843
	lsrA	-1.96543	-1.53244
	lsrB	-2.19461	-1.87953
	lsrC	-2.05054	-1.82033
	lsrD	-1.22697	-1.44514
	lsrF	-2.47392	-2.34098
	lsrG	-1.85572	-2.04403
	lsrK	-0.688702	-0.70205
	lsrR	-0.773105	-0.708672
	malE	-2.9357	-2.86904
	malG	-2.06606	-2.15087
	malK	-2.63602	-1.72912
	malM	-1.2309	-1.47126
	malT	-1.38903	-1.9101
	manX	-2.31097	-0.617538
	pka	-0.778688	-0.594551
	rbsA	-1.57582	-0.707007
	rbsC	-1.40247	-0.663076
	rbsD	-3.99463	-2.39231
	rhaR	-4.50905	-4.31284
	rhaS	-4.18879	-4.13248
	rhaT	-5.75178	-5.61988
	tdcA	-2.55357	-1.64798
	tnaA	-4.05712	-4.12398
	tnaB	-3.24791	-3.18161
	ulaA	-1.80954	-1.33817
	ulaD	-0.969051	-1.30229
