# Supplementary material for: Single mutation makes Escherichia coli an insect mutualist
Source: Nat Microbiol. 2022 Aug 4;7(8):1141–50. doi: 10.1038/s41564-022-01179-9 (PMC9352592; doi:10.1038/s41564-022-01179-9)
Supplement: Source Data Extended Data Fig. 10 — Numeric source data for Extended Data Fig. 10a,c,e,f and statistical source data for Extended Data Fig. 10. [file 41564_2022_1179_MOESM19_ESM.xlsx]

## Sheet: Sheet1
Sheet Name	Description	Notes
ExtFig10a	Numeric source data for ExtFig10a	OD600 values the cultures of dcyaA and crp221T>C mutants of E. coli. A, ids. B, times (hours). C, E. coli strain and mutant names. D. biological replicate groups. E, OD values at 600 nm.
ExtFig10c	Numeric source data for ExtFig10c	Quantification of cell size in terms of major axis length. A, ids. B, E. coli strain and mutant names. C, cell sizes in terms of major axis.
ExtFig10e	Numeric source data for ExtFig10e	Quantification of bacterial motility in terms of number of swimming cells per 100 cells observed. A, ids. B, E. coli strain and mutant names. C, swimming ratios.
ExtFig10f	Numeric source data for ExtFig10f	Bacterial titers in adult females 35 days after emergence in terms of ntpII gene copies per insect. A, ids. B, E. coli strain and mutant names. C, sex of the insect individuals. D, copy numbers of nptII gene per insects.
Fig10_statisitical_analyses	Statistical source data for Extended Data Fig. 10	The numbers of biological replicates and exact P-values of Fig. 10.

## Sheet: ExtFig10a
id	hr	strain	rep	ODat600nm
1	0	dcyaA	1	0.005
2	1	dcyaA	1	0.011
3	2	dcyaA	1	0.021
4	3	dcyaA	1	0.044
5	4	dcyaA	1	0.088
6	5	dcyaA	1	0.155
7	6	dcyaA	1	0.252
8	7	dcyaA	1	0.362
9	8	dcyaA	1	0.528
10	9	dcyaA	1	0.724
11	10	dcyaA	1	0.892
12	11	dcyaA	1	1.112
13	12	dcyaA	1	1.388
14	13	dcyaA	1	1.804
15	0	dcyaA	2	0.004
16	1	dcyaA	2	0.008
17	2	dcyaA	2	0.016
18	3	dcyaA	2	0.04
19	4	dcyaA	2	0.086
20	5	dcyaA	2	0.151
21	6	dcyaA	2	0.247
22	7	dcyaA	2	0.352
23	8	dcyaA	2	0.477
24	9	dcyaA	2	0.68
25	10	dcyaA	2	0.832
26	11	dcyaA	2	1.052
27	12	dcyaA	2	1.296
28	13	dcyaA	2	1.564
29	0	dcyaA	3	0.005
30	1	dcyaA	3	0.011
31	2	dcyaA	3	0.023
32	3	dcyaA	3	0.048
33	4	dcyaA	3	0.094
34	5	dcyaA	3	0.164
35	6	dcyaA	3	0.264
36	7	dcyaA	3	0.356
37	8	dcyaA	3	0.489
38	9	dcyaA	3	0.7
39	10	dcyaA	3	0.804
40	11	dcyaA	3	1.048
41	12	dcyaA	3	1.3
42	13	dcyaA	3	1.536
43	0	crpt221c	1	0.005
44	1	crpt221c	1	0.009
45	2	crpt221c	1	0.014
46	3	crpt221c	1	0.023
47	4	crpt221c	1	0.043
48	5	crpt221c	1	0.078
49	6	crpt221c	1	0.137
50	7	crpt221c	1	0.239
51	8	crpt221c	1	0.41
52	9	crpt221c	1	0.78
53	10	crpt221c	1	1.212
54	11	crpt221c	1	1.612
55	12	crpt221c	1	2.184
56	13	crpt221c	1	2.68
57	0	crpt221c	2	0.004
58	1	crpt221c	2	0.008
59	2	crpt221c	2	0.014
60	3	crpt221c	2	0.027
61	4	crpt221c	2	0.057
62	5	crpt221c	2	0.105
63	6	crpt221c	2	0.19
64	7	crpt221c	2	0.341
65	8	crpt221c	2	0.56
66	9	crpt221c	2	0.98
67	10	crpt221c	2	1.412
68	11	crpt221c	2	1.86
69	12	crpt221c	2	2.384
70	13	crpt221c	2	2.912
71	0	crpt221c	3	0.004
72	1	crpt221c	3	0.007
73	2	crpt221c	3	0.011
74	3	crpt221c	3	0.023
75	4	crpt221c	3	0.043
76	5	crpt221c	3	0.063
77	6	crpt221c	3	0.115
78	7	crpt221c	3	0.194
79	8	crpt221c	3	0.346
80	9	crpt221c	3	0.559
81	10	crpt221c	3	0.992
82	11	crpt221c	3	1.412
83	12	crpt221c	3	1.852
84	13	crpt221c	3	2.672

## Sheet: ExtFig10c
id	strain	size
1	dintS	4.04
2	dintS	4.35
3	dintS	3.26
4	dintS	4.64
5	dintS	3.44
6	dintS	4.95
7	dintS	4.44
8	dintS	3.29
9	dintS	4.23
10	dintS	4.09
11	dintS	3.88
12	dintS	3.9
13	dintS	4.14
14	dintS	3.17
15	dintS	3.72
16	dintS	4.48
17	dintS	4.19
18	dintS	4.43
19	dintS	4.3
20	dintS	4.22
21	dintS	3.22
22	dintS	4.71
23	dintS	2.64
24	dintS	3.91
25	dintS	3.84
26	dintS	4.16
27	dintS	4.85
28	dintS	5.57
29	dintS	5.3
30	dintS	3.97
31	dintS	3.41
32	dintS	4.4
33	dintS	3.52
34	dintS	3.48
35	dintS	3.75
36	dintS	4.04
37	dintS	3.19
38	dintS	4.12
39	dintS	4.23
40	dintS	4.52
41	dintS	3.56
42	dintS	3.38
43	dintS	3.66
44	dintS	2.92
45	dintS	4.95
46	dintS	3.22
47	dintS	5.25
48	dintS	4.19
49	dintS	3.78
50	dintS	3.45
51	dintS	3.15
52	dintS	4.14
53	dintS	3.5
54	dintS	3.9
55	dintS	4.22
56	dintS	4.64
57	dintS	5.16
58	dintS	5.83
59	dintS	5.09
60	dintS	4.78
61	dintS	5.28
62	dintS	3.86
63	dintS	3.44
64	dintS	3.25
65	dintS	3.35
66	dintS	3.56
67	dintS	4.54
68	dintS	3.08
69	dintS	3.93
70	dintS	4.23
71	dintS	3.79
72	dintS	3.3
73	dintS	3.75
74	dintS	3.47
75	dintS	5.9
76	dintS	3.96
77	dintS	5.28
78	dintS	3.72
79	dintS	4.9
80	dintS	3.83
81	dintS	3.07
82	dintS	4.48
83	dintS	3.38
84	dintS	5.08
85	dintS	5.11
86	dintS	3.83
87	dintS	2.87
88	dintS	3.87
89	dintS	3.49
90	dintS	4.33
91	dintS	3.48
92	dintS	3.8
93	dintS	4.42
94	dintS	4.77
95	dintS	4.19
96	dintS	3.1
97	dintS	3.14
98	dintS	3.31
99	dintS	4.03
100	dintS	3.55
101	dintS	3.9
102	dintS	4.78
103	dintS	4.33
104	dintS	4.52
105	dintS	3.69
106	dintS	4.49
107	dintS	4.96
108	dintS	4.72
109	dintS	3.42
110	dintS	4.05
111	dintS	4.16
112	dintS	3.51
113	dintS	3.84
114	dintS	2.74
115	dintS	3.88
116	dintS	3.56
117	dintS	2.72
118	dintS	3.35
119	dintS	4.26
120	dintS	3.62
121	dintS	3.6
122	dintS	2.94
123	dintS	4.27
124	dintS	5.22
125	dintS	4.79
126	dintS	4.68
127	dintS	3.46
128	dintS	3.44
129	dintS	3.51
130	dintS	6.47
131	dintS	4.63
132	dintS	4.31
133	dintS	5.25
134	dintS	3.81
135	dintS	4.76
136	dintS	3.12
137	dintS	2.77
138	dintS	2.62
139	dintS	3.52
140	dintS	3.88
141	dintS	4.4
142	dintS	3.21
143	dintS	4.45
144	dintS	3.86
145	dintS	3.32
146	dintS	3.79
147	dintS	4.53
148	dintS	3.71
149	dintS	4.59
150	dintS	5.02
151	dintS	3.88
152	dintS	5.03
153	dintS	2.71
154	dintS	5.1
155	dintS	2.63
156	dintS	3
157	dintS	4.54
158	dintS	4.44
159	dintS	4.38
160	dintS	4.77
161	dintS	3.22
162	dintS	4.12
163	dintS	4.82
164	dintS	6.32
165	dintS	4.75
166	dintS	4.85
167	dintS	6
168	dintS	3.54
169	dintS	4.3
170	dintS	3.26
171	dintS	4.11
172	dintS	4
173	dintS	4.1
174	dintS	3.57
175	dintS	3.35
176	dintS	4.45
177	dintS	4.78
178	dintS	4.67
179	dintS	3.23
180	dintS	5.15
181	dintS	4.6
182	dintS	4.37
183	dintS	4.73
184	dintS	4.41
185	dintS	4.11
186	dintS	3.97
187	dintS	4.41
188	dintS	3.87
189	dintS	2.75
190	dintS	2.56
191	dintS	4.31
192	dintS	5.3
193	dintS	3.92
194	dintS	3.94
195	dintS	5.58
196	dintS	4.11
197	dintS	3.71
198	dintS	4.17
199	dintS	4.03
200	dintS	3.46
201	dintS	3.89
202	dintS	2.97
203	dintS	4.73
204	dintS	3.64
205	dintS	4.09
206	dintS	4.52
207	dintS	4.72
208	dintS	3.45
209	dintS	4.24
210	dintS	5.37
211	dintS	3.63
212	dintS	4.75
213	dintS	3.63
214	dintS	4.77
215	dintS	4.27
216	dintS	3.42
217	dintS	3.51
218	dintS	4.86
219	dintS	4.3
220	dintS	3.86
221	dintS	2.64
222	dintS	2.76
223	dintS	4.3
224	dintS	3.97
225	dintS	4.44
226	dintS	4.62
227	dintS	3.98
228	dintS	4.15
229	dintS	3.66
230	dintS	4.67
231	dintS	4.89
232	dintS	4.34
233	dintS	4.2
234	dintS	3.58
235	dintS	3.46
236	dintS	4.79
237	dintS	3.91
238	dintS	3.98
239	dintS	3.11
240	dintS	4.87
241	dintS	3.83
242	dintS	3.09
243	dintS	4.45
244	dintS	3.53
245	dintS	4.21
246	dintS	3.69
247	dintS	4.18
248	dintS	3.72
249	dintS	3.72
250	dintS	4.66
251	dintS	4.04
252	dintS	4.17
253	dintS	2.85
254	dintS	5.33
255	dintS	3.61
256	dintS	4.21
257	dintS	4.16
258	dintS	3.65
259	dintS	4.36
260	dintS	3.22
261	dintS	3.91
262	dintS	3.5
263	dintS	3.57
264	dintS	2.94
265	dintS	2.74
266	dintS	3.81
267	dintS	4.15
268	dintS	4.78
269	dintS	4.1
270	dintS	4.04
271	dintS	3.42
272	dintS	3.73
273	dintS	5.15
274	dintS	3.7
275	dintS	4.15
276	dintS	3.81
277	dintS	3.89
278	dintS	4.14
279	dintS	2.99
280	dintS	4.91
281	dintS	3.15
282	dintS	3.92
283	dintS	4
284	dintS	4.07
285	dintS	3.36
286	dintS	5.76
287	dintS	4.01
288	dintS	3.4
289	dintS	4.57
290	dintS	3.86
291	dintS	3.19
292	dintS	3.14
293	dintS	4.05
294	dintS	3.67
295	dintS	3.84
296	dintS	3.81
297	dintS	3.56
298	dintS	3.18
299	dintS	4.45
300	dintS	3.33
301	GmL07G12	1.45
302	GmL07G12	2.06
303	GmL07G12	2.12
304	GmL07G12	1.48
305	GmL07G12	1.33
306	GmL07G12	1.83
307	GmL07G12	1.46
308	GmL07G12	2.08
309	GmL07G12	2.34
310	GmL07G12	1.42
311	GmL07G12	1.89
312	GmL07G12	1.62
313	GmL07G12	1.32
314	GmL07G12	1.15
315	GmL07G12	1.69
316	GmL07G12	1.4
317	GmL07G12	2.03
318	GmL07G12	1.45
319	GmL07G12	1.51
320	GmL07G12	1.93
321	GmL07G12	2.53
322	GmL07G12	2.14
323	GmL07G12	1.59
324	GmL07G12	1.31
325	GmL07G12	1.83
326	GmL07G12	1.58
327	GmL07G12	1.45
328	GmL07G12	1.25
329	GmL07G12	1.84
330	GmL07G12	1.46
331	GmL07G12	1.75
332	GmL07G12	1.23
333	GmL07G12	2.08
334	GmL07G12	1.63
335	GmL07G12	1.22
336	GmL07G12	1.58
337	GmL07G12	1.76
338	GmL07G12	1.31
339	GmL07G12	1.76
340	GmL07G12	1.42
341	GmL07G12	1.73
342	GmL07G12	1.15
343	GmL07G12	1.49
344	GmL07G12	1.2
345	GmL07G12	1.52
346	GmL07G12	1.53
347	GmL07G12	1.27
348	GmL07G12	2.23
349	GmL07G12	2.19
350	GmL07G12	1.71
351	GmL07G12	1.81
352	GmL07G12	1.61
353	GmL07G12	1.29
354	GmL07G12	1.28
355	GmL07G12	1.95
356	GmL07G12	1.37
357	GmL07G12	1.25
358	GmL07G12	1.3
359	GmL07G12	1.98
360	GmL07G12	1.91
361	GmL07G12	1.8
362	GmL07G12	1.4
363	GmL07G12	1.65
364	GmL07G12	1.59
365	GmL07G12	1.58
366	GmL07G12	1.86
367	GmL07G12	1.56
368	GmL07G12	2.09
369	GmL07G12	1.88
370	GmL07G12	1.94
371	GmL07G12	1.16
372	GmL07G12	1.8
373	GmL07G12	1.69
374	GmL07G12	2.35
375	GmL07G12	1.78
376	GmL07G12	1.68
377	GmL07G12	1.77
378	GmL07G12	1.94
379	GmL07G12	2.13
380	GmL07G12	2.04
381	GmL07G12	1.4
382	GmL07G12	1.43
383	GmL07G12	1.96
384	GmL07G12	1.74
385	GmL07G12	1.51
386	GmL07G12	1.33
387	GmL07G12	1.55
388	GmL07G12	1.57
389	GmL07G12	1.45
390	GmL07G12	1.91
391	GmL07G12	1.44
392	GmL07G12	1.75
393	GmL07G12	1.45
394	GmL07G12	1.96
395	GmL07G12	2.29
396	GmL07G12	2.15
397	GmL07G12	1.88
398	GmL07G12	1.83
399	GmL07G12	1.9
400	GmL07G12	1.76
401	GmL07G12	1.87
402	GmL07G12	1.69
403	GmL07G12	1.7
404	GmL07G12	1.5
405	GmL07G12	1.3
406	GmL07G12	2.22
407	GmL07G12	1.58
408	GmL07G12	2.23
409	GmL07G12	1.84
410	GmL07G12	1.36
411	GmL07G12	1.63
412	GmL07G12	1.14
413	GmL07G12	1.87
414	GmL07G12	1.54
415	GmL07G12	2.07
416	GmL07G12	1.5
417	GmL07G12	1.92
418	GmL07G12	2.19
419	GmL07G12	2.2
420	GmL07G12	1.73
421	GmL07G12	1.62
422	GmL07G12	1.67
423	GmL07G12	1.46
424	GmL07G12	1.7
425	GmL07G12	1.79
426	GmL07G12	1.49
427	GmL07G12	2.07
428	GmL07G12	1.5
429	GmL07G12	1.34
430	GmL07G12	2.23
431	GmL07G12	1.89
432	GmL07G12	1.56
433	GmL07G12	1.72
434	GmL07G12	1.57
435	GmL07G12	1.49
436	GmL07G12	2.25
437	GmL07G12	1.73
438	GmL07G12	1.84
439	GmL07G12	1.4
440	GmL07G12	1.54
441	GmL07G12	1.76
442	GmL07G12	1.6
443	GmL07G12	2.16
444	GmL07G12	1.41
445	GmL07G12	1.53
446	GmL07G12	1.99
447	GmL07G12	1.87
448	GmL07G12	1.9
449	GmL07G12	1.57
450	GmL07G12	1.5
451	GmL07G12	1.44
452	GmL07G12	1.58
453	GmL07G12	1.5
454	GmL07G12	1.72
455	GmL07G12	1.14
456	GmL07G12	1.43
457	GmL07G12	1.26
458	GmL07G12	1.68
459	GmL07G12	1.68
460	GmL07G12	1.52
461	GmL07G12	1.91
462	GmL07G12	1.8
463	GmL07G12	1.54
464	GmL07G12	1.61
465	GmL07G12	2.26
466	GmL07G12	1.47
467	GmL07G12	1.44
468	GmL07G12	1.25
469	GmL07G12	1.47
470	GmL07G12	2.07
471	GmL07G12	2.09
472	GmL07G12	1.68
473	GmL07G12	1.48
474	GmL07G12	2.2
475	GmL07G12	1.7
476	GmL07G12	2.38
477	GmL07G12	2.09
478	GmL07G12	1.46
479	GmL07G12	1.91
480	GmL07G12	1.72
481	GmL07G12	1.92
482	GmL07G12	1.67
483	GmL07G12	1.4
484	GmL07G12	1.89
485	GmL07G12	1.71
486	GmL07G12	1.73
487	GmL07G12	1.5
488	GmL07G12	1.29
489	GmL07G12	1.22
490	GmL07G12	2.1
491	GmL07G12	1.75
492	GmL07G12	1.77
493	GmL07G12	1.76
494	GmL07G12	1.45
495	GmL07G12	1.83
496	GmL07G12	1.33
497	GmL07G12	1.67
498	GmL07G12	1.48
499	GmL07G12	1.85
500	GmL07G12	2.04
501	GmL07G12	1.55
502	GmL07G12	2.25
503	GmL07G12	2.35
504	GmL07G12	1.42
505	GmL07G12	1.84
506	GmL07G12	1.47
507	GmL07G12	1.95
508	GmL07G12	1.92
509	GmL07G12	2.41
510	GmL07G12	1.62
511	GmL07G12	1.99
512	GmL07G12	1.78
513	GmL07G12	1.9
514	GmL07G12	1.57
515	GmL07G12	2.08
516	GmL07G12	1.78
517	GmL07G12	1.43
518	GmL07G12	1.6
519	GmL07G12	1.44
520	GmL07G12	2.38
521	GmL07G12	1.74
522	GmL07G12	1.45
523	GmL07G12	1.63
524	GmL07G12	1.49
525	GmL07G12	1.51
526	GmL07G12	1.66
527	GmL07G12	1.29
528	GmL07G12	1.42
529	GmL07G12	1.44
530	GmL07G12	1.77
531	GmL07G12	2.42
532	GmL07G12	1.67
533	GmL07G12	1.89
534	GmL07G12	1.58
535	GmL07G12	2.2
536	GmL07G12	1.69
537	GmL07G12	1.74
538	GmL07G12	2.16
539	GmL07G12	1.7
540	GmL07G12	1.41
541	GmL07G12	1.33
542	GmL07G12	2.09
543	GmL07G12	1.63
544	GmL07G12	1.57
545	GmL07G12	1.57
546	GmL07G12	1.96
547	GmL07G12	2.86
548	GmL07G12	1.65
549	GmL07G12	1.59
550	GmL07G12	1.51
551	GmL07G12	1.93
552	GmL07G12	1.41
553	GmL07G12	2.01
554	GmL07G12	1.51
555	GmL07G12	1.43
556	GmL07G12	1.65
557	GmL07G12	1.57
558	GmL07G12	1.8
559	GmL07G12	2.11
560	GmL07G12	1.78
561	GmL07G12	1.44
562	GmL07G12	1.7
563	GmL07G12	2.11
564	GmL07G12	1.44
565	GmL07G12	1.34
566	GmL07G12	2.1
567	GmL07G12	1.45
568	GmL07G12	1.73
569	GmL07G12	1.5
570	GmL07G12	1.61
571	GmL07G12	1.49
572	GmL07G12	1.94
573	GmL07G12	1.52
574	GmL07G12	1.76
575	GmL07G12	1.42
576	GmL07G12	1.87
577	GmL07G12	1.92
578	GmL07G12	1.84
579	GmL07G12	2.06
580	GmL07G12	2.12
581	GmL07G12	1.49
582	GmL07G12	2.18
583	GmL07G12	1.56
584	GmL07G12	1.41
585	GmL07G12	1.39
586	GmL07G12	1.41
587	GmL07G12	2.02
588	GmL07G12	1.44
589	GmL07G12	2.04
590	GmL07G12	1.28
591	GmL07G12	1.98
592	GmL07G12	1.36
593	GmL07G12	1.96
594	GmL07G12	1.58
595	GmL07G12	1.56
596	GmL07G12	2.5
597	GmL07G12	2.28
598	GmL07G12	1.46
599	GmL07G12	1.62
600	GmL07G12	1.69
601	CmL05G13	1.65
602	CmL05G13	2.43
603	CmL05G13	2.24
604	CmL05G13	2.11
605	CmL05G13	1.52
606	CmL05G13	2.56
607	CmL05G13	2.66
608	CmL05G13	1.41
609	CmL05G13	1.72
610	CmL05G13	1.93
611	CmL05G13	1.93
612	CmL05G13	2.01
613	CmL05G13	1.87
614	CmL05G13	2.48
615	CmL05G13	1.77
616	CmL05G13	1.95
617	CmL05G13	2.42
618	CmL05G13	1.71
619	CmL05G13	1.74
620	CmL05G13	1.81
621	CmL05G13	1.67
622	CmL05G13	2.24
623	CmL05G13	1.91
624	CmL05G13	1.47
625	CmL05G13	1.38
626	CmL05G13	1.47
627	CmL05G13	1.82
628	CmL05G13	1.94
629	CmL05G13	1.61
630	CmL05G13	1.76
631	CmL05G13	1.9
632	CmL05G13	1.86
633	CmL05G13	1.46
634	CmL05G13	1.7
635	CmL05G13	1.97
636	CmL05G13	2
637	CmL05G13	1.86
638	CmL05G13	1.66
639	CmL05G13	1.51
640	CmL05G13	1.36
641	CmL05G13	1.87
642	CmL05G13	1.7
643	CmL05G13	1.85
644	CmL05G13	1.59
645	CmL05G13	2.33
646	CmL05G13	2.09
647	CmL05G13	2.41
648	CmL05G13	1.8
649	CmL05G13	2.28
650	CmL05G13	1.5
651	CmL05G13	2.59
652	CmL05G13	2.63
653	CmL05G13	2.59
654	CmL05G13	2.01
655	CmL05G13	2.02
656	CmL05G13	2.5
657	CmL05G13	2.67
658	CmL05G13	2.3
659	CmL05G13	2.9
660	CmL05G13	2.46
661	CmL05G13	2.66
662	CmL05G13	2.62
663	CmL05G13	2.44
664	CmL05G13	1.75
665	CmL05G13	2.85
666	CmL05G13	2.47
667	CmL05G13	2.95
668	CmL05G13	2.15
669	CmL05G13	2.01
670	CmL05G13	2.11
671	CmL05G13	4.05
672	CmL05G13	2.36
673	CmL05G13	3.82
674	CmL05G13	2.84
675	CmL05G13	2.15
676	CmL05G13	2.01
677	CmL05G13	2.66
678	CmL05G13	3.75
679	CmL05G13	3.58
680	CmL05G13	3.23
681	CmL05G13	3.7
682	CmL05G13	4.88
683	CmL05G13	3.27
684	CmL05G13	1.98
685	CmL05G13	2.1
686	CmL05G13	2.71
687	CmL05G13	3.57
688	CmL05G13	4.48
689	CmL05G13	2.76
690	CmL05G13	3.01
691	CmL05G13	3
692	CmL05G13	3.93
693	CmL05G13	3.24
694	CmL05G13	3.09
695	CmL05G13	3.26
696	CmL05G13	2.34
697	CmL05G13	2
698	CmL05G13	2.44
699	CmL05G13	3.61
700	CmL05G13	2.9
701	CmL05G13	2.59
702	CmL05G13	2.82
703	CmL05G13	2.61
704	CmL05G13	1.99
705	CmL05G13	3.08
706	CmL05G13	2.81
707	CmL05G13	2.67
708	CmL05G13	2.34
709	CmL05G13	1.9
710	CmL05G13	2.42
711	CmL05G13	2.5
712	CmL05G13	1.85
713	CmL05G13	2.21
714	CmL05G13	3.23
715	CmL05G13	1.73
716	CmL05G13	2.06
717	CmL05G13	2.1
718	CmL05G13	2.47
719	CmL05G13	1.81
720	CmL05G13	1.84
721	CmL05G13	2.43
722	CmL05G13	2.27
723	CmL05G13	1.82
724	CmL05G13	2.23
725	CmL05G13	3.09
726	CmL05G13	2.54
727	CmL05G13	2.2
728	CmL05G13	2.98
729	CmL05G13	1.78
730	CmL05G13	3.23
731	CmL05G13	2.17
732	CmL05G13	2.76
733	CmL05G13	1.98
734	CmL05G13	1.73
735	CmL05G13	2.06
736	CmL05G13	2.24
737	CmL05G13	3.26
738	CmL05G13	2.42
739	CmL05G13	2.39
740	CmL05G13	1.75
741	CmL05G13	1.51
742	CmL05G13	2.05
743	CmL05G13	2.59
744	CmL05G13	1.94
745	CmL05G13	2.77
746	CmL05G13	3.06
747	CmL05G13	2.08
748	CmL05G13	2.25
749	CmL05G13	2.87
750	CmL05G13	1.76
751	CmL05G13	1.34
752	CmL05G13	2.18
753	CmL05G13	1.8
754	CmL05G13	1.95
755	CmL05G13	2.2
756	CmL05G13	1.64
757	CmL05G13	1.7
758	CmL05G13	1.52
759	CmL05G13	1.56
760	CmL05G13	2.49
761	CmL05G13	1.75
762	CmL05G13	2
763	CmL05G13	1.84
764	CmL05G13	2.47
765	CmL05G13	1.48
766	CmL05G13	1.93
767	CmL05G13	1.57
768	CmL05G13	2.17
769	CmL05G13	1.87
770	CmL05G13	1.56
771	CmL05G13	1.87
772	CmL05G13	1.63
773	CmL05G13	1.52
774	CmL05G13	1.85
775	CmL05G13	1.83
776	CmL05G13	1.56
777	CmL05G13	1.67
778	CmL05G13	1.78
779	CmL05G13	1.71
780	CmL05G13	2.04
781	CmL05G13	1.91
782	CmL05G13	2.16
783	CmL05G13	2.18
784	CmL05G13	1.95
785	CmL05G13	2.06
786	CmL05G13	2.92
787	CmL05G13	2.5
788	CmL05G13	1.6
789	CmL05G13	1.9
790	CmL05G13	2.95
791	CmL05G13	2.22
792	CmL05G13	1.82
793	CmL05G13	1.4
794	CmL05G13	1.62
795	CmL05G13	1.84
796	CmL05G13	1.55
797	CmL05G13	1.52
798	CmL05G13	2.03
799	CmL05G13	1.4
800	CmL05G13	1.57
801	CmL05G13	1.78
802	CmL05G13	2.36
803	CmL05G13	2.32
804	CmL05G13	2.02
805	CmL05G13	1.85
806	CmL05G13	2.07
807	CmL05G13	1.43
808	CmL05G13	2.59
809	CmL05G13	1.98
810	CmL05G13	1.5
811	CmL05G13	2.71
812	CmL05G13	1.58
813	CmL05G13	1.67
814	CmL05G13	2.37
815	CmL05G13	2.17
816	CmL05G13	1.45
817	CmL05G13	1.58
818	CmL05G13	2.08
819	CmL05G13	1.58
820	CmL05G13	1.33
821	CmL05G13	1.4
822	CmL05G13	1.65
823	CmL05G13	2.46
824	CmL05G13	2.02
825	CmL05G13	1.46
826	CmL05G13	2.06
827	CmL05G13	1.47
828	CmL05G13	1.56
829	CmL05G13	1.94
830	CmL05G13	1.57
831	CmL05G13	2.23
832	CmL05G13	2.18
833	CmL05G13	1.92
834	CmL05G13	1.75
835	CmL05G13	2.27
836	CmL05G13	1.38
837	CmL05G13	1.6
838	CmL05G13	1.46
839	CmL05G13	2
840	CmL05G13	1.65
841	CmL05G13	2.86
842	CmL05G13	1.73
843	CmL05G13	2.69
844	CmL05G13	1.73
845	CmL05G13	1.72
846	CmL05G13	1.29
847	CmL05G13	3.47
848	CmL05G13	1.71
849	CmL05G13	2.18
850	CmL05G13	2.03
851	CmL05G13	1.77
852	CmL05G13	2.17
853	CmL05G13	1.88
854	CmL05G13	2.16
855	CmL05G13	1.89
856	CmL05G13	1.78
857	CmL05G13	2.01
858	CmL05G13	2.26
859	CmL05G13	1.73
860	CmL05G13	2.89
861	CmL05G13	2.87
862	CmL05G13	1.5
863	CmL05G13	1.64
864	CmL05G13	1.72
865	CmL05G13	2.73
866	CmL05G13	1.64
867	CmL05G13	1.46
868	CmL05G13	1.98
869	CmL05G13	1.5
870	CmL05G13	2.05
871	CmL05G13	1.66
872	CmL05G13	2.34
873	CmL05G13	1.79
874	CmL05G13	1.71
875	CmL05G13	2.41
876	CmL05G13	2.24
877	CmL05G13	1.93
878	CmL05G13	1.74
879	CmL05G13	1.71
880	CmL05G13	2.21
881	CmL05G13	1.43
882	CmL05G13	1.64
883	CmL05G13	1.6
884	CmL05G13	1.89
885	CmL05G13	1.51
886	CmL05G13	1.84
887	CmL05G13	1.47
888	CmL05G13	1.83
889	CmL05G13	1.34
890	CmL05G13	1.31
891	CmL05G13	1.65
892	CmL05G13	2.85
893	CmL05G13	1.53
894	CmL05G13	3.02
895	CmL05G13	1.72
896	CmL05G13	1.74
897	CmL05G13	1.84
898	CmL05G13	1.46
899	CmL05G13	1.76
900	CmL05G13	2.05
901	dcyaA	2.1
902	dcyaA	1.96
903	dcyaA	2.36
904	dcyaA	1.8
905	dcyaA	1.65
906	dcyaA	1.54
907	dcyaA	1.68
908	dcyaA	1.71
909	dcyaA	2.44
910	dcyaA	3.38
911	dcyaA	2.03
912	dcyaA	3.59
913	dcyaA	1.62
914	dcyaA	1.74
915	dcyaA	1.92
916	dcyaA	2.8
917	dcyaA	2.64
918	dcyaA	1.99
919	dcyaA	2.26
920	dcyaA	1.55
921	dcyaA	2.15
922	dcyaA	2.3
923	dcyaA	2.54
924	dcyaA	2.04
925	dcyaA	1.78
926	dcyaA	1.6
927	dcyaA	2.15
928	dcyaA	2.53
929	dcyaA	2.39
930	dcyaA	1.5
931	dcyaA	2.07
932	dcyaA	1.97
933	dcyaA	1.71
934	dcyaA	2.13
935	dcyaA	1.91
936	dcyaA	1.86
937	dcyaA	1.82
938	dcyaA	2.09
939	dcyaA	1.93
940	dcyaA	1.62
941	dcyaA	2.37
942	dcyaA	1.66
943	dcyaA	1.59
944	dcyaA	1.6
945	dcyaA	3.61
946	dcyaA	2.46
947	dcyaA	2
948	dcyaA	1.71
949	dcyaA	2.63
950	dcyaA	1.91
951	dcyaA	2.22
952	dcyaA	1.96
953	dcyaA	2.34
954	dcyaA	1.48
955	dcyaA	2.82
956	dcyaA	1.79
957	dcyaA	2.09
958	dcyaA	2.78
959	dcyaA	1.89
960	dcyaA	2.4
961	dcyaA	1.68
962	dcyaA	2.53
963	dcyaA	1.83
964	dcyaA	1.95
965	dcyaA	2.42
966	dcyaA	1.86
967	dcyaA	1.61
968	dcyaA	3.23
969	dcyaA	2.15
970	dcyaA	1.8
971	dcyaA	1.65
972	dcyaA	2.16
973	dcyaA	1.77
974	dcyaA	1.88
975	dcyaA	1.55
976	dcyaA	2.72
977	dcyaA	2.11
978	dcyaA	1.62
979	dcyaA	2.58
980	dcyaA	1.87
981	dcyaA	2.21
982	dcyaA	2.16
983	dcyaA	2.48
984	dcyaA	2.25
985	dcyaA	2.35
986	dcyaA	2.29
987	dcyaA	2.27
988	dcyaA	2.2
989	dcyaA	1.76
990	dcyaA	2.77
991	dcyaA	1.65
992	dcyaA	1.88
993	dcyaA	3.06
994	dcyaA	2.3
995	dcyaA	1.68
996	dcyaA	1.65
997	dcyaA	2.12
998	dcyaA	2.35
999	dcyaA	2.8
1000	dcyaA	2.45
1001	dcyaA	2.44
1002	dcyaA	1.53
1003	dcyaA	1.5
1004	dcyaA	1.5
1005	dcyaA	1.93
1006	dcyaA	2.63
1007	dcyaA	1.71
1008	dcyaA	2.29
1009	dcyaA	1.92
1010	dcyaA	2.25
1011	dcyaA	1.81
1012	dcyaA	1.81
1013	dcyaA	1.46
1014	dcyaA	1.4
1015	dcyaA	1.88
1016	dcyaA	2.4
1017	dcyaA	1.61
1018	dcyaA	2.21
1019	dcyaA	1.72
1020	dcyaA	1.78
1021	dcyaA	1.41
1022	dcyaA	2.46
1023	dcyaA	1.72
1024	dcyaA	1.87
1025	dcyaA	2.36
1026	dcyaA	1.47
1027	dcyaA	1.78
1028	dcyaA	2.73
1029	dcyaA	2.09
1030	dcyaA	1.78
1031	dcyaA	1.66
1032	dcyaA	1.47
1033	dcyaA	2.3
1034	dcyaA	1.66
1035	dcyaA	1.79
1036	dcyaA	2.31
1037	dcyaA	1.51
1038	dcyaA	2.18
1039	dcyaA	2.3
1040	dcyaA	1.93
1041	dcyaA	1.67
1042	dcyaA	1.59
1043	dcyaA	1.76
1044	dcyaA	2.34
1045	dcyaA	2.2
1046	dcyaA	1.72
1047	dcyaA	2.34
1048	dcyaA	2.36
1049	dcyaA	1.58
1050	dcyaA	2.36
1051	dcyaA	2.44
1052	dcyaA	2.56
1053	dcyaA	1.79
1054	dcyaA	2.4
1055	dcyaA	1.64
1056	dcyaA	1.8
1057	dcyaA	1.8
1058	dcyaA	1.62
1059	dcyaA	2.11
1060	dcyaA	2.15
1061	dcyaA	1.46
1062	dcyaA	1.61
1063	dcyaA	1.67
1064	dcyaA	2.15
1065	dcyaA	2.05
1066	dcyaA	2.39
1067	dcyaA	1.63
1068	dcyaA	1.59
1069	dcyaA	1.91
1070	dcyaA	1.92
1071	dcyaA	1.66
1072	dcyaA	2.4
1073	dcyaA	1.93
1074	dcyaA	1.87
1075	dcyaA	1.63
1076	dcyaA	1.65
1077	dcyaA	1.78
1078	dcyaA	2.32
1079	dcyaA	1.71
1080	dcyaA	2.08
1081	dcyaA	2.94
1082	dcyaA	2.08
1083	dcyaA	2.24
1084	dcyaA	2.5
1085	dcyaA	1.72
1086	dcyaA	1.84
1087	dcyaA	1.7
1088	dcyaA	2.44
1089	dcyaA	2.26
1090	dcyaA	1.6
1091	dcyaA	1.52
1092	dcyaA	1.9
1093	dcyaA	1.95
1094	dcyaA	2.24
1095	dcyaA	1.61
1096	dcyaA	1.93
1097	dcyaA	1.9
1098	dcyaA	2.52
1099	dcyaA	2.05
1100	dcyaA	2.69
1101	dcyaA	2.14
1102	dcyaA	2.22
1103	dcyaA	1.65
1104	dcyaA	2.75
1105	dcyaA	1.84
1106	dcyaA	2.12
1107	dcyaA	1.68
1108	dcyaA	2.04
1109	dcyaA	1.8
1110	dcyaA	2.79
1111	dcyaA	1.98
1112	dcyaA	1.8
1113	dcyaA	2.65
1114	dcyaA	2.03
1115	dcyaA	1.94
1116	dcyaA	2.01
1117	dcyaA	2.58
1118	dcyaA	1.59
1119	dcyaA	2.25
1120	dcyaA	1.51
1121	dcyaA	2.52
1122	dcyaA	2.31
1123	dcyaA	1.94
1124	dcyaA	2.4
1125	dcyaA	1.76
1126	dcyaA	1.58
1127	dcyaA	2.1
1128	dcyaA	1.66
1129	dcyaA	2.11
1130	dcyaA	2.06
1131	dcyaA	1.95
1132	dcyaA	2.85
1133	dcyaA	2.94
1134	dcyaA	2.93
1135	dcyaA	2.96
1136	dcyaA	1.62
1137	dcyaA	1.79
1138	dcyaA	2.32
1139	dcyaA	2.1
1140	dcyaA	2.05
1141	dcyaA	1.6
1142	dcyaA	1.46
1143	dcyaA	1.73
1144	dcyaA	1.54
1145	dcyaA	1.62
1146	dcyaA	2.12
1147	dcyaA	2.2
1148	dcyaA	1.95
1149	dcyaA	2.2
1150	dcyaA	2.59
1151	dcyaA	2.19
1152	dcyaA	2.25
1153	dcyaA	2.21
1154	dcyaA	1.9
1155	dcyaA	2.25
1156	dcyaA	1.6
1157	dcyaA	2.67
1158	dcyaA	3.19
1159	dcyaA	1.42
1160	dcyaA	2.05
1161	dcyaA	1.56
1162	dcyaA	1.57
1163	dcyaA	2.25
1164	dcyaA	1.97
1165	dcyaA	2.72
1166	dcyaA	1.37
1167	dcyaA	2.35
1168	dcyaA	2.63
1169	dcyaA	2.43
1170	dcyaA	1.64
1171	dcyaA	2.19
1172	dcyaA	1.74
1173	dcyaA	3.36
1174	dcyaA	2.06
1175	dcyaA	2.45
1176	dcyaA	1.54
1177	dcyaA	2.66
1178	dcyaA	2.55
1179	dcyaA	2.36
1180	dcyaA	2.05
1181	dcyaA	2.08
1182	dcyaA	2.27
1183	dcyaA	1.79
1184	dcyaA	2.66
1185	dcyaA	2.37
1186	dcyaA	3.4
1187	dcyaA	1.78
1188	dcyaA	1.64
1189	dcyaA	2.89
1190	dcyaA	2.55
1191	dcyaA	1.84
1192	dcyaA	2.08
1193	dcyaA	2.32
1194	dcyaA	1.92
1195	dcyaA	2.29
1196	dcyaA	2.01
1197	dcyaA	1.87
1198	dcyaA	1.64
1199	dcyaA	2.2
1200	dcyaA	2.54
1201	crpT221C	3.28
1202	crpT221C	4.83
1203	crpT221C	2.53
1204	crpT221C	2.63
1205	crpT221C	2.53
1206	crpT221C	2.36
1207	crpT221C	4.01
1208	crpT221C	2.81
1209	crpT221C	3.86
1210	crpT221C	2.77
1211	crpT221C	2.57
1212	crpT221C	4.46
1213	crpT221C	2.43
1214	crpT221C	2.54
1215	crpT221C	2.71
1216	crpT221C	2.51
1217	crpT221C	3.58
1218	crpT221C	2.13
1219	crpT221C	3.68
1220	crpT221C	2.21
1221	crpT221C	4.64
1222	crpT221C	2.37
1223	crpT221C	2.52
1224	crpT221C	2.3
1225	crpT221C	3.95
1226	crpT221C	2.43
1227	crpT221C	2.74
1228	crpT221C	2.58
1229	crpT221C	2.75
1230	crpT221C	4.17
1231	crpT221C	2.52
1232	crpT221C	3.16
1233	crpT221C	2.07
1234	crpT221C	1.94
1235	crpT221C	4.09
1236	crpT221C	5.44
1237	crpT221C	1.83
1238	crpT221C	2.11
1239	crpT221C	2.08
1240	crpT221C	3.08
1241	crpT221C	2.5
1242	crpT221C	2.04
1243	crpT221C	3.01
1244	crpT221C	4.18
1245	crpT221C	3.99
1246	crpT221C	3.11
1247	crpT221C	3.26
1248	crpT221C	4.24
1249	crpT221C	3.32
1250	crpT221C	3.46
1251	crpT221C	2.33
1252	crpT221C	3.08
1253	crpT221C	3
1254	crpT221C	3.16
1255	crpT221C	2.54
1256	crpT221C	3.2
1257	crpT221C	2.35
1258	crpT221C	2.65
1259	crpT221C	3.19
1260	crpT221C	3.08
1261	crpT221C	4
1262	crpT221C	2.24
1263	crpT221C	2.87
1264	crpT221C	2.22
1265	crpT221C	3.92
1266	crpT221C	3.36
1267	crpT221C	4.38
1268	crpT221C	3.18
1269	crpT221C	2.34
1270	crpT221C	2.73
1271	crpT221C	2.27
1272	crpT221C	3.07
1273	crpT221C	2.78
1274	crpT221C	3.39
1275	crpT221C	4.09
1276	crpT221C	2.85
1277	crpT221C	2.49
1278	crpT221C	2.65
1279	crpT221C	2.4
1280	crpT221C	2.12
1281	crpT221C	3
1282	crpT221C	2.44
1283	crpT221C	3.2
1284	crpT221C	2.94
1285	crpT221C	2.4
1286	crpT221C	5.52
1287	crpT221C	2.44
1288	crpT221C	2.36
1289	crpT221C	2.11
1290	crpT221C	2.47
1291	crpT221C	2.8
1292	crpT221C	2.01
1293	crpT221C	2.14
1294	crpT221C	2.72
1295	crpT221C	3.07
1296	crpT221C	3.58
1297	crpT221C	2.19
1298	crpT221C	2.63
1299	crpT221C	2.35
1300	crpT221C	3.26
1301	crpT221C	2.24
1302	crpT221C	2.46
1303	crpT221C	2.46
1304	crpT221C	3.36
1305	crpT221C	3.53
1306	crpT221C	2.86
1307	crpT221C	3
1308	crpT221C	2.56
1309	crpT221C	2.47
1310	crpT221C	2.39
1311	crpT221C	2.07
1312	crpT221C	2.93
1313	crpT221C	2.05
1314	crpT221C	2.72
1315	crpT221C	3.14
1316	crpT221C	3.13
1317	crpT221C	2.51
1318	crpT221C	2.96
1319	crpT221C	2.71
1320	crpT221C	2.88
1321	crpT221C	3.43
1322	crpT221C	1.97
1323	crpT221C	5.26
1324	crpT221C	2.7
1325	crpT221C	2.95
1326	crpT221C	2.58
1327	crpT221C	2.6
1328	crpT221C	2.53
1329	crpT221C	2.07
1330	crpT221C	3.1
1331	crpT221C	2.97
1332	crpT221C	4.03
1333	crpT221C	3.52
1334	crpT221C	4.08
1335	crpT221C	3
1336	crpT221C	2.81
1337	crpT221C	3.25
1338	crpT221C	2.69
1339	crpT221C	2.84
1340	crpT221C	1.93
1341	crpT221C	3.67
1342	crpT221C	2.95
1343	crpT221C	2.4
1344	crpT221C	2.32
1345	crpT221C	2.39
1346	crpT221C	2.04
1347	crpT221C	2.21
1348	crpT221C	3.57
1349	crpT221C	2.48
1350	crpT221C	2.14
1351	crpT221C	3.65
1352	crpT221C	4.87
1353	crpT221C	4.22
1354	crpT221C	4.67
1355	crpT221C	3.2
1356	crpT221C	3.47
1357	crpT221C	3.05
1358	crpT221C	2.5
1359	crpT221C	3.18
1360	crpT221C	6.21
1361	crpT221C	2.61
1362	crpT221C	2.34
1363	crpT221C	4.89
1364	crpT221C	2.45
1365	crpT221C	3.58
1366	crpT221C	2.68
1367	crpT221C	3.21
1368	crpT221C	2.72
1369	crpT221C	2.47
1370	crpT221C	4.48
1371	crpT221C	5.2
1372	crpT221C	2.16
1373	crpT221C	2.61
1374	crpT221C	4.05
1375	crpT221C	3.02
1376	crpT221C	5.57
1377	crpT221C	2.99
1378	crpT221C	5.79
1379	crpT221C	3.38
1380	crpT221C	2.91
1381	crpT221C	2.94
1382	crpT221C	4.97
1383	crpT221C	2.68
1384	crpT221C	3.1
1385	crpT221C	3.09
1386	crpT221C	2.54
1387	crpT221C	3.05
1388	crpT221C	4.98
1389	crpT221C	3.1
1390	crpT221C	3.5
1391	crpT221C	2.9
1392	crpT221C	3.51
1393	crpT221C	3.54
1394	crpT221C	2.24
1395	crpT221C	2.96
1396	crpT221C	3.29
1397	crpT221C	2.71
1398	crpT221C	3.27
1399	crpT221C	3.48
1400	crpT221C	2.27
1401	crpT221C	4.53
1402	crpT221C	2.94
1403	crpT221C	2.41
1404	crpT221C	2.82
1405	crpT221C	2.84
1406	crpT221C	3.78
1407	crpT221C	3.39
1408	crpT221C	3.88
1409	crpT221C	4.52
1410	crpT221C	2.84
1411	crpT221C	3.22
1412	crpT221C	3.9
1413	crpT221C	4.47
1414	crpT221C	3.36
1415	crpT221C	4.47
1416	crpT221C	3.93
1417	crpT221C	3.59
1418	crpT221C	3.76
1419	crpT221C	3.25
1420	crpT221C	3.47
1421	crpT221C	3.06
1422	crpT221C	3.71
1423	crpT221C	3.13
1424	crpT221C	2.81
1425	crpT221C	2.89
1426	crpT221C	3.8
1427	crpT221C	4.13
1428	crpT221C	2.93
1429	crpT221C	3.07
1430	crpT221C	4.09
1431	crpT221C	4.42
1432	crpT221C	3.08
1433	crpT221C	2.93
1434	crpT221C	3.43
1435	crpT221C	3.38
1436	crpT221C	2.88
1437	crpT221C	2.73
1438	crpT221C	3.68
1439	crpT221C	2.91
1440	crpT221C	2.38
1441	crpT221C	4.39
1442	crpT221C	2.78
1443	crpT221C	4.2
1444	crpT221C	2.86
1445	crpT221C	3.01
1446	crpT221C	3.93
1447	crpT221C	2.85
1448	crpT221C	2.62
1449	crpT221C	2.63
1450	crpT221C	2.65
1451	crpT221C	2.33
1452	crpT221C	3.66
1453	crpT221C	3.19
1454	crpT221C	3.05
1455	crpT221C	2.91
1456	crpT221C	3.57
1457	crpT221C	3.21
1458	crpT221C	3.95
1459	crpT221C	3.26
1460	crpT221C	3.07
1461	crpT221C	2.94
1462	crpT221C	3.8
1463	crpT221C	3.63
1464	crpT221C	2.55
1465	crpT221C	2.37
1466	crpT221C	2.89
1467	crpT221C	3.07
1468	crpT221C	3.22
1469	crpT221C	3.22
1470	crpT221C	3.28
1471	crpT221C	3.29
1472	crpT221C	2.57
1473	crpT221C	3.95
1474	crpT221C	3.3
1475	crpT221C	1.69
1476	crpT221C	2.94
1477	crpT221C	1.73
1478	crpT221C	4
1479	crpT221C	2.34
1480	crpT221C	2.8
1481	crpT221C	4.04
1482	crpT221C	3.54
1483	crpT221C	3.34
1484	crpT221C	4.21
1485	crpT221C	3.33
1486	crpT221C	3.7
1487	crpT221C	2.59
1488	crpT221C	3.31
1489	crpT221C	3.26
1490	crpT221C	4.22
1491	crpT221C	3.4
1492	crpT221C	3.99
1493	crpT221C	3.5
1494	crpT221C	2.76
1495	crpT221C	2.83
1496	crpT221C	3.53
1497	crpT221C	2.91
1498	crpT221C	2.95
1499	crpT221C	3.26
1500	crpT221C	3.94

## Sheet: ExtFig10e
id	strain	SwimmingRatio
1	dintS	57
2	dintS	68
3	dintS	49
4	dintS	42
5	dintS	53
6	dintS	28
7	dintS	25
8	dintS	38
9	GmL07G12	0
10	GmL07G12	0
11	GmL07G12	0
12	GmL07G12	0
13	GmL07G12	0
14	GmL07G12	0
15	GmL07G12	0
16	GmL07G12	0
17	CmL05G13	0
18	CmL05G13	0
19	CmL05G13	0
20	CmL05G13	0
21	CmL05G13	0
22	CmL05G13	0
23	CmL05G13	0
24	CmL05G13	0
25	dcyaA	0
26	dcyaA	0
27	dcyaA	0
28	dcyaA	0
29	dcyaA	0
30	dcyaA	0
31	dcyaA	0
32	dcyaA	0
33	crpT221C	2
34	crpT221C	4
35	crpT221C	9
36	crpT221C	10
37	crpT221C	3
38	crpT221C	4
39	crpT221C	3
40	crpT221C	4

## Sheet: ExtFig10f
id	strain	sex	titer
1	dintS	female	1188661908
2	dintS	female	1260714135
3	dintS	female	8.89986e+08
4	dintS	female	6.39724e+08
5	dintS	female	1124627844
6	dintS	female	8.00832e+08
7	dintS	female	1662070349
8	dintS	female	1157280196
9	dintS	female	4.94273e+08
10	dintS	female	1823847198
11	dintS	female	1188398724
12	dintS	female	8.34321e+08
13	CmL05G13	female	3660262324
14	CmL05G13	female	2893925347
15	CmL05G13	female	3232359003
16	CmL05G13	female	3419155637
17	CmL05G13	female	1811585536
18	CmL05G13	female	2022064333
19	CmL05G13	female	2377885447
20	CmL05G13	female	1688680053
21	CmL05G13	female	3402343040
22	CmL05G13	female	2793571665
23	CmL05G13	female	2397041585
24	CmL05G13	female	2303272798
25	GmL07G12	female	2046700338
26	GmL07G12	female	2554010809
27	GmL07G12	female	2772373863
28	GmL07G12	female	2085290956
29	GmL07G12	female	2834945983
30	GmL07G12	female	2423352848
31	GmL07G12	female	2555436514
32	GmL07G12	female	2040711587
33	GmL07G12	female	2149435518
34	GmL07G12	female	3034958938
35	GmL07G12	female	1379291517
36	GmL07G12	female	2709758627
37	dcyaA	female	1343992998
38	dcyaA	female	1337395509
39	dcyaA	female	3142498963
40	dcyaA	female	3061968317
41	dcyaA	female	2060403193
42	dcyaA	female	2202467267
43	dcyaA	female	1001251759
44	dcyaA	female	2083862012
45	dcyaA	female	2102486863
46	dcyaA	female	971585199
47	dcyaA	female	1024148891
48	dcyaA	female	1470924330
49	crpT221C	female	1248225292
50	crpT221C	female	4.03836e+08
51	crpT221C	female	1577291346
52	crpT221C	female	1658382367
53	crpT221C	female	1193958471
54	crpT221C	female	1147950685
55	crpT221C	female	7.74613e+08
56	crpT221C	female	1036607158
57	crpT221C	female	5.9778e+08
58	crpT221C	female	1594302408
59	crpT221C	female	1566812826
60	crpT221C	female	1287771869
61	dintS	male	1252700518
62	dintS	male	8.0904e+08
63	dintS	male	1300105345
64	dintS	male	1843957278
65	dintS	male	1798776309
66	dintS	male	5.75668e+08
67	dintS	male	1967204863
68	dintS	male	992501275
69	dintS	male	1198935949
70	dintS	male	1276531979
71	dintS	male	1339266550
72	dintS	male	663839257
73	CmL05G13	male	1702873188
74	CmL05G13	male	1447350240
75	CmL05G13	male	2108708050
76	CmL05G13	male	1128398859
77	CmL05G13	male	2506301120
78	CmL05G13	male	3047591298
79	CmL05G13	male	1911621522
80	CmL05G13	male	1692352800
81	CmL05G13	male	1419916952
82	CmL05G13	male	2664496778
83	CmL05G13	male	1786771662
84	CmL05G13	male	1877053853
85	GmL07G12	male	2261906140
86	GmL07G12	male	1625486347
87	GmL07G12	male	2385602388
88	GmL07G12	male	2679035216
89	GmL07G12	male	2383712331
90	GmL07G12	male	2646313670
91	GmL07G12	male	2516226471
92	GmL07G12	male	3030310192
93	GmL07G12	male	3190569322
94	GmL07G12	male	2103461272
95	GmL07G12	male	1969648175
96	GmL07G12	male	2815833930
97	dcyaA	male	1193019188
98	dcyaA	male	1322733780
99	dcyaA	male	1971509531
100	dcyaA	male	399567201
101	dcyaA	male	3.06278e+08
102	dcyaA	male	3.90489e+08
103	dcyaA	male	9.27507e+08
104	dcyaA	male	1309295670
105	dcyaA	male	1497018208
106	dcyaA	male	2060481840
107	dcyaA	male	1168542800
108	dcyaA	male	1786833521
109	crpT221C	male	2029324669
110	crpT221C	male	1031788619
111	crpT221C	male	2244468324
112	crpT221C	male	1081326655
113	crpT221C	male	1428045524
114	crpT221C	male	1221299238
115	crpT221C	male	703204424
116	crpT221C	male	1696567081
117	crpT221C	male	1402210172
118	crpT221C	male	1195515174
119	crpT221C	male	1958324573
120	crpT221C	male	799911242

## Sheet: Fig10_statisitical_analyses
Statistical analyses of Fig. 10c
Method	Pairwise Wilcoxon Rank Sum Tests, two-sided
p-value adjustment	Bonferroni
Smaple size	dintS	300
	CmL05G13	300
	GmL07G12	300
	dcyaA	300
	crpt221c	300
p-values		dintS	CmL05G13	GmL07G12	dcyaA
	CmL05G13	2.05758e-89	NA	NA	NA
	GmL07G12	1.19341e-98	1.84151e-21	NA	NA
	dcyaA	7.41434e-96	1	2.21493e-26	NA
	crpt221c	2.31361e-40	1.43013e-54	4.30047e-92	1.61543e-65
Statistical analyses of Fig. 10e
Method	Pairwise Wilcoxon Rank Sum Tests, two-sided
p-value adjustment	Bonferroni
Smaple size	dintS	8
	CmL05G13	8
	GmL07G12	8
	dcyaA	8
	crpt221c	8
p-values		dintS	CmL05G13	GmL07G12	dcyaA
	CmL05G13	0.00286953	NA	NA	NA
	GmL07G12	0.00286953	NA	NA	NA
	dcyaA	0.00286953	NA	NA	NA
	crpt221c	0.00629239	0.0027118	0.0027118	0.0027118
Statistical analyses of Fig. 10f
Sex	Female
Method	Pairwise Wilcoxon Rank Sum Tests, two-sided
p-value adjustment	Bonferroni
Smaple size	dintS	12
	CmL05G13	12
	GmL07G12	12
	dcyaA	12
	crpt221c	12
p-values		dintS	CmL05G13	GmL07G12	dcyaA
	CmL05G13	2.95841e-05	NA	NA	NA
	GmL07G12	2.95841e-05	1	NA	NA
	dcyaA	0.0829316	0.100445	0.683614	NA
	crpt221c	1	7.39602e-06	8.87523e-05	0.596571
Sex	Male
Method	Pairwise Wilcoxon Rank Sum Tests, two-sided
p-value adjustment	Bonferroni
Smaple size	dintS	12
	CmL05G13	12
	GmL07G12	12
	dcyaA	12
	crpt221c	12
p-values		dintS	CmL05G13	GmL07G12	dcyaA
	CmL05G13	0.0555959	NA	NA	NA
	GmL07G12	5.17722e-05	0.241843	NA	NA
	dcyaA	1	0.12094	0.000140524	NA
	crpt221c	1	0.284207	0.000332821	1
